# Supplementary material for: Methyl 3,3,6,6-tetra­methyl-1,8-dioxo-4,5,7,9-tetra­hydro-2H-xanthene-9-carboxyl­ate
Source: IUCrdata. 2020 Jul 28;5(Pt 7):x201018. doi: 10.1107/S2414314620010184 (PMC9462258; doi:10.1107/S2414314620010184)
Supplement: Supplementary file 1 [file x-05-x201018-sup1.cif]

##############################################################################
#                                                                            #
# This CIF contains the data for a data article accepted for                 #
# publication in IUCrData. It conforms to the requirements of                #
# Notes for Authors for IUCrData, and has been                               #
# peer reviewed under the auspices of IUCrData.                              #
#                                                                            #
# Full details of the Crystallographic Information File format               #
# are given in the paper "The Crystallographic Information File (CIF):       #
# a New Standard Archive File for Crystallography" by S. R. Hall, F. H.      #
# Allen and I. D. Brown [Acta Cryst. (1991), A47, 655-685].                  #
#                                                                            #
# The current version of the core CIF dictionary is obtainable from          #
# ftp://ftp.iucr.org/pub/cif_core.dic.                                       #
#                                                                            #
# Software is freely available for graphical display of the structure(s)     #
# in this CIF. For information consult the CIF software page                 #
# http://www.iucr.org/resources/cif/software.                                #
#                                                                            #
# This file may be used for bona fide research purposes within the           #
# scientific community so long as proper attribution is given to the data    # 
# article from which it was obtained.                                        #
#                                                                            #
##############################################################################
data_I
_database_code_depnum_ccdc_archive 'CCDC 2018468'
_audit_creation_method     'SHELXL-2018/3'
_chemical_name_systematic
;\
Methyl 3,3,6,6-tetramethyl-1,8-dioxo-4,5,7,9-tetrahydro-\
2<i>H</i>-xanthene-9-carboxylate
;
_chemical_name_common     ?
_chemical_formula_moiety     'C19 H24 O5'
_chemical_formula_sum     'C19 H24 O5'
_chemical_formula_iupac     'C19 H24 O5'
_chemical_formula_weight     332.38
_chemical_melting_point     ?
_space_group_crystal_system     monoclinic
_space_group_name_H-M_alt     'P 21/c'
_space_group_name_Hall     '-P 2ybc'
loop_
    _space_group_symop_operation_xyz
    'x, y, z'
    '-x, y+1/2, -z+1/2'
    '-x, -y, -z'
    'x, -y-1/2, z-1/2'
_cell_length_a     13.1494(10)
_cell_length_b     9.6899(6)
_cell_length_c     14.8185(13)
_cell_angle_alpha     90
_cell_angle_beta     113.295(6)
_cell_angle_gamma     90
_cell_volume     1734.2(2)
_cell_formula_units_Z     4
_cell_measurement_reflns_used     9146
_cell_measurement_theta_min     2.58
_cell_measurement_theta_max     28.22
_cell_measurement_temperature     120(2)
_exptl_crystal_description     plate
_exptl_crystal_colour     colourless
_exptl_crystal_size_max     0.220
_exptl_crystal_size_mid     0.110
_exptl_crystal_size_min     0.060
_exptl_crystal_density_diffrn     1.273
_exptl_crystal_density_meas     ?
_exptl_crystal_density_method     ?
_exptl_crystal_F_000     712
_exptl_absorpt_coefficient_mu     0.091
_exptl_absorpt_correction_type     none
_exptl_absorpt_process_details     ?
_exptl_absorpt_correction_T_min     ?
_exptl_absorpt_correction_T_max     ?
_diffrn_ambient_temperature     120(2)
_diffrn_source     'sealed X-ray tube, 12 x 0.4 mm long-fine focus'
_diffrn_radiation_type     MoK\a
_diffrn_radiation_wavelength     0.71073
_diffrn_measurement_device_type     'STOE IPDS 2T'
_diffrn_measurement_method     'rotation method, \w scans'
_diffrn_detector_area_resol_mean     6.67
_diffrn_reflns_number     8583
_diffrn_reflns_av_R_equivalents     0.0362
_diffrn_reflns_av_unetI/netI     0.0457
_diffrn_reflns_theta_min     2.580
_diffrn_reflns_theta_max     27.949
_diffrn_reflns_theta_full     25.242
_diffrn_measured_fraction_theta_max     0.991
_diffrn_measured_fraction_theta_full     0.998
_diffrn_reflns_limit_h_min     -16
_diffrn_reflns_limit_h_max     17
_diffrn_reflns_limit_k_min     -12
_diffrn_reflns_limit_k_max     12
_diffrn_reflns_limit_l_min     -19
_diffrn_reflns_limit_l_max     19
_refine_special_details
;
Hydrogen atoms attached to carbons were placed at calculated
positions and were refined in the riding-model approximation with C--H = 0.95
\%A, and with <i>U</i>~iso~(H) = 1.2 <i>U</i>~eq~(C).
;
_reflns_number_total     4123
_reflns_number_gt     2784
_reflns_threshold_expression     'I > 2\s(I)'
_refine_ls_structure_factor_coef     Fsqd
_refine_ls_matrix_type     full
_refine_ls_R_factor_all     0.1134
_refine_ls_R_factor_gt     0.0719
_refine_ls_wR_factor_gt     0.1551
_refine_ls_wR_factor_ref     0.1845
_refine_ls_goodness_of_fit_ref     1.048
_refine_ls_restrained_S_all     1.048
_refine_ls_number_reflns     4123
_refine_ls_number_parameters     222
_refine_ls_number_restraints     0
_refine_ls_hydrogen_treatment     constr
_refine_ls_weighting_scheme     calc
_refine_ls_weighting_details
              'w=1/[\s^2^(Fo^2^)+(0.0577P)^2^+2.4014P] where P=(Fo^2^+2Fc^2^)/3'
_atom_sites_solution_hydrogens     geom
_atom_sites_solution_primary     dual
_atom_sites_solution_secondary     ?
_refine_ls_shift/su_max     0.002
_refine_ls_shift/su_mean     0.000
_refine_diff_density_max     0.242
_refine_diff_density_min     -0.300
_refine_ls_extinction_method     none
_refine_ls_extinction_coef     .
loop_
    _atom_type_symbol
    _atom_type_description
    _atom_type_scat_dispersion_real
    _atom_type_scat_dispersion_imag
    _atom_type_scat_source
    'C' 'C' 0.0033 0.0016
                         'International Tables Vol C Tables 4.2.6.8 and 6.1.1.4'
    'H' 'H' 0.0000 0.0000
                         'International Tables Vol C Tables 4.2.6.8 and 6.1.1.4'
    'O' 'O' 0.0106 0.0060
                         'International Tables Vol C Tables 4.2.6.8 and 6.1.1.4'
_computing_data_collection
;
<i>X-AREA WinXpose</i> (Stoe & Cie, 2019)
;
_computing_cell_refinement
;
<i>X-AREA Recipe</i> (Stoe & Cie, 2019)
;
_computing_data_reduction
;
<i>X-AREA Integrate</i> (Stoe & Cie, 2019)
;
_computing_structure_solution
;
SIR-2004 (Burla <i>et al.</i>,  2005)
;
_computing_structure_refinement
;
<i>SHELXL2018/3</i> (Sheldrick, 2015)
;
_computing_molecular_graphics
;
PLATON (Spek, 2020)
;
_computing_publication_material     ?
loop_
    _atom_site_type_symbol
    _atom_site_label
    _atom_site_fract_x
    _atom_site_fract_y
    _atom_site_fract_z
    _atom_site_U_iso_or_equiv
    _atom_site_adp_type
    _atom_site_calc_flag
    _atom_site_occupancy
    _atom_site_disorder_assembly
    _atom_site_disorder_group
    C C1 0.6910(2) 0.3522(3) 0.3759(2) 0.0290(5) Uani d 1 . .
    H H1 0.715526 0.337644 0.320767 0.035 Uiso calc 1 . .
    C C2 0.7343(2) 0.2359(3) 0.4490(2) 0.0284(5) Uani d 1 . .
    C C3 0.8403(2) 0.1694(3) 0.4650(2) 0.0292(5) Uani d 1 . .
    C C4 0.8801(2) 0.0564(3) 0.5415(2) 0.0327(6) Uani d 1 . .
    H H4A 0.962100 0.056545 0.570806 0.039 Uiso calc 1 . .
    H H4B 0.855649 -0.033835 0.508675 0.039 Uiso calc 1 . .
    C C5 0.8385(2) 0.0705(3) 0.6237(2) 0.0302(6) Uani d 1 . .
    C C6 0.7113(2) 0.0808(3) 0.5759(2) 0.0313(6) Uani d 1 . .
    H H6A 0.679951 -0.010095 0.548221 0.038 Uiso calc 1 . .
    H H6B 0.683107 0.105346 0.626632 0.038 Uiso calc 1 . .
    C C7 0.67398(19) 0.1865(3) 0.49633(19) 0.0270(5) Uani d 1 . .
    O O8 0.56625(14) 0.22547(18) 0.47408(13) 0.0293(4) Uani d 1 . .
    C C9 0.5126(2) 0.2955(3) 0.38683(19) 0.0283(5) Uani d 1 . .
    C C10 0.3910(2) 0.3002(3) 0.3590(2) 0.0301(6) Uani d 1 . .
    H H10A 0.375949 0.313286 0.418829 0.036 Uiso calc 1 . .
    H H10B 0.358002 0.211094 0.328896 0.036 Uiso calc 1 . .
    C C11 0.3362(2) 0.4177(3) 0.2862(2) 0.0312(6) Uani d 1 . .
    C C12 0.3794(2) 0.4120(3) 0.2043(2) 0.0329(6) Uani d 1 . .
    H H12A 0.354823 0.324715 0.167285 0.040 Uiso calc 1 . .
    H H12B 0.347003 0.489267 0.158080 0.040 Uiso calc 1 . .
    C C13 0.5040(2) 0.4207(3) 0.2430(2) 0.0302(5) Uani d 1 . .
    C C14 0.5668(2) 0.3511(3) 0.33598(19) 0.0276(5) Uani d 1 . .
    C C15 0.7354(2) 0.4908(3) 0.4252(2) 0.0307(6) Uani d 1 . .
    O O16 0.68175(18) 0.5800(2) 0.4402(2) 0.0579(7) Uani d 1 . .
    O O17 0.84313(17) 0.5003(2) 0.4521(2) 0.0606(8) Uani d 1 . .
    C C18 0.8958(3) 0.6248(3) 0.5039(3) 0.0611(11) Uani d 1 . .
    H H18A 0.976272 0.616654 0.525273 0.092 Uiso calc 1 . .
    H H18B 0.877556 0.637293 0.561397 0.092 Uiso calc 1 . .
    H H18C 0.869276 0.704400 0.460044 0.092 Uiso calc 1 . .
    O O19 0.89116(15) 0.19842(19) 0.41368(14) 0.0334(4) Uani d 1 . .
    C C20 0.8901(2) 0.1983(3) 0.6859(2) 0.0369(6) Uani d 1 . .
    H H20A 0.971000 0.190656 0.712677 0.055 Uiso calc 1 . .
    H H20B 0.865283 0.204928 0.740014 0.055 Uiso calc 1 . .
    H H20C 0.867042 0.281133 0.644830 0.055 Uiso calc 1 . .
    C C21 0.8723(2) -0.0569(3) 0.6899(2) 0.0407(7) Uani d 1 . .
    H H21A 0.841283 -0.139699 0.650705 0.061 Uiso calc 1 . .
    H H21B 0.844160 -0.048635 0.741779 0.061 Uiso calc 1 . .
    H H21C 0.953273 -0.063927 0.719617 0.061 Uiso calc 1 . .
    C C22 0.3647(2) 0.5576(3) 0.3387(2) 0.0386(7) Uani d 1 . .
    H H22A 0.332418 0.631853 0.290953 0.058 Uiso calc 1 . .
    H H22B 0.445306 0.568687 0.369190 0.058 Uiso calc 1 . .
    H H22C 0.334574 0.561723 0.389470 0.058 Uiso calc 1 . .
    C C23 0.2108(2) 0.3990(3) 0.2434(2) 0.0386(7) Uani d 1 . .
    H H23A 0.175703 0.475736 0.198843 0.058 Uiso calc 1 . .
    H H23B 0.184611 0.397602 0.296837 0.058 Uiso calc 1 . .
    H H23C 0.191455 0.311806 0.207127 0.058 Uiso calc 1 . .
    O O24 0.55164(16) 0.4811(2) 0.19806(15) 0.0394(5) Uani d 1 . .
loop_
    _atom_site_aniso_label
    _atom_site_aniso_U_11
    _atom_site_aniso_U_22
    _atom_site_aniso_U_33
    _atom_site_aniso_U_12
    _atom_site_aniso_U_13
    _atom_site_aniso_U_23
    C1 0.0238(11) 0.0255(12) 0.0370(14) -0.0006(10) 0.0111(10) 0.0008(10)
    C2 0.0257(12) 0.0230(12) 0.0356(14) -0.0012(10) 0.0110(11) -0.0004(10)
    C3 0.0251(12) 0.0255(12) 0.0373(15) -0.0023(10) 0.0125(11) -0.0049(11)
    C4 0.0301(13) 0.0271(13) 0.0409(16) 0.0045(11) 0.0142(12) 0.0013(11)
    C5 0.0253(12) 0.0290(13) 0.0340(14) 0.0027(10) 0.0095(11) 0.0048(11)
    C6 0.0294(12) 0.0268(12) 0.0375(15) -0.0010(11) 0.0131(11) 0.0041(11)
    C7 0.0209(11) 0.0234(11) 0.0349(14) -0.0004(9) 0.0091(10) -0.0030(10)
    O8 0.0231(8) 0.0295(9) 0.0348(10) 0.0014(7) 0.0109(7) 0.0041(8)
    C9 0.0268(12) 0.0237(12) 0.0326(14) 0.0025(10) 0.0100(10) 0.0026(10)
    C10 0.0240(12) 0.0266(13) 0.0385(15) 0.0018(10) 0.0110(11) 0.0034(11)
    C11 0.0251(12) 0.0267(13) 0.0402(15) 0.0024(10) 0.0113(11) 0.0050(11)
    C12 0.0279(12) 0.0315(13) 0.0380(15) 0.0011(11) 0.0115(11) 0.0021(11)
    C13 0.0297(12) 0.0256(12) 0.0351(14) 0.0012(10) 0.0125(11) 0.0017(11)
    C14 0.0244(11) 0.0229(12) 0.0344(14) 0.0005(10) 0.0103(10) 0.0008(10)
    C15 0.0262(12) 0.0258(12) 0.0396(15) -0.0022(10) 0.0124(11) 0.0033(11)
    O16 0.0392(12) 0.0427(13) 0.094(2) -0.0050(10) 0.0282(13) -0.0255(13)
    O17 0.0286(11) 0.0317(11) 0.116(2) -0.0079(9) 0.0229(13) -0.0240(13)
    C18 0.0410(17) 0.0309(16) 0.104(3) -0.0120(14) 0.0204(19) -0.0201(18)
    O19 0.0305(9) 0.0317(10) 0.0425(11) -0.0013(8) 0.0193(9) -0.0026(8)
    C20 0.0311(13) 0.0402(16) 0.0355(15) 0.0013(12) 0.0089(12) -0.0025(12)
    C21 0.0368(15) 0.0381(16) 0.0460(18) 0.0077(13) 0.0151(13) 0.0103(13)
    C22 0.0377(14) 0.0295(14) 0.0512(18) 0.0048(12) 0.0204(14) -0.0010(13)
    C23 0.0289(13) 0.0376(15) 0.0461(17) 0.0024(12) 0.0112(12) 0.0106(13)
    O24 0.0367(10) 0.0391(11) 0.0470(12) 0.0054(9) 0.0214(10) 0.0129(9)
_geom_special_details
;
 All esds (except the esd in the dihedral angle between two l.s. planes)
 are estimated using the full covariance matrix.  The cell esds are taken
 into account individually in the estimation of esds in distances, angles
 and torsion angles; correlations between esds in cell parameters are only
 used when they are defined by crystal symmetry.  An approximate (isotropic)
 treatment of cell esds is used for estimating esds involving l.s. planes.
;
loop_
    _geom_bond_atom_site_label_1
    _geom_bond_atom_site_label_2
    _geom_bond_site_symmetry_2
    _geom_bond_distance
    _geom_bond_publ_flag
    C1 C14 . 1.501(3) ?
    C1 C2 . 1.510(4) ?
    C1 C15 . 1.530(4) ?
    C1 H1 . 1.0000 ?
    C2 C7 . 1.337(3) ?
    C2 C3 . 1.468(3) ?
    C3 O19 . 1.228(3) ?
    C3 C4 . 1.513(4) ?
    C4 C5 . 1.526(4) ?
    C4 H4A . 0.9900 ?
    C4 H4B . 0.9900 ?
    C5 C21 . 1.529(4) ?
    C5 C20 . 1.533(4) ?
    C5 C6 . 1.541(3) ?
    C6 C7 . 1.490(4) ?
    C6 H6A . 0.9900 ?
    C6 H6B . 0.9900 ?
    C7 O8 . 1.374(3) ?
    O8 C9 . 1.381(3) ?
    C9 C14 . 1.338(3) ?
    C9 C10 . 1.486(3) ?
    C10 C11 . 1.538(4) ?
    C10 H10A . 0.9900 ?
    C10 H10B . 0.9900 ?
    C11 C23 . 1.526(3) ?
    C11 C12 . 1.532(4) ?
    C11 C22 . 1.534(4) ?
    C12 C13 . 1.508(3) ?
    C12 H12A . 0.9900 ?
    C12 H12B . 0.9900 ?
    C13 O24 . 1.229(3) ?
    C13 C14 . 1.461(4) ?
    C15 O16 . 1.191(3) ?
    C15 O17 . 1.314(3) ?
    O17 C18 . 1.450(4) ?
    C18 H18A . 0.9800 ?
    C18 H18B . 0.9800 ?
    C18 H18C . 0.9800 ?
    C20 H20A . 0.9800 ?
    C20 H20B . 0.9800 ?
    C20 H20C . 0.9800 ?
    C21 H21A . 0.9800 ?
    C21 H21B . 0.9800 ?
    C21 H21C . 0.9800 ?
    C22 H22A . 0.9800 ?
    C22 H22B . 0.9800 ?
    C22 H22C . 0.9800 ?
    C23 H23A . 0.9800 ?
    C23 H23B . 0.9800 ?
    C23 H23C . 0.9800 ?
loop_
    _geom_angle_atom_site_label_1
    _geom_angle_atom_site_label_2
    _geom_angle_atom_site_label_3
    _geom_angle_site_symmetry_1
    _geom_angle_site_symmetry_3
    _geom_angle
    _geom_angle_publ_flag
    C14 C1 C2 . . 108.7(2) ?
    C14 C1 C15 . . 110.2(2) ?
    C2 C1 C15 . . 110.4(2) ?
    C14 C1 H1 . . 109.2 ?
    C2 C1 H1 . . 109.2 ?
    C15 C1 H1 . . 109.2 ?
    C7 C2 C3 . . 118.7(2) ?
    C7 C2 C1 . . 120.7(2) ?
    C3 C2 C1 . . 120.5(2) ?
    O19 C3 C2 . . 121.0(2) ?
    O19 C3 C4 . . 121.2(2) ?
    C2 C3 C4 . . 117.7(2) ?
    C3 C4 C5 . . 114.0(2) ?
    C3 C4 H4A . . 108.8 ?
    C5 C4 H4A . . 108.8 ?
    C3 C4 H4B . . 108.8 ?
    C5 C4 H4B . . 108.8 ?
    H4A C4 H4B . . 107.7 ?
    C4 C5 C21 . . 109.6(2) ?
    C4 C5 C20 . . 109.8(2) ?
    C21 C5 C20 . . 108.6(2) ?
    C4 C5 C6 . . 107.8(2) ?
    C21 C5 C6 . . 109.6(2) ?
    C20 C5 C6 . . 111.5(2) ?
    C7 C6 C5 . . 111.5(2) ?
    C7 C6 H6A . . 109.3 ?
    C5 C6 H6A . . 109.3 ?
    C7 C6 H6B . . 109.3 ?
    C5 C6 H6B . . 109.3 ?
    H6A C6 H6B . . 108.0 ?
    C2 C7 O8 . . 123.0(2) ?
    C2 C7 C6 . . 125.6(2) ?
    O8 C7 C6 . . 111.4(2) ?
    C7 O8 C9 . . 117.1(2) ?
    C14 C9 O8 . . 122.5(2) ?
    C14 C9 C10 . . 125.8(2) ?
    O8 C9 C10 . . 111.7(2) ?
    C9 C10 C11 . . 111.8(2) ?
    C9 C10 H10A . . 109.2 ?
    C11 C10 H10A . . 109.2 ?
    C9 C10 H10B . . 109.2 ?
    C11 C10 H10B . . 109.2 ?
    H10A C10 H10B . . 107.9 ?
    C23 C11 C12 . . 110.2(2) ?
    C23 C11 C22 . . 108.8(2) ?
    C12 C11 C22 . . 109.9(2) ?
    C23 C11 C10 . . 109.5(2) ?
    C12 C11 C10 . . 108.1(2) ?
    C22 C11 C10 . . 110.2(2) ?
    C13 C12 C11 . . 112.6(2) ?
    C13 C12 H12A . . 109.1 ?
    C11 C12 H12A . . 109.1 ?
    C13 C12 H12B . . 109.1 ?
    C11 C12 H12B . . 109.1 ?
    H12A C12 H12B . . 107.8 ?
    O24 C13 C14 . . 120.7(2) ?
    O24 C13 C12 . . 122.0(2) ?
    C14 C13 C12 . . 117.2(2) ?
    C9 C14 C13 . . 119.2(2) ?
    C9 C14 C1 . . 121.3(2) ?
    C13 C14 C1 . . 119.4(2) ?
    O16 C15 O17 . . 122.7(3) ?
    O16 C15 C1 . . 125.7(2) ?
    O17 C15 C1 . . 111.6(2) ?
    C15 O17 C18 . . 116.8(2) ?
    O17 C18 H18A . . 109.5 ?
    O17 C18 H18B . . 109.5 ?
    H18A C18 H18B . . 109.5 ?
    O17 C18 H18C . . 109.5 ?
    H18A C18 H18C . . 109.5 ?
    H18B C18 H18C . . 109.5 ?
    C5 C20 H20A . . 109.5 ?
    C5 C20 H20B . . 109.5 ?
    H20A C20 H20B . . 109.5 ?
    C5 C20 H20C . . 109.5 ?
    H20A C20 H20C . . 109.5 ?
    H20B C20 H20C . . 109.5 ?
    C5 C21 H21A . . 109.5 ?
    C5 C21 H21B . . 109.5 ?
    H21A C21 H21B . . 109.5 ?
    C5 C21 H21C . . 109.5 ?
    H21A C21 H21C . . 109.5 ?
    H21B C21 H21C . . 109.5 ?
    C11 C22 H22A . . 109.5 ?
    C11 C22 H22B . . 109.5 ?
    H22A C22 H22B . . 109.5 ?
    C11 C22 H22C . . 109.5 ?
    H22A C22 H22C . . 109.5 ?
    H22B C22 H22C . . 109.5 ?
    C11 C23 H23A . . 109.5 ?
    C11 C23 H23B . . 109.5 ?
    H23A C23 H23B . . 109.5 ?
    C11 C23 H23C . . 109.5 ?
    H23A C23 H23C . . 109.5 ?
    H23B C23 H23C . . 109.5 ?
loop_
    _geom_torsion_atom_site_label_1
    _geom_torsion_atom_site_label_2
    _geom_torsion_atom_site_label_3
    _geom_torsion_atom_site_label_4
    _geom_torsion_site_symmetry_1
    _geom_torsion_site_symmetry_2
    _geom_torsion_site_symmetry_3
    _geom_torsion_site_symmetry_4
    _geom_torsion
    _geom_torsion_publ_flag
    C14 C1 C2 C7 . . . . -25.2(3) ?
    C15 C1 C2 C7 . . . . 95.7(3) ?
    C14 C1 C2 C3 . . . . 151.0(2) ?
    C15 C1 C2 C3 . . . . -88.1(3) ?
    C7 C2 C3 O19 . . . . 170.0(2) ?
    C1 C2 C3 O19 . . . . -6.3(4) ?
    C7 C2 C3 C4 . . . . -5.4(4) ?
    C1 C2 C3 C4 . . . . 178.2(2) ?
    O19 C3 C4 C5 . . . . 156.8(2) ?
    C2 C3 C4 C5 . . . . -27.7(3) ?
    C3 C4 C5 C21 . . . . 173.5(2) ?
    C3 C4 C5 C20 . . . . -67.3(3) ?
    C3 C4 C5 C6 . . . . 54.3(3) ?
    C4 C5 C6 C7 . . . . -49.8(3) ?
    C21 C5 C6 C7 . . . . -168.9(2) ?
    C20 C5 C6 C7 . . . . 70.8(3) ?
    C3 C2 C7 O8 . . . . -168.6(2) ?
    C1 C2 C7 O8 . . . . 7.7(4) ?
    C3 C2 C7 C6 . . . . 9.2(4) ?
    C1 C2 C7 C6 . . . . -174.5(2) ?
    C5 C6 C7 C2 . . . . 20.1(4) ?
    C5 C6 C7 O8 . . . . -161.9(2) ?
    C2 C7 O8 C9 . . . . 13.7(3) ?
    C6 C7 O8 C9 . . . . -164.4(2) ?
    C7 O8 C9 C14 . . . . -14.7(4) ?
    C7 O8 C9 C10 . . . . 165.5(2) ?
    C14 C9 C10 C11 . . . . -20.5(4) ?
    O8 C9 C10 C11 . . . . 159.3(2) ?
    C9 C10 C11 C23 . . . . 167.9(2) ?
    C9 C10 C11 C12 . . . . 47.7(3) ?
    C9 C10 C11 C22 . . . . -72.5(3) ?
    C23 C11 C12 C13 . . . . -176.3(2) ?
    C22 C11 C12 C13 . . . . 63.7(3) ?
    C10 C11 C12 C13 . . . . -56.7(3) ?
    C11 C12 C13 O24 . . . . -144.6(3) ?
    C11 C12 C13 C14 . . . . 36.9(3) ?
    O8 C9 C14 C13 . . . . 178.5(2) ?
    C10 C9 C14 C13 . . . . -1.7(4) ?
    O8 C9 C14 C1 . . . . -5.9(4) ?
    C10 C9 C14 C1 . . . . 173.9(2) ?
    O24 C13 C14 C9 . . . . 174.9(3) ?
    C12 C13 C14 C9 . . . . -6.5(4) ?
    O24 C13 C14 C1 . . . . -0.8(4) ?
    C12 C13 C14 C1 . . . . 177.8(2) ?
    C2 C1 C14 C9 . . . . 24.4(3) ?
    C15 C1 C14 C9 . . . . -96.7(3) ?
    C2 C1 C14 C13 . . . . -160.0(2) ?
    C15 C1 C14 C13 . . . . 78.9(3) ?
    C14 C1 C15 O16 . . . . 7.8(4) ?
    C2 C1 C15 O16 . . . . -112.2(3) ?
    C14 C1 C15 O17 . . . . -173.5(2) ?
    C2 C1 C15 O17 . . . . 66.4(3) ?
    O16 C15 O17 C18 . . . . 1.4(5) ?
    C1 C15 O17 C18 . . . . -177.2(3) ?
loop_
    _geom_hbond_atom_site_label_D
    _geom_hbond_atom_site_label_H
    _geom_hbond_atom_site_label_A
    _geom_hbond_site_symmetry_A
    _geom_hbond_distance_DH
    _geom_hbond_distance_HA
    _geom_hbond_distance_DA
    _geom_hbond_angle_DHA
    C6 H6B O24 4_566 0.99 2.50 3.324(4) 140
    C18 H18A O17 3_766 0.98 2.53 3.451(5) 156
    C18 H18A O19 3_766 0.98 2.41 3.093(4) 126
_shelx_space_group_comment
;
The symmetry employed for this shelxl refinement is uniquely defined
by the following loop, which should always be used as a source of
symmetry information in preference to the above space-group names.
They are only intended as comments.
;
_shelx_estimated_absorpt_T_min     0.980
_shelx_estimated_absorpt_T_max     0.995
_shelx_hkl_file
;
 -15  -3   7   12.13    4.20   0
 -14  -7   5    1.34    6.11   0
 -14  -3   6    6.28    4.63   0
 -14   0   8   89.05    3.18   0
 -13  -3   5   24.40    4.24   0
 -13   5  15    6.62    2.69   0
 -12  -3   4    5.69    4.23   0
 -12   4  11   -0.85    1.59   0
 -11   4  10   82.96    2.17   0
 -10  -9   2   -2.72    6.18   0
  -9  -7   1    1.13    5.25   0
  -9  -6   1  208.76    7.38   0
  -7 -11   1   19.46    7.81   0
  -7  -5   0  229.84    6.18   0
  -7  -2   1   44.04    3.59   0
  -7   5   9   53.04    2.84   0
  -6 -10   0   16.71    6.73   0
  -6  -3   0   40.45    3.84   0
  -6   6  11   -3.94    2.97   0
  -6   7  16   -5.48    4.69   0
  -5 -11   0   -4.53    7.15   0
  -5  -5  -1   63.18    4.65   0
  -5   4   6   30.47    2.18   0
  -5   5   8   95.01    3.24   0
  -5   7  16   19.51    5.88   0
  -4 -12   0   15.10    7.28   0
  -4 -10  -1   32.41    6.29   0
  -4   7  16    1.81    5.57   0
  -2 -11  -1   -0.28    6.76   0
  -2  -5  -2   89.76    4.30   0
  -2  -2  -1  832.32    6.04   0
  -1   1   1   56.03    1.18   0
   0   2   2 1610.13    7.22   0
   0   6  11    6.31    4.21   0
   1 -12  -1   -0.70    5.45   0
   1 -10  -2    9.30    4.73   0
   1   5   8   25.20    4.10   0
   1   6  12   -0.73    4.91   0
   2 -12  -1    8.34    5.15   0
   2   0   0 1643.83    4.45   0
   2   1   1 1961.47    7.28   0
   3   3   4   13.18    3.25   0
   3   4   6   89.00    4.92   0
   4   4   7  115.01    5.22   0
   4   5  11   16.46    5.37   0
   5 -11  -1   38.56    4.23   0
   5   4   8    1.21    5.17   0
   6   2   4    0.19    4.69   0
   6   4  11   33.33    6.08   0
   6   4  12  -11.43    5.46   0
   6   4  13   -7.63    5.86   0
   7   2   5  576.66    8.66   0
   7   3   8   36.96    6.46   0
   9 -10   1   15.70    2.59   0
   9  -7   0    1.55    1.14   0
   9  -6   0    2.39    0.78   0
   9   0   4   17.68    4.09   0
   9   1   6   17.88    5.16   0
   9   2  10    1.22    6.01   0
  10  -1   4    1.70    3.63   0
  10   0   6   26.14    5.09   0
  11  -1   7   -3.00    4.43   0
  12  -5   4   13.32    3.72   0
  12  -3   6   16.55    4.18   0
 -16  -4   8    1.52    5.54   0
 -13   0   7    1.60    2.45   0
 -13   1   8    3.97    1.92   0
 -12  -9   4   11.65    8.40   0
 -12   0   6   43.47    2.75   0
 -11  -9   3    5.17    6.90   0
 -11  -4   3 1008.70   11.43   0
 -10  -8   2   32.89    6.69   0
 -10  -7   2   19.27    6.62   0
 -10  -6   2   16.33    6.81   0
 -10  -5   2   40.93    5.47   0
 -10  -2   3   34.60    4.08   0
 -10   6  14    3.47    2.85   0
  -9 -10   2   66.80    8.76   0
  -8  -9   1   19.82    6.19   0
  -7  -6   0  184.92    6.46   0
  -7   7  16    0.03    4.67   0
  -6   7  15    1.03    4.95   0
  -5  -6  -1   15.78    4.50   0
  -5   7  15    9.76    4.84   0
  -4  -4  -1    5.47    3.59   0
  -4   6  10  214.74    5.49   0
  -4   7  15    8.02    4.48   0
  -3 -12   0   15.99    6.92   0
  -3 -10  -1   48.60    5.94   0
  -3   5   7   38.05    3.64   0
  -3   6  10    9.06    3.75   0
  -2  -7  -2  153.75    5.70   0
  -2   4   5   39.10    2.60   0
  -2   5   7  303.30    5.77   0
  -2   7  15   36.51    6.56   0
  -1 -11  -1    5.86    5.73   0
  -1   4   5 1101.79    8.09   0
  -1   5   7    7.29    3.73   0
   0  -9  -2   41.53    5.18   0
   0  -4  -2  815.21    7.23   0
   0   4   5 2590.41   12.70   0
   0   5   7   14.23    4.08   0
   0   6  10   29.72    5.04   0
   1   2   2 4521.67   12.29   0
   1   6  11   12.58    4.75   0
   2  -9  -2  316.74    7.19   0
   2   6  13   -3.38    4.99   0
   2   6  14   28.68    5.90   0
   3   5   9    7.68    4.52   0
   4 -11  -1   12.14    4.34   0
   4   5  10   25.64    5.06   0
   5 -12   0   -1.10    4.72   0
   5   3   5   24.59    3.89   0
   6   3   6  519.47    8.29   0
   6   4   9   17.51    5.40   0
   7   1   3    5.98    3.65   0
   8   3  10    3.84    6.17   0
  10   1   9    9.29    5.36   0
  11  -5   2    1.32    1.94   0
  12  -2   7    1.14    4.91   0
 -16  -2   9   11.54    3.96   0
 -15  -4   7   23.34    5.20   0
 -14  -4   6   10.61    4.95   0
 -13  -4   5   62.14    5.72   0
 -12  -8   4   -2.59    7.44   0
 -12  -4   4  152.81    6.31   0
 -12   1   7  313.20    3.44   0
 -11  -8   3   20.11    6.89   0
 -11  -7   3   15.30    6.92   0
 -11  -6   3   75.79    7.19   0
 -11  -5   3   -4.81    5.30   0
 -11  -2   4  421.27    6.47   0
 -11   6  15   -3.53    2.70   0
 -10 -10   3   16.17    7.80   0
  -9  -3   2   20.30    3.97   0
  -9   4   8   13.21    1.82   0
  -9   5  10  198.61    3.78   0
  -8 -11   2   70.02    8.50   0
  -8  -8   1  182.84    8.10   0
  -8  -4   1   -1.98    4.32   0
  -8   0   3   -0.65    2.19   0
  -7 -10   1   34.83    6.71   0
  -7   6  11    3.27    2.74   0
  -7   7  15   22.96    4.24   0
  -6 -11   1   33.50    7.96   0
  -6  -9   0   61.06    6.43   0
  -6  -4   0  205.94    5.47   0
  -6   5   8  102.33    3.25   0
  -5 -12   1    4.08    6.72   0
  -5 -10   0    2.50    5.52   0
  -5   6  10  624.55    7.72   0
  -5   7  14   12.34    4.50   0
  -4  -8  -1   91.70    6.14   0
  -4   0   1   -5.50    1.99   0
  -4   7  14    3.84    4.47   0
  -3  -9  -1  123.36    7.06   0
  -3   4   5  100.43    3.01   0
  -3   7  14   11.91    4.79   0
  -2 -10  -1   11.37    5.65   0
  -1  -7  -2   -4.36    3.94   0
  -1  -6  -2  218.11    6.17   0
  -1  -5  -2  583.57    7.10   0
  -1   2   2  768.11    4.51   0
   1 -11  -1    4.77    5.88   0
   1   6  10    5.90    4.81   0
   2 -11  -1   -2.37    5.39   0
   2   2   2  395.92    4.78   0
   2   4   5   73.76    4.11   0
   2   6  12   23.68    5.46   0
   3 -11  -1   48.13    4.86   0
   3   1   1  118.73    3.08   0
   3   5   8   73.24    5.00   0
   3   6  14    8.73    6.35   0
   4  -8  -2   -2.05    3.60   0
   4   3   4   52.87    3.45   0
   4   4   6   17.25    4.00   0
   4   5   9   -3.91    5.59   0
   5   2   3    2.64    3.19   0
   5   4   7   -1.85    4.04   0
   5   5  13    1.68    5.37   0
   6   0   1    2.44    2.35   0
   7  -8  -1  208.99    3.69   0
   7   4  11   10.21    7.07   0
   7   4  12   -3.69    6.44   0
   8   2   6   40.51    4.74   0
   9   1   5   52.70    5.04   0
   9   2   8    2.31    5.58   0
  10   0   5    3.24    4.23   0
  10   1   8   -2.99    4.81   0
  11  -3   3   -5.19    2.48   0
  11  -2   4    9.37    3.37   0
  11   0   8   22.49    6.17   0
  12  -3   5    1.05    3.57   0
 -15  -6   7    8.66    6.26   0
 -15  -5   7   17.31    6.53   0
 -15  -2   8    2.81    3.63   0
 -14  -7   6   10.79    6.84   0
 -14  -5   6   19.04    6.00   0
 -13  -8   5   23.41    7.14   0
 -13  -7   5   -2.66    7.28   0
 -13  -5   5   22.82    6.64   0
 -12  -7   4   55.97    6.87   0
 -12  -6   4    1.67    6.35   0
 -12  -5   4    2.87    5.35   0
 -12  -2   5   70.14    4.55   0
  -9  -9   2    9.01    6.25   0
  -8  -6   1   49.79    5.28   0
  -8  -5   1  -11.59    4.44   0
  -8   5   9   -5.01    2.37   0
  -8   7  15    0.85    3.97   0
  -7  -9   1   20.20    6.90   0
  -7   7  14    0.14    3.61   0
  -6  -8   0  282.31    8.34   0
  -6  -7   0   14.78    5.84   0
  -6  -5   0   18.18    4.88   0
  -6   4   6   21.40    2.18   0
  -5   7  13   10.74    4.70   0
  -4 -12   1    7.44    7.13   0
  -4  -6  -1  100.05    5.21   0
  -4   5   7    7.09    2.53   0
  -4   7  13   43.52    4.92   0
  -3  -1   0  404.37    3.93   0
  -3   6   9   83.85    4.28   0
  -3   7  13    2.68    4.32   0
  -1 -12   0   19.79    6.11   0
  -1  -2  -1 9528.04   16.67   0
  -1   6   9   74.69    4.78   0
  -1   7  14   11.65    5.21   0
   0 -12   0   73.08    7.27   0
   0  -7  -2   54.51    4.79   0
   0   3   3 2549.86   10.36   0
   0   6   9   21.25    4.55   0
   0   7  14   15.83    6.50   0
   1  -8  -2  355.00    7.22   0
   1   3   3 4545.91   14.64   0
   2 -12   0  130.30    7.29   0
   2  -8  -2   -1.34    4.52   0
   2   5   7    0.94    3.87   0
   2   6  10   19.97    5.62   0
   3 -12   0   11.72    5.70   0
   3  -8  -2   17.68    3.63   0
   3   0   0 1257.56    4.92   0
   3   2   2  515.50    5.53   0
   3   6  12   44.62    5.87   0
   5   5  10   53.19    5.64   0
   6  -1   0 3356.96    8.66   0
   6   1   2  104.46    3.53   0
   6   3   5 1117.91   11.13   0
   6   4   8    9.69    4.61   0
   7   2   4  772.30    9.23   0
   7   3   6   30.44    5.48   0
   8  -9   0   13.22    2.55   0
   8   3   8   52.74    6.35   0
   9  -1   2    5.77    2.72   0
   9   2   7   17.58    6.08   0
  10   1   7    4.67    4.81   0
  11  -1   5   -2.27    3.76   0
  11   0   7   -5.94    4.86   0
  12  -4   4   63.23    4.04   0
 -16  -3   9   -3.30    4.89   0
 -16  -1  10    5.10    3.44   0
 -14  -6   6    5.68    6.17   0
 -14  -2   7   24.83    3.93   0
 -13  -6   5   25.35    5.72   0
 -13  -2   6   89.42    4.60   0
 -13   5  14   26.47    2.75   0
 -11  -9   4    3.33    8.32   0
 -10  -9   3   12.82    6.88   0
 -10  -3   3  232.86    6.15   0
 -10   6  13   -0.54    2.65   0
  -9  -8   2   17.22    5.91   0
  -9  -7   2   -2.89    6.56   0
  -9  -4   2   -4.29    4.25   0
  -9   6  12   33.54    2.84   0
  -8 -10   2   40.33    7.21   0
  -8  -2   2  350.75    5.75   0
  -8   6  11   11.06    2.74   0
  -7 -11   2   27.58    7.09   0
  -7  -3   1   33.98    3.82   0
  -6 -10   1    9.78    5.98   0
  -6  -6   0    0.88    4.35   0
  -6   0   2  625.10    4.38   0
  -5 -11   1   40.42    6.78   0
  -5  -3   0    1.55    2.99   0
  -4 -10   0  -11.65    5.43   0
  -4   6   9   45.61    3.68   0
  -3 -12   1    9.15    7.80   0
  -3  -8  -1    5.75    4.59   0
  -3   7  12   -3.97    4.62   0
  -2 -11   0    5.04    6.54   0
  -2   7  12    1.45    4.61   0
  -1   3   3  137.93    3.28   0
   0   7  13    2.51    5.50   0
   1 -10  -1   43.09    5.84   0
   1  -5  -2   14.85    3.57   0
   1   6   9   65.26    4.69   0
   2 -10  -1    0.66    4.82   0
   2  -7  -2  313.13    6.21   0
   2   3   3  838.87    7.18   0
   3 -10  -1   42.04    5.00   0
   3  -7  -2   13.80    4.06   0
   3  -5  -2  236.11    3.96   0
   3   5   7  170.72    5.93   0
   3   6  11   41.50    5.57   0
   4 -10  -1   32.28    3.81   0
   4  -6  -2  123.76    3.24   0
   4   1   1  327.58    4.56   0
   4   5   8   -1.99    4.27   0
   4   6  13    5.23    5.70   0
   5 -11   0   -4.49    4.23   0
   5   3   4  924.61    9.23   0
   5   4   6   10.43    3.96   0
   5   5   9    8.78    4.93   0
   6   2   3   36.43    4.46   0
   6   4   7    0.11    4.06   0
   6   5  11    0.68    6.07   0
   7  -7  -1  322.46    3.81   0
   7   4   9   -2.52    5.38   0
   8  -1   1  248.17    3.74   0
   8   0   2   85.35    3.60   0
   8   2   5  447.93    7.71   0
   9  -9   1   66.04    3.04   0
   9  -2   1    4.39    2.00   0
   9   0   3   -2.24    3.42   0
   9   3  10    5.33    6.42   0
  10  -9   2    6.94    2.22   0
  10  -2   2   70.99    2.83   0
  10  -1   3    0.15    2.76   0
  10   1   6   25.76    5.52   0
 -16   0  11   -0.85    3.22   0
 -16   1  12    3.49    2.46   0
 -15  -3   8    0.47    4.78   0
 -12  -9   5   48.91    7.91   0
 -11  -3   4  -10.68    4.61   0
 -10  -8   3   76.72    7.00   0
 -10  -4   3   92.96    5.68   0
 -10  -1   4    0.74    2.93   0
  -9 -10   3   11.29    6.62   0
  -9  -6   2   59.06    6.06   0
  -9  -5   2    4.65    4.66   0
  -9   7  15    3.74    3.65   0
  -8 -11   3    4.23    6.72   0
  -8  -9   2  109.08    7.59   0
  -8   7  14    6.84    3.11   0
  -7  -4   1  189.56    6.47   0
  -7   6  10   59.00    3.13   0
  -7   7  13    1.01    3.47   0
  -5 -12   2    3.47    6.76   0
  -5   5   7  162.98    3.80   0
  -5   6   9   80.82    3.88   0
  -4 -11   1    8.67    7.01   0
  -3 -10   0    9.26    5.63   0
  -3  -7  -1  353.92    7.49   0
  -3  -6  -1  325.74    6.85   0
  -2  -3  -1 1753.19    9.44   0
  -2   2   2  854.96    4.05   0
  -2   6   8   42.04    4.59   0
   0   5   6   71.23    4.11   0
   0   6   8    5.70    4.11   0
   0   7  12    8.79    5.28   0
   1   5   6   23.98    3.97   0
   1   7  13    6.17    5.25   0
   2   6   9   39.96    4.81   0
   3  -6  -2  150.62    3.80   0
   3   3   3  266.53    4.93   0
   3   6  10   -4.38    4.54   0
   4 -11   0    9.62    4.29   0
   4   2   2  122.20    3.69   0
   4   4   5   43.53    4.14   0
   4   6  11   -4.99    4.88   0
   4   6  12   14.31    5.31   0
   5  -9  -1   28.12    3.64   0
   5   5   8   23.10    5.79   0
   6   5  10   25.06    5.77   0
   7   4   8   10.70    5.16   0
   8   1   3   33.34    4.13   0
   9   1   4    0.18    4.47   0
   9   2   6    1.85    4.22   0
  10   0   4   54.89    4.33   0
  10   2   8   22.09    6.27   0
  11  -4   2    7.08    2.07   0
  11   0   6  157.70    6.44   0
  11   1   8   -0.21    5.78   0
  12  -3   4   14.36    3.60   0
  12  -2   5   32.24    4.51   0
  12  -1   7  159.22    7.18   0
 -16  -4   9    3.23    6.08   0
 -15  -1   9    5.85    3.58   0
 -14  -3   7   69.70    5.12   0
 -13  -8   6   33.12    8.74   0
 -13  -3   6   -3.80    4.10   0
 -12  -8   5    9.35    7.50   0
 -12  -3   5  183.65    5.88   0
 -12   6  15    9.97    2.83   0
 -11  -8   4   -3.12    6.74   0
 -11  -7   4   -6.63    6.63   0
 -10 -10   4   13.18    6.75   0
 -10  -7   3   11.39    6.19   0
 -10  -6   3    8.94    5.46   0
 -10  -5   3  350.29    8.31   0
  -9  -9   3   26.53    7.74   0
  -8  -8   2  516.98   11.42   0
  -8   1   4    3.35    1.53   0
  -8   4   7   17.05    1.88   0
  -7  -6   1    2.16    4.32   0
  -7  -5   1   30.63    4.45   0
  -6 -11   2    8.76    6.62   0
  -6   7  12    9.16    3.26   0
  -5 -10   1  123.16    7.33   0
  -5  -7   0  103.99    5.96   0
  -5  -5   0  340.62    7.28   0
  -5  -4   0   35.22    3.73   0
  -5   2   3  179.36    1.08   0
  -4   7  11    0.53    3.67   0
  -3   6   8 1280.08   10.69   0
  -2 -10   0    7.87    6.35   0
  -2   3   3 1218.94    6.32   0
   0 -11   0    1.55    5.34   0
   0  -2  -1 6350.74   12.46   0
   0   7  11   23.39    4.98   0
   1 -11   0   25.39    6.63   0
   1   4   4 1343.82    9.43   0
   1   6   8    7.28    3.94   0
   2   5   6   73.16    4.35   0
   2   7  13    8.41    5.30   0
   3 -11   0    8.56    5.33   0
   3   6   9   -0.89    4.57   0
   4 -12   1   19.70    5.54   0
   4  -9  -1   36.82    4.11   0
   4   0   0 6478.51   11.87   0
   4   3   3   21.03    4.02   0
   4   5   7  129.71    5.78   0
   5   6  12    3.95    6.14   0
   6   3   4   36.47    5.42   0
   6   4   6  108.12    5.39   0
   7  -6  -1    3.45    1.48   0
   7   0   1   -0.61    2.37   0
   7   1   2  101.56    4.11   0
   7   3   5  145.40    5.80   0
   7   4   7  193.30    7.60   0
   8  -8   0   95.60    2.72   0
   8   2   4  147.56    5.82   0
   8   3   6    6.28    6.05   0
   9   3   8   -0.83    5.72   0
  11  -2   3   -5.62    2.62   0
  11  -1   4    2.30    3.30   0
  12  -5   3    1.72    2.88   0
  12  -1   6   66.52    5.53   0
 -16  -2  10   -2.56    4.26   0
 -15  -6   8    2.72    7.09   0
 -15  -5   8   -0.43    5.98   0
 -15  -4   8   17.72    5.31   0
 -14  -7   7   12.80    6.97   0
 -14  -4   7   -4.95    5.02   0
 -13  -7   6   11.31    7.49   0
 -12  -7   5   15.63    6.14   0
 -12  -4   5   10.38    5.11   0
 -12  -1   6  118.09    4.22   0
 -11  -6   4   93.26    7.02   0
 -11  -5   4   66.69    6.29   0
 -11  -4   4   24.15    4.71   0
 -11  -1   5   30.48    3.13   0
 -11   5  11  102.37    2.94   0
 -10  -9   4   19.80    7.25   0
 -10   7  15    7.42    3.30   0
  -9  -2   3  299.76    5.42   0
  -9   0   4 1059.84    6.28   0
  -9   7  14    8.72    3.17   0
  -8 -10   3    6.54    6.52   0
  -8  -3   2   21.11    4.17   0
  -8   7  13    4.39    2.82   0
  -7   7  12    7.62    3.01   0
  -6  -8   1   12.76    5.60   0
  -6   6   9  102.13    3.76   0
  -5 -11   2    2.28    7.05   0
  -5   3   4 1203.68    4.71   0
  -5   7  11   -5.34    3.38   0
  -5   8  15   22.66    5.23   0
  -4  -8   0  387.07    8.44   0
  -4   6   8  285.44    5.83   0
  -3 -11   1   58.37    7.06   0
  -3  -9   0   -0.64    4.86   0
  -2  -6  -1  285.70    6.71   0
  -2  -4  -1    3.73    3.18   0
  -2   7  10   73.34    5.68   0
  -2   8  14    3.67    5.80   0
  -1   4   4  353.11    4.93   0
  -1   7  10    7.24    4.61   0
   0 -12   1   16.68    5.59   0
   0   7  10  -14.05    5.10   0
   1 -12   1    1.96    6.31   0
   1  -9  -1   94.01    5.13   0
   2   6   8  124.38    5.78   0
   3 -12   1    0.18    5.43   0
   3   4   4   50.71    4.32   0
   3   7  13    6.73    5.38   0
   4   6   9   94.48    6.79   0
   5   1   1  410.95    4.78   0
   5   2   2    8.29    2.90   0
   5   5   7   49.99    5.64   0
   5   6  11    1.27    5.76   0
   6 -11   1    0.71    3.80   0
   6   5   8    6.04    5.70   0
   7   2   3  130.78    5.33   0
   7   5  10   15.98    6.61   0
   9   3   7   -1.24    6.09   0
  10   2   7    3.88    5.05   0
  11   0   5   -0.59    4.08   0
  11   1   7  -10.61    5.08   0
  12   0   7   -0.59    5.23   0
 -15   0  10   18.83    3.45   0
 -14  -6   7   47.01    6.52   0
 -14  -5   7    8.20    5.85   0
 -13  -6   6   17.53    5.57   0
 -13  -5   6   17.44    6.17   0
 -13  -4   6   55.39    4.92   0
 -13  -1   7   33.90    3.48   0
 -12  -9   6   20.23    8.61   0
 -12  -6   5   18.04    5.80   0
 -12  -5   5  187.45    6.80   0
 -11  -9   5  130.13    9.42   0
 -11   6  13   -0.33    2.64   0
 -10   5  10   12.09    1.99   0
 -10   6  12   12.36    2.78   0
  -9  -8   3   55.86    6.24   0
  -9   5   9  173.74    3.25   0
  -9   6  11    1.10    2.45   0
  -8 -11   4   28.60    8.68   0
  -8  -6   2  412.96    8.24   0
  -8  -5   2   68.10    5.87   0
  -8  -4   2   87.12    5.01   0
  -7  -9   2  139.66    7.60   0
  -7   3   5    6.77    1.21   0
  -6 -10   2    0.20    6.00   0
  -6  -7   1   43.64    6.19   0
  -6  -3   1   32.97    4.00   0
  -6   5   7    6.81    2.26   0
  -6   7  11   33.66    4.08   0
  -6   8  15    3.54    4.12   0
  -5  -9   1   24.42    5.73   0
  -5   8  14   -2.61    4.77   0
  -4   5   6    3.57    2.43   0
  -3 -12   2    0.79    6.75   0
  -3   8  13    2.67    5.11   0
  -2 -11   1   -4.43    5.54   0
  -2  -5  -1   -1.51    3.44   0
  -2   4   4   37.34    2.94   0
  -2   8  13   41.54    6.07   0
  -1 -10   0    1.88    5.12   0
  -1  -3  -1   12.04    3.00   0
  -1   8  14   -1.95    5.64   0
   0 -10   0  196.85    7.52   0
   0  -8  -1   56.69    4.96   0
   1   6   7  230.19    6.48   0
   2   7  11   67.37    5.93   0
   3   6   8  125.06    6.22   0
   3   7  12   -0.29    5.28   0
   4   5   6   -6.20    4.27   0
   5 -10   0    4.88    3.62   0
   5  -8  -1   50.85    3.40   0
   7   4   6   37.11    5.90   0
   8   3   5   49.30    5.75   0
   9   0   2   24.27    2.99   0
   9   4  10   21.91    7.44   0
  10  -3   1   63.94    2.03   0
  10   0   3    2.02    3.31   0
  10   2   6   -0.71    5.81   0
  10   3   9   -1.04    6.09   0
  11  -3   2   18.21    2.12   0
  11   1   6   21.48    5.30   0
  12  -2   4   -0.39    3.37   0
  12  -1   5   27.28    3.97   0
 -16  -3  10   88.57    6.69   0
 -15  -2   9    7.57    4.31   0
 -12   6  14   27.45    2.96   0
 -11  -8   5   67.07    8.16   0
 -10 -10   5   26.35    7.39   0
 -10  -8   4   42.38    6.72   0
 -10  -2   4  184.71    5.15   0
  -9  -7   3    8.84    4.80   0
  -9  -3   3   14.31    4.52   0
  -8   6  10   16.11    2.37   0
  -7 -10   3  145.13    8.97   0
  -6 -11   3   25.57    7.68   0
  -6  -4   1    3.31    4.20   0
  -5   4   5   45.65    2.09   0
  -5   6   8  289.58    5.28   0
  -4  -6   0   32.46    4.48   0
  -4  -5   0  190.43    5.70   0
  -4   8  13   21.40    4.78   0
  -3 -10   1   34.12    6.65   0
  -3  -2   0   30.60    3.56   0
  -2 -12   2   56.37    7.28   0
  -2  -1   0  101.31    2.48   0
  -2   6   7  259.45    5.70   0
  -1  -6  -1  660.08    8.20   0
  -1   7   9   14.36    5.30   0
  -1   8  13   34.23    5.96   0
   0  -7  -1  952.88   10.13   0
   0   5   5  890.00    8.38   0
   1   5   5   89.34    4.44   0
   2  -8  -1  191.33    6.10   0
   2   5   5   46.80    4.21   0
   2   6   7   50.05    4.64   0
   3 -10   0    8.07    4.76   0
   4   4   4  266.77    5.89   0
   4   6   8   17.11    5.18   0
   4   7  12   -3.56    5.50   0
   5 -11   1   -1.31    4.41   0
   5   0   0 3188.33    9.27   0
   5   6   9   32.03    5.22   0
   6   2   2  239.11    5.50   0
   6   4   5   82.04    4.75   0
   6   6  10    1.37    6.27   0
   7  -1   0   62.72    2.07   0
   7   3   4  460.39    7.64   0
   7   5   8   -0.76    5.80   0
   8   1   2   49.53    3.53   0
   8   4   7   26.51    5.89   0
   9   1   3   -3.77    3.36   0
   9   3   6   -8.23    5.42   0
   9   4   9    4.54    5.57   0
  10  -1   2   24.11    2.49   0
  10   1   4    0.61    4.35   0
  10   3   8    7.41    6.16   0
  11  -1   3    9.45    2.86   0
  11   0   4   44.12    4.14   0
  12   0   6    7.34    5.21   0
  13  -3   5   15.76    4.16   0
 -16  -4  10    2.37    5.48   0
 -15   1  11   12.85    2.78   0
 -15   2  12    6.68    1.96   0
 -14  -2   8   -1.81    3.78   0
 -14   0   9    2.88    2.77   0
 -13  -8   7    1.07    7.23   0
 -12  -8   6   35.48    7.01   0
 -11  -2   5   14.97    3.97   0
 -10  -7   4   22.24    6.31   0
 -10   0   5    1.64    2.50   0
 -10   7  14    9.12    3.11   0
  -9  -6   3   17.41    5.51   0
  -9  -5   3  360.85    8.34   0
  -9  -4   3  107.31    5.83   0
  -9   7  13   29.70    3.34   0
  -8   7  12   59.43    3.57   0
  -7  -7   2    7.60    5.78   0
  -7  -2   2   19.01    2.87   0
  -7   6   9    1.09    2.40   0
  -7   7  11   35.91    3.71   0
  -6  -9   2   -1.98    5.58   0
  -5   7  10    8.22    3.17   0
  -4 -12   3   81.83    8.54   0
  -3  -7   0  140.58    6.46   0
  -3   6   7   46.02    4.09   0
  -3   8  12   -3.60    4.49   0
  -2   5   5   45.83    3.84   0
  -1 -12   2   64.52    6.37   0
  -1  -9   0   41.36    5.34   0
  -1  -5  -1   94.21    4.19   0
   0 -12   2    5.00    6.48   0
   0 -11   1    6.17    5.07   0
   0   8  12   -5.76    6.04   0
   1 -11   1   -0.07    5.88   0
   1   7   9    2.18    4.26   0
   1   8  13   -5.06    5.56   0
   2   7   9    5.70    5.67   0
   3 -11   1    1.59    4.69   0
   3   5   5   33.82    4.19   0
   3   6   7   14.11    4.38   0
   3   7  10    6.27    4.86   0
   4 -12   2   -6.74    5.33   0
   4 -11   1   -0.31    4.59   0
   4   7  11   63.57    6.54   0
   6  -6  -1   68.06    2.47   0
   6   1   1 2344.56   10.60   0
   6   3   3  249.44    6.52   0
   8  -9   1   38.93    3.08   0
   8  -7   0  205.17    2.98   0
   8   0   1   -0.09    2.52   0
   8   2   3   -3.06    4.13   0
   8   5   9   55.85    7.53   0
   9  -8   1   -5.14    1.90   0
   9  -1   1   26.05    2.36   0
   9   2   4   35.36    4.37   0
   9   4   8   -5.93    5.35   0
  10   2   5    6.37    5.34   0
  11  -8   3    2.98    1.74   0
  11   2   7    9.87    6.01   0
 -16  -1  11    0.08    3.61   0
 -15  -6   9    1.92    6.56   0
 -15  -5   9   13.65    6.14   0
 -15  -4   9   10.62    5.28   0
 -15  -3   9   59.75    5.60   0
 -14  -7   8    5.51    6.53   0
 -13  -7   7    2.17    6.77   0
 -13  -2   7   12.69    4.08   0
 -13   5  13   -0.67    1.88   0
 -12  -7   6    9.78    5.88   0
 -12  -2   6  443.29    6.95   0
 -11  -9   6    8.39    8.12   0
 -11  -7   5  264.70    8.99   0
 -11   0   6  212.41    4.12   0
 -10  -9   5    7.46    6.15   0
 -10  -6   4  640.44   10.61   0
 -10  -5   4  288.68    8.05   0
 -10  -4   4  267.74    7.12   0
 -10  -3   4   10.24    3.99   0
  -8 -10   4  143.51    8.37   0
  -7 -11   4    0.80    6.59   0
  -6   8  13    3.05    4.07   0
  -5 -11   3   10.36    6.12   0
  -5  -2   1  210.92    4.04   0
  -4   7   9   28.57    4.44   0
  -3 -12   3   14.28    7.33   0
  -3 -11   2    5.46    6.45   0
  -3   4   4  315.04    3.95   0
  -1   8  11   -4.76    5.55   0
   0  -9   0    7.16    4.58   0
   0  -6  -1   -0.54    3.70   0
   0  -3  -1  464.24    4.78   0
   1 -12   2   -6.64    5.22   0
   1  -7  -1  691.34    8.12   0
   1   3   2 1021.29    7.55   0
   1   8  12   51.15    6.41   0
   2 -12   2   20.16    5.91   0
   2 -11   1    3.26    4.71   0
   2  -7  -1 1060.08    9.24   0
   2   3   2  996.63    7.60   0
   3 -12   2    2.80    5.46   0
   3   3   2  182.39    4.85   0
   3   7   9   27.62    5.91   0
   4  -7  -1  160.23    4.33   0
   4   6   7   11.89    4.86   0
   4   7  10   11.51    5.35   0
   6   5   6   19.47    4.48   0
   6   6   9    3.98    5.19   0
   7  -8   0   77.09    2.80   0
   7   4   5   48.31    5.30   0
   7   5   7   15.97    4.85   0
   7   6  10   88.23    8.10   0
   8   3   4   10.75    5.21   0
   8   4   6  145.99    6.66   0
   9   3   5   28.02    5.96   0
   9   4   7   13.37    6.22   0
  11  -2   2    0.37    2.14   0
  12   0   5    3.73    4.15   0
  13  -2   5  124.67    6.08   0
 -14  -6   8   12.47    5.99   0
 -14  -5   8   -7.77    6.10   0
 -14  -4   8   53.07    5.88   0
 -14  -3   8   -3.61    4.41   0
 -13  -6   7   24.71    6.59   0
 -13  -3   7   12.15    4.57   0
 -13   0   8   -0.08    2.62   0
 -12  -9   7    6.08    7.89   0
 -12  -6   6    4.81    5.49   0
 -12  -3   6   88.19    5.29   0
 -12   0   7    2.63    2.59   0
 -11  -6   5   32.81    5.68   0
 -11  -5   5   39.33    6.07   0
 -11  -4   5    9.80    5.33   0
 -11  -3   5  474.37    7.65   0
 -10 -10   6   23.88    7.59   0
  -9 -10   5    4.08    6.73   0
  -9  -8   4   -0.16    5.54   0
  -8 -11   5    8.77    7.23   0
  -8  -7   3   70.15    5.65   0
  -8   8  14    8.58    3.91   0
  -7  -9   3   -3.43    5.37   0
  -7  -4   2   11.53    5.30   0
  -7  -3   2   48.61    4.05   0
  -7   0   3    3.85    2.08   0
  -6  -8   2   21.23    5.52   0
  -5 -12   4    0.92    6.59   0
  -5  -6   1    2.31    4.79   0
  -5   5   6   36.85    2.54   0
  -4  -8   1   14.23    4.72   0
  -3  -3   0  120.68    3.87   0
  -3   8  11    5.44    4.23   0
  -2   7   8   13.31    4.63   0
  -1  -8   0    4.97    5.02   0
  -1   7   8  -11.42    4.05   0
   0  -4  -1   32.01    3.05   0
   1  -9   0   32.72    4.56   0
   1   4   3 3031.86   13.28   0
   1   6   6   57.22    4.29   0
   1   7   8    5.42    3.96   0
   2  -9   0  675.48    9.36   0
   2   2   1  836.26    6.00   0
   2   4   3  315.84    5.34   0
   2   6   6  393.07    7.26   0
   2   7   8   -0.63    5.33   0
   3  -9   0   -1.37    4.16   0
   3   2   1  545.95    5.39   0
   3   4   3  876.36    8.38   0
   4  -9   0   21.48    3.92   0
   4   3   2   58.67    3.66   0
   4   7   9   29.43    5.99   0
   5   6   7   20.70    5.11   0
   5   7  10   29.28    6.59   0
   6 -11   2   17.14    4.15   0
   6  -5  -1   93.23    2.03   0
   6   0   0  751.63    5.32   0
   6   4   4  122.70    5.09   0
   6   6   8    0.35    4.99   0
   7   1   1  314.85    4.99   0
   7   2   2  134.86    4.49   0
   7   3   3 1060.87   10.69   0
   7   6   9   12.69    6.49   0
   8   5   8   -3.61    5.92   0
   9  -3   0   21.74    1.31   0
  10  -8   2    2.48    1.79   0
  10  -2   1    3.55    1.68   0
  10   3   6    2.12    4.94   0
  11   2   6    4.46    4.55   0
  11   3   8    6.97    6.03   0
  12  -2   3   22.28    3.11   0
  12   1   6   61.22    5.95   0
  13  -4   4   57.28    4.56   0
 -16  -2  11    1.17    4.57   0
 -16   0  12   15.15    3.75   0
 -14   1  10    7.20    2.54   0
 -13  -8   8   19.13    8.18   0
 -13  -5   7    8.09    5.57   0
 -13  -4   7   12.29    5.31   0
 -12  -8   7    7.55    8.12   0
 -12  -5   6   -2.22    4.89   0
 -12  -4   6    0.09    4.50   0
 -11  -8   6    5.74    7.75   0
 -10  -8   5   46.13    6.96   0
  -9  -7   4   24.72    6.20   0
  -9   1   5   51.65    2.03   0
  -9   7  12    1.39    2.77   0
  -8  -9   4   28.42    6.13   0
  -8  -6   3   22.55    5.50   0
  -8  -2   3   -1.33    3.61   0
  -8   7  11    8.08    2.72   0
  -7 -10   4   -1.57    6.09   0
  -6 -11   4   22.97    6.73   0
  -6  -1   2  135.22    3.38   0
  -6   8  12    2.75    4.06   0
  -5  -4   1   38.99    4.32   0
  -5  -3   1    6.46    3.02   0
  -4 -12   4   -0.98    7.20   0
  -4  -1   1   15.35    2.79   0
  -4   8  11   21.08    4.55   0
  -3 -10   2    7.00    6.25   0
  -3  -5   0   64.71    4.25   0
  -3   5   5   10.04    2.31   0
  -3   7   8   80.92    5.07   0
  -2  -9   1   98.18    7.15   0
  -1 -12   3  122.10    8.08   0
  -1 -11   2    4.14    5.49   0
  -1   8  10   22.46    4.94   0
   0 -10   1   22.04    4.82   0
   0   3   2 3950.93   12.27   0
   0   4   3   25.96    2.97   0
   1   2   1 9644.91   16.54   0
   1   8  10    9.02    5.94   0
   2   5   4   66.51    4.76   0
   2   8  11   40.41    5.85   0
   3   7   8   73.18    5.95   0
   4   2   1   48.60    3.17   0
   4   4   3  908.10    8.99   0
   4   6   6   19.64    5.38   0
   5 -11   2    5.25    4.54   0
   5 -10   1   63.53    4.32   0
   5   3   2  254.83    5.58   0
   6  -4  -1    4.74    1.21   0
   7   5   6   16.69    4.88   0
   8   4   5  300.68    7.75   0
   8   5   7    4.52    5.51   0
   9   2   3   67.05    5.04   0
   9   4   6   21.98    5.44   0
  10   0   2   13.99    2.96   0
  10   2   4  143.00    5.53   0
  10   4   8    7.95    5.42   0
  11   0   3    0.64    3.31   0
  11   3   7    3.22    6.18   0
  12   2   7    5.66    5.65   0
  13  -1   5    1.44    4.12   0
 -16  -3  11   10.69    5.64   0
 -14  -7   9    3.86    7.44   0
 -14  -1   9   -0.48    3.45   0
 -11   7  14   15.94    3.11   0
 -10  -9   6  103.62    8.60   0
 -10  -7   5    5.04    6.49   0
  -9  -9   5    8.67    6.10   0
  -9   6  10   53.03    2.64   0
  -8 -10   5   -2.92    6.33   0
  -8  -5   3   70.61    6.15   0
  -8  -3   3   51.53    4.53   0
  -7   7  10    1.14    3.08   0
  -6  -9   3   89.76    6.63   0
  -5 -11   4   18.67    7.17   0
  -5 -10   3    7.75    5.33   0
  -5  -8   2   29.89    6.25   0
  -5   6   7   23.56    2.86   0
  -5   8  11   -4.34    4.34   0
  -4  -9   2    5.72    5.35   0
  -4  -7   1  161.00    5.84   0
  -3  -8   1    9.45    4.27   0
  -3   8  10   12.30    4.84   0
  -2  -6   0   24.70    4.00   0
  -2   9  13   -4.81    5.09   0
  -1   4   3 2607.09   11.23   0
   0 -12   3   18.92    5.81   0
   0 -11   2   30.74    5.65   0
   0  -8   0  483.93    7.87   0
   0   5   4    3.50    3.09   0
   0   7   7   22.22    5.24   0
   1 -12   3    5.69    5.96   0
   1  -3  -1 1318.35    6.55   0
   1   7   7   25.79    5.06   0
   2 -10   1   13.87    5.26   0
   2   8  10    9.37    5.32   0
   3 -12   3   77.17    6.69   0
   3 -10   1   53.66    5.46   0
   3  -6  -1   20.57    3.17   0
   4 -11   2    1.17    4.39   0
   4 -10   1   22.34    4.39   0
   4  -6  -1    6.83    2.48   0
   4  -2  -1  963.83    1.92   0
   4   5   4  121.39    5.67   0
   4   7   8    0.02    5.14   0
   4   8  11   10.03    6.63   0
   5   2   1  405.49    5.23   0
   5   7   9   -3.32    4.86   0
   6   6   7   21.82    5.18   0
   6   7  10   -5.75    5.50   0
   7   4   4  716.43    9.51   0
   7   6   8    1.91    5.46   0
   8  -1   0   18.99    1.97   0
   8   2   2    0.08    4.22   0
   8   6   9   68.95    8.55   0
   9   0   1    7.70    2.56   0
   9   3   4   47.58    4.78   0
  10   3   5   -0.25    5.55   0
  10   4   7    2.48    5.43   0
  11  -1   2   63.15    3.13   0
  12   0   4    4.36    3.44   0
  13  -2   4   -1.04    3.51   0
 -15  -5  10   -9.38    6.00   0
 -15  -2  10    9.01    4.50   0
 -14  -6   9  -13.04    6.51   0
 -13  -7   8   24.74    6.35   0
 -12  -7   7  116.32    7.35   0
 -12   6  13    5.28    2.45   0
 -11  -9   7   12.41    7.57   0
 -11  -7   6   17.45    6.16   0
 -10 -10   7   -0.45    7.49   0
 -10  -1   5   12.58    3.27   0
  -9 -10   6    9.41    6.80   0
  -9  -6   4   -2.40    5.18   0
  -9  -2   4   20.02    3.65   0
  -8 -11   6   13.38    7.09   0
  -8  -8   4  284.39    8.56   0
  -8  -4   3   31.31    4.49   0
  -8   6   9  182.51    3.51   0
  -7  -9   4   14.36    6.57   0
  -7  -7   3  210.65    7.69   0
  -7   8  12    7.39    3.48   0
  -6   1   3   12.19    1.34   0
  -5 -12   5    0.59    7.14   0
  -4  -6   1    6.19    4.00   0
  -4   4   4  464.95    4.23   0
  -3   0   1    5.62    1.77   0
  -3   2   2  249.78    2.08   0
  -3   6   6   -2.79    2.97   0
  -2 -10   2   91.33    6.56   0
  -2  -5   0   64.34    4.48   0
  -1  -9   1   94.77    5.88   0
  -1   7   7   24.08    4.18   0
  -1   8   9    0.54    5.34   0
   0   8   9   -3.64    4.69   0
   0   9  12    5.31    6.10   0
   1  -8   0    3.14    3.84   0
   1   6   5   11.77    4.45   0
   1   8   9   17.29    5.79   0
   2 -12   3    5.19    4.96   0
   2 -11   2   24.99    5.05   0
   2  -8   0   12.04    4.47   0
   2  -5  -1  164.22    3.98   0
   2   7   7  158.01    5.97   0
   3 -11   2   10.77    4.40   0
   3  -2  -1  127.51    1.54   0
   3   8  10   15.03    5.35   0
   5  -8   0  118.24    4.07   0
   6   3   2   75.47    4.44   0
   6   4   3  656.44    8.99   0
   6   7   9   31.49    6.22   0
   7  -7   0   33.44    2.35   0
   7   5   5   11.37    5.04   0
   7   6   7   16.79    6.17   0
   7   7  10    6.83    6.75   0
   8   1   1  248.08    4.58   0
   8   3   3  758.30    9.24   0
   8   5   6   79.62    5.90   0
   9   4   5    9.66    5.61   0
   9   5   7   -2.32    6.56   0
  10  -1   1   21.77    2.38   0
  12  -1   3    0.38    2.63   0
  12   2   6    7.71    6.23   0
 -16   1  13    7.16    3.02   0
 -15  -4  10   -5.44    5.34   0
 -15  -3  10   -5.32    4.69   0
 -14  -5   9   -8.01    5.98   0
 -14  -2   9    4.92    3.74   0
 -13  -8   9   -2.52    7.85   0
 -13  -6   8    7.98    5.60   0
 -13   1   9    5.75    2.32   0
 -12  -6   7  211.46    9.15   0
 -12  -1   7  341.19    5.55   0
 -11  -6   6  105.78    6.75   0
 -11  -1   6  635.99    6.66   0
 -10  -8   6   93.04    8.15   0
 -10  -6   5   -3.01    5.29   0
  -9  -5   4   49.45    5.21   0
  -9  -4   4   72.10    5.89   0
  -9  -3   4  706.19    8.40   0
  -7   6   8    5.17    2.51   0
  -6 -11   5   35.37    7.31   0
  -6  -8   3    1.64    5.29   0
  -6  -5   2    1.36    4.05   0
  -6  -2   2 1226.41    8.01   0
  -6   8  11   -1.42    3.73   0
  -5  -9   3   17.68    6.50   0
  -5  -7   2  126.35    5.95   0
  -5   0   2  281.38    3.14   0
  -4 -10   3    4.19    5.43   0
  -4   5   5  409.43    4.70   0
  -3  -9   2  191.81    7.02   0
  -3  -7   1   24.79    4.35   0
  -2 -12   4   33.26    6.81   0
  -2 -11   3    9.87    5.79   0
  -2  -4   0  133.14    4.21   0
  -2  -3   0  113.32    4.32   0
  -2   8   9   35.51    4.58   0
  -1 -10   2    9.99    5.80   0
  -1  -6   0  146.76    5.31   0
  -1   3   2  597.46    4.88   0
   0  -9   1   83.16    5.22   0
   0  -7   0    3.65    4.06   0
   0   2   1 6408.06   12.30   0
   1   9  12    0.18    6.43   0
   3  -8   0    7.84    3.95   0
   3  -5  -1  124.68    3.27   0
   3   1   0  443.07    4.38   0
   3   6   5   41.24    4.58   0
   4  -8   0  372.97    6.18   0
   4   1   0    3.53    2.85   0
   4   7   7  145.65    6.88   0
   4   8  10   -2.75    5.67   0
   6 -11   3   -0.11    4.57   0
   6  -9   1   56.53    3.45   0
   6   2   1  561.72    6.26   0
   6   7   8   27.64    6.19   0
   7   0   0 1173.38    6.47   0
   7   7   9    6.28    6.51   0
   8  -8   1   66.09    2.69   0
   8   4   4  394.91    8.10   0
   8   6   8   17.45    6.05   0
   9  -7   1   33.00    1.92   0
   9  -2   0   64.37    1.86   0
  10   1   2   26.63    3.51   0
  10   2   3   44.19    4.79   0
  10   3   4   30.83    5.05   0
  10   4   6   10.22    5.00   0
  11   1   3   10.53    3.83   0
  11   2   4   11.15    5.27   0
  12  -4   2    0.45    2.03   0
  12  -3   2    2.51    2.37   0
  13  -1   4    1.26    3.99   0
  13   0   5   -3.25    4.45   0
 -16  -1  12    2.54    3.69   0
 -15   0  11   -4.92    3.14   0
 -14  -4   9   11.45    5.59   0
 -14  -3   9    3.59    4.65   0
 -14   2  11   71.01    2.80   0
 -13  -5   8    2.07    5.83   0
 -13  -2   8    4.57    4.08   0
 -12  -8   8   38.56    7.31   0
 -12  -5   7   11.34    6.24   0
 -12   1   8  314.64    4.05   0
 -11  -8   7    6.57    6.75   0
 -11  -5   6    9.80    5.44   0
 -11  -2   6   95.60    4.58   0
 -11   1   7  122.10    3.04   0
 -10  -5   5   10.36    4.82   0
 -10  -4   5  109.07    6.20   0
 -10  -3   5   87.09    5.20   0
 -10  -2   5  197.43    5.25   0
  -8 -10   6    5.11    6.57   0
  -8  -9   5  153.05    7.69   0
  -8  -7   4    8.52    5.07   0
  -8   0   4  188.71    3.24   0
  -7 -11   6   40.64    7.23   0
  -7  -6   3    1.92    4.19   0
  -6  -4   2   12.83    3.64   0
  -6  -3   2  518.57    6.41   0
  -6   5   6  102.14    2.85   0
  -6   9  13   11.54    4.76   0
  -5 -10   4   21.28    6.44   0
  -5   7   8   65.66    3.88   0
  -5   8  10   -4.95    3.95   0
  -4  -5   1   28.14    3.77   0
  -4  -2   1  976.74    6.75   0
  -4   6   6   74.20    3.71   0
  -4   9  12    5.00    4.43   0
  -3 -10   3   -0.47    6.17   0
  -2   4   3    6.08    2.64   0
  -2   5   4  230.22    4.71   0
  -2   9  11   -8.66    5.51   0
  -1 -11   3    8.51    5.36   0
   0 -12   4   32.17    6.95   0
   0 -10   2    7.63    5.85   0
   0   8   8   12.39    5.69   0
   0   9  11   -7.71    5.47   0
   1   7   6   37.21    4.93   0
   1   8   8   64.47    6.75   0
   1   9  11    2.53    5.90   0
   2   7   6   82.10    5.68   0
   2   9  11    4.74    6.43   0
   4   8   9   -5.09    4.98   0
   5  -9   1   16.05    3.95   0
   5   1   0  553.10    5.27   0
   5   7   7   34.89    5.41   0
   5   8  10   33.54    6.10   0
   6 -10   2    2.63    3.30   0
   6   5   4  543.69    8.78   0
   7   2   1   18.80    3.84   0
   7   3   2   64.60    4.44   0
   7   4   3 2628.75   16.21   0
   7   6   6    2.93    5.87   0
   8   5   5   -5.34    5.10   0
   8   6   7   22.78    6.39   0
   9   2   2   50.93    4.87   0
   9   3   3   84.60    4.82   0
   9   5   6   -4.13    5.44   0
  11  -4   1    0.06    1.11   0
  11  -3   1   13.22    1.67   0
  11   0   2   19.71    2.86   0
  11   3   5   19.61    5.77   0
  11   4   7    2.64    5.54   0
  12   0   3   -1.06    3.14   0
  12   1   4    0.59    4.02   0
 -16  -3  12   12.08    5.85   0
 -16  -2  12    4.29    4.83   0
 -14   3  12   -0.98    1.60   0
 -13  -7   9   12.10    6.89   0
 -13  -4   8   -1.83    4.26   0
 -13  -3   8   18.82    4.56   0
 -12  -7   8   70.60    7.85   0
 -12  -4   7   35.20    5.48   0
 -12  -3   7  164.19    6.25   0
 -12  -2   7  121.86    4.81   0
 -11  -9   8   55.12    8.04   0
 -11  -4   6  228.90    6.56   0
 -11  -3   6    9.80    4.70   0
 -10  -9   7   -9.41    6.04   0
 -10  -7   6    2.48    7.13   0
  -9  -7   5   95.48    6.34   0
  -9   7  11    1.72    2.55   0
  -8 -11   7   -4.08    6.65   0
  -8  -6   4   31.90    5.46   0
  -8   7  10   20.04    2.76   0
  -8   8  12   -0.39    3.01   0
  -7  -8   4   -0.10    5.18   0
  -7  -5   3   31.99    4.98   0
  -7   8  11   33.92    3.46   0
  -6  -9   4    5.24    5.70   0
  -6  -7   3   43.34    6.14   0
  -5 -11   5   22.04    6.52   0
  -5  -6   2   56.11    4.81   0
  -5   9  12    4.22    4.94   0
  -4  -9   3  137.45    7.50   0
  -4  -4   1  510.58    6.43   0
  -4  -3   1  893.46    7.37   0
  -4   3   3   46.52    1.77   0
  -4   8   9   37.43    4.95   0
  -3 -11   4   19.79    6.64   0
  -3   9  11   14.18    4.64   0
  -2  -7   1  989.47   10.69   0
  -2   6   5  468.58    6.71   0
  -1  -8   1  283.58    6.88   0
  -1   8   8  156.18    6.14   0
   0  -6   0   92.49    4.98   0
   0   7   6   70.80    4.95   0
   1 -12   4   64.19    6.79   0
   1 -11   3  177.08    8.31   0
   2 -12   4   -1.34    5.77   0
   2  -9   1   -4.10    3.96   0
   2   4   2 1340.78    9.65   0
   2   8   8    0.28    4.56   0
   3  -9   1  116.47    5.65   0
   3   7   6    9.17    4.38   0
   4 -11   3    3.97    4.59   0
   4  -9   1   64.06    4.57   0
   4   7   6    5.37    5.67   0
   5 -11   3    6.95    4.97   0
   5 -10   2    2.02    3.75   0
   6   1   0 3370.88   11.85   0
   6   6   5   27.88    4.89   0
   6   7   7   17.49    5.15   0
   8  -9   2   -0.52    2.61   0
   9   1   1   16.93    3.11   0
   9   4   4   -8.34    4.65   0
   9   6   8    0.59    6.68   0
  10   0   1   -5.07    2.50   0
  10   4   5   12.12    4.99   0
  10   5   7   12.75    5.66   0
  11   4   6  -14.79    6.17   0
  12  -2   2   10.95    2.39   0
  13  -3   3    3.58    3.31   0
  13   0   4  135.08    5.75   0
 -15  -5  11   -5.30    6.76   0
 -15  -1  11   10.53    4.36   0
 -14  -6  10    6.53    6.73   0
 -14   0  10    9.06    3.19   0
 -11  -7   7  359.94    9.99   0
 -11   7  13    2.56    2.52   0
 -10   5   9   99.15    2.25   0
  -9  -6   5   -1.10    5.96   0
  -8  -8   5  108.25    6.82   0
  -7  -4   3   15.64    5.42   0
  -7  -2   3  472.17    6.10   0
  -6 -10   5   -0.01    5.56   0
  -5  -8   3  303.39    7.86   0
  -4  -7   2  174.81    6.05   0
  -4   9  11   17.35    4.91   0
  -3  -8   2   31.28    4.71   0
  -2 -12   5   11.41    6.63   0
  -2 -11   4  142.57    7.87   0
  -2 -10   3   19.16    5.47   0
  -2   8   8   -0.33    3.98   0
  -2   9  10   12.30    5.70   0
  -1  -9   2   63.88    6.22   0
  -1   7   6   24.89    4.16   0
   1   4   2  385.77    5.74   0
   1   5   3 1673.86   10.94   0
   2 -11   3   39.15    5.76   0
   2  -7   0   37.50    3.60   0
   2   6   4  621.90    8.36   0
   2   9  10    1.65    5.61   0
   3 -11   3   14.54    4.93   0
   3  -7   0  143.57    4.82   0
   3   3   1  201.87    4.37   0
   3   9  10   18.72    6.46   0
   4  -7   0   20.15    3.55   0
   4   3   1   71.17    3.59   0
   4   8   8   31.25    5.45   0
   5   4   2  125.10    4.87   0
   5   5   3   78.20    4.81   0
   6   8   9   -0.39    6.57   0
   8   0   0   20.26    2.07   0
   8   3   2   12.29    3.93   0
   8   4   3   45.18    4.74   0
   8   6   6   71.82    6.61   0
   8   7   8   50.95    7.37   0
   9  -1   0    2.93    1.78   0
   9   5   5   38.10    5.87   0
   9   6   7  108.14    7.48   0
  10   5   6   -2.87    6.33   0
  11  -2   1    7.48    1.74   0
  11   2   3    4.28    4.31   0
  11   3   4   78.41    6.50   0
  12  -1   2   11.68    2.66   0
  12   2   4   -3.16    4.44   0
  13  -2   3   35.64    3.51   0
 -16   0  13    7.74    3.86   0
 -15  -4  11   18.61    6.16   0
 -15  -3  11    7.33    5.63   0
 -15  -2  11   -1.43    4.35   0
 -15   1  12    5.80    3.02   0
 -14  -5  10    2.32    6.02   0
 -13  -6   9   -3.10    5.49   0
 -12  -8   9    8.79    6.93   0
 -12  -6   8   74.87    7.87   0
 -11  -8   8    3.10    7.29   0
 -11  -6   7   43.19    7.08   0
 -10  -8   7    0.09    6.42   0
 -10  -6   6   31.48    6.66   0
  -9   0   5   -0.29    2.59   0
  -9   5   8   26.08    1.92   0
  -8 -10   7    6.48    7.29   0
  -8  -9   6   48.65    6.40   0
  -8  -5   4   -2.49    4.52   0
  -7 -11   7    0.89    6.52   0
  -7  -7   4   21.88    4.80   0
  -7  -3   3   47.19    3.96   0
  -5  -9   4   13.50    6.27   0
  -5  -5   2   92.54    4.52   0
  -3 -12   6    8.69    8.00   0
  -3  -5   1  129.17    4.49   0
  -2   7   6    5.33    4.40   0
  -1 -10   3   32.77    6.46   0
  -1  -4   0   19.24    3.16   0
   0 -12   5    6.56    6.25   0
   0   5   3  181.48    4.71   0
   0   8   7  146.65    6.80   0
   0   9   9    1.37    5.56   0
   1  -8   1  237.94    6.28   0
   1   6   4   58.80    4.31   0
   1   8   7  201.20    6.97   0
   1   9   9    2.47    6.38   0
   2   3   1 1689.96    9.15   0
   2   8   7    5.26    4.51   0
   3   8   7    3.29    4.90   0
   4   6   4    0.13    4.35   0
   4   9  10    1.57    5.65   0
   5   3   1    7.15    2.87   0
   6  -2  -1  312.37    1.51   0
   6   4   2    1.18    3.69   0
   6   5   3   10.73    4.12   0
   6   7   6    5.83    5.08   0
   7  -6   0  180.91    2.97   0
   7   1   0   62.82    3.03   0
   7   6   5   43.15    5.41   0
   8   2   1    6.09    3.02   0
   8   5   4   13.64    5.17   0
   9  -9   3    4.14    2.72   0
   9  -8   2   77.33    3.12   0
  10   2   2   75.18    4.47   0
  10   3   3   32.27    4.45   0
  10   4   4    6.28    5.46   0
  11  -1   1    9.66    2.07   0
  11   1   2   53.76    3.73   0
  11   4   5   -3.45    6.03   0
  12   1   3   -0.88    3.47   0
 -14  -4  10   25.17    5.71   0
 -13  -7  10   10.03    6.89   0
 -13  -5   9   -9.48    6.21   0
 -13   0   9    2.31    2.88   0
 -13   2  10    3.09    2.00   0
 -11  -9   9   10.36    7.48   0
 -10  -9   8   14.21    6.53   0
 -10   6  10   54.12    2.46   0
  -9  -5   5    0.00    5.17   0
  -9   4   7    1.42    1.09   0
  -9   6   9   62.28    2.53   0
  -8  -7   5   72.19    5.58   0
  -8  -4   4   91.82    5.84   0
  -8  -1   4    2.95    2.93   0
  -6   7   8   43.48    3.31   0
  -5 -11   6   -1.60    6.22   0
  -5 -10   5   86.36    6.78   0
  -5  -7   3   45.07    5.91   0
  -5  -4   2  211.06    5.45   0
  -5  -1   2   24.83    2.90   0
  -5   5   5    0.15    1.90   0
  -5   6   6  501.12    5.59   0
  -5   9  11    0.41    3.82   0
  -4  -8   3   15.80    5.31   0
  -4  -6   2  124.92    5.74   0
  -3 -11   5   23.63    6.91   0
  -3 -10   4  147.10    7.29   0
  -3   5   4   40.29    2.56   0
  -2  -6   1   34.11    4.10   0
  -2   1   1  515.17    1.32   0
  -1  -3   0 1579.69    8.11   0
  -1  -2   0   36.12    2.66   0
   0 -11   4   91.08    7.57   0
   0 -10   3    3.09    5.73   0
   0  -5   0   -1.40    2.83   0
   0   6   4  145.31    5.24   0
   1 -12   5   19.36    6.20   0
   1   7   5   31.25    4.04   0
   2   7   5   -3.18    3.89   0
   2   9   9    5.43    5.57   0
   3   7   5  -11.10    4.18   0
   3   9   9   10.22    5.58   0
   4   7   5    6.98    4.57   0
   4   8   7   -3.58    4.90   0
   4   9   9    5.30    6.47   0
   6   3   1   87.74    4.09   0
   6   6   4  159.00    6.23   0
   7   4   2   85.03    4.99   0
   7   5   3  -12.05    4.76   0
   7   7   6   -5.12    5.99   0
   8   6   5   28.05    5.37   0
   8   7   7  341.87   10.19   0
   9   3   2  223.33    5.78   0
   9   4   3    3.01    4.72   0
   9   5   4   62.59    6.73   0
   9   6   6   14.19    6.01   0
  10   1   1   26.17    2.96   0
  10   5   5   46.18    6.56   0
  10   6   7    1.64    6.30   0
  12   0   2   81.65    3.76   0
  12   4   6   13.94    6.54   0
 -16  -1  13   10.76    4.28   0
 -14  -6  11   -0.70    6.76   0
 -14  -3  10   19.37    5.19   0
 -14  -2  10   -5.09    3.99   0
 -13  -4   9    6.39    5.49   0
 -12  -7   9    6.84    6.51   0
 -12  -5   8   -1.89    4.80   0
 -12   0   8  212.16    4.42   0
 -11  -7   8   10.73    6.72   0
 -11  -5   7    4.43    4.78   0
 -10  -7   7  197.58    9.18   0
 -10  -5   6    5.26    4.82   0
 -10   0   6 1500.70    8.20   0
 -10   8  13   -2.53    2.80   0
  -9  -7   6   50.34    5.44   0
  -9  -4   5   -2.04    4.94   0
  -8  -3   4  191.73    5.43   0
  -8  -2   4  300.16    5.31   0
  -8   6   8   -1.08    2.10   0
  -8   8  11   20.38    3.04   0
  -8   9  13   -2.33    3.95   0
  -7   8  10    0.79    3.33   0
  -7   9  12    5.93    4.33   0
  -6 -11   7   -0.73    6.82   0
  -6 -10   6    2.21    5.51   0
  -6  -9   5   -1.12    5.43   0
  -5  -3   2  761.50    7.34   0
  -4   8   8  256.70    6.36   0
  -4   9  10   -2.51    4.18   0
  -3  -4   1 1270.82    9.02   0
  -3   4   3   62.78    2.67   0
  -3   7   6    3.59    4.45   0
  -2 -12   6   79.44    8.08   0
  -2 -11   5   32.18    7.07   0
  -2   8   7  139.86    6.18   0
   0   7   5    4.58    4.04   0
   0  10  11    5.43    6.02   0
   1 -11   4   12.10    5.98   0
   1 -10   3   -2.47    5.15   0
   1  -9   2   69.71    5.37   0
   1   3   1   11.77    3.01   0
   1   9   8    5.17    6.09   0
   2 -11   4   50.20    6.08   0
   2  -8   1   72.80    4.60   0
   2  -6   0   27.55    3.33   0
   3  -8   1    4.82    4.02   0
   4 -11   4   -8.86    4.76   0
   4  -8   1   92.47    4.22   0
   5 -11   4   83.01    6.51   0
   5  -8   1   17.99    3.26   0
   5   9   9   21.70    7.21   0
   6 -10   3   34.33    4.16   0
   6  -9   2    0.17    3.23   0
   6   8   7    5.69    6.05   0
   7   3   1  149.07    5.02   0
   7   6   4  146.83    6.40   0
   7   8   8   33.16    6.60   0
   8  -7   1    6.60    1.85   0
   8   1   0   21.61    2.69   0
   9   0   0  134.74    3.14   0
  10  -7   2   58.69    2.23   0
  11   0   1    4.32    2.37   0
  11   3   3   -2.36    5.06   0
  11   4   4   -0.68    5.56   0
  11   5   6   -9.44    5.56   0
  12   2   3   18.63    4.53   0
  12   3   4   16.49    5.67   0
  13   0   3    1.39    3.12   0
  14  -1   4    3.40    3.85   0
 -16  -2  13    1.81    5.17   0
 -15  -5  12    6.61    6.02   0
 -13  -6  10   21.19    6.73   0
 -13  -3   9   15.86    5.12   0
 -13  -2   9   -0.67    3.82   0
 -12  -8  10   34.74    7.33   0
 -12  -4   8   -7.27    5.10   0
 -11  -8   9   -7.75    6.90   0
 -11  -4   7    9.59    5.53   0
 -11   0   7    3.30    2.56   0
 -10  -8   8   52.90    7.86   0
 -10  -4   6   22.58    5.08   0
  -9  -8   7   12.37    6.32   0
  -9  -3   5   63.19    4.77   0
  -8  -9   7    2.85    6.44   0
  -8  -8   6   24.36    5.93   0
  -8  -6   5   -0.56    5.02   0
  -7 -10   7   15.07    6.25   0
  -7  -9   6    3.34    5.59   0
  -6  -7   4    5.76    4.58   0
  -6   3   4   74.50    1.22   0
  -6   8   9   11.79    3.65   0
  -6   9  11   -1.03    3.90   0
  -5  -2   2  336.18    4.62   0
  -5   4   4  774.38    4.53   0
  -5   7   7  115.75    4.10   0
  -5   9  10    3.27    4.27   0
  -4 -10   5   85.27    6.93   0
  -3  -3   1   -4.86    3.02   0
  -3  -1   1 1272.36    5.80   0
  -3   9   9   10.45    5.25   0
  -2 -10   4    3.42    5.59   0
  -2  -5   1  154.35    5.04   0
  -2  10  11   18.76    5.23   0
  -1 -12   6   37.66    6.85   0
  -1   2   1  305.78    3.19   0
  -1   7   5   27.91    4.74   0
   0  -7   1  947.41    9.54   0
   0  -4   0   97.60    3.80   0
   0   8   6    3.75    5.24   0
   0   9   8   13.16    5.46   0
   1  -5   0    1.41    3.27   0
   1   1   0 3189.27    7.16   0
   1   8   6    6.37    4.69   0
   1  10  10   -0.20    6.36   0
   2 -10   3    3.11    5.15   0
   2  -9   2   20.42    4.87   0
   3 -10   3   -4.33    4.84   0
   3  -9   2    4.52    4.11   0
   3  -6   0  245.84    4.58   0
   3   5   2   76.58    4.95   0
   3   6   3    4.03    4.80   0
   3   8   6   36.31    5.46   0
   3   9   8    5.79    5.49   0
   4 -10   3   -4.03    4.30   0
   4   2   0   13.94    2.78   0
   4   5   2  138.38    5.08   0
   4   6   3    7.20    5.01   0
   4   8   6    2.02    5.00   0
   4   9   8    5.75    5.67   0
   5 -10   3   54.55    4.65   0
   5  -9   2    3.91    3.69   0
   5  -1  -1  550.89    2.88   0
   5   2   0    7.58    2.74   0
   5   5   2   73.82    5.34   0
   6  -6   0    7.51    2.08   0
   6   2   0  993.24    7.77   0
   6   7   5   -2.36    5.21   0
   8  -5   0    0.63    1.22   0
   8   3   1   13.87    4.76   0
   8   4   2   31.93    4.58   0
   8   5   3   48.20    5.41   0
   9   6   5    6.97    5.52   0
   9   7   7  100.53    8.70   0
  10  -8   3    0.72    2.10   0
  10  -3   0  229.39    2.14   0
  10  -2   0  196.04    2.63   0
  10   3   2   11.62    4.43   0
  10   4   3    4.41    4.57   0
  10   5   4   -3.56    5.83   0
  10   6   6   19.48    6.31   0
  11   2   2    1.66    3.19   0
  11   5   5   12.77    6.36   0
  12   1   2   11.91    3.28   0
  12   4   5   87.89    6.63   0
  13   2   4   -1.64    4.59   0
  13   3   5   17.41    5.71   0
  14   0   4   19.65    4.58   0
 -15  -4  12   13.07    6.07   0
 -15   0  12   12.81    3.69   0
 -14  -5  11   25.07    6.80   0
 -14   1  11   44.57    3.38   0
 -12  -6   9   -0.72    5.66   0
 -12  -3   8   12.40    4.64   0
 -12  -2   8   28.99    4.16   0
 -12   6  12   -1.41    1.82   0
 -11  -9  10   12.13    7.18   0
 -11  -6   8   11.78    6.53   0
 -11  -3   7   63.96    5.44   0
 -10  -6   7   84.09    7.09   0
 -10  -3   6    4.90    5.00   0
 -10   7  11   91.66    3.35   0
  -9 -10   9   24.71    6.80   0
  -9  -9   8  226.48    9.53   0
  -9  -6   6   94.50    6.23   0
  -9  -2   5   17.97    3.17   0
  -8   7   9    7.49    2.38   0
  -5 -11   7   68.13    7.33   0
  -5  -9   5  150.82    7.18   0
  -5  -6   3   10.36    4.36   0
  -5  10  12   83.13    6.61   0
  -4  -7   3    3.50    4.92   0
  -4  -5   2  144.66    4.70   0
  -4   6   5   96.78    3.70   0
  -3 -11   6  143.92    9.11   0
  -3  -8   3   29.63    4.58   0
  -3  -2   1  127.10    3.44   0
  -3   8   7  352.72    6.98   0
  -3  10  11  -11.39    4.90   0
  -2  -7   2  301.59    6.86   0
  -1 -11   5   26.09    5.85   0
  -1 -10   4   20.29    6.09   0
  -1  -9   3   30.95    5.10   0
  -1  -6   1  153.85    4.58   0
  -1   4   2   57.42    3.40   0
   1  -7   1    9.52    4.47   0
   2   6   3   23.88    4.02   0
   2   7   4    0.23    4.50   0
   3   2   0   30.54    2.99   0
   3   7   4    0.40    4.22   0
   4  -6   0   30.85    2.83   0
   4   4   1    1.55    3.33   0
   5   4   1   25.92    4.09   0
   5   8   6   45.89    5.72   0
   5   9   8    3.47    5.63   0
   6  -1  -1 2483.35    6.41   0
   6   5   2  348.09    7.10   0
   7   2   0    0.58    3.20   0
   7   7   5    8.90    5.18   0
   8  -8   2    2.52    2.46   0
   8   6   4   79.83    5.91   0
   9   4   2  195.28    6.61   0
   9   5   3   -3.33    5.67   0
   9   7   6   20.86    7.52   0
  10  -1   0   41.15    2.12   0
  10   2   1    3.52    3.79   0
  10   6   5   25.80    6.84   0
  13  -2   2    1.56    2.95   0
  13  -1   2    9.18    2.98   0
  13   1   3    5.40    3.63   0
 -15  -3  12    8.92    5.41   0
 -15  -2  12    8.27    5.16   0
 -15   2  13    0.52    2.69   0
 -14  -6  12   40.69    7.81   0
 -14  -4  11   13.48    5.47   0
 -13  -7  11   20.60    6.48   0
 -13  -5  10   47.76    7.29   0
 -12  -7  10   14.25    7.33   0
 -12   2   9   73.84    2.28   0
 -11  -2   7  131.44    4.98   0
 -10  -2   6  112.14    4.24   0
  -9   2   6   30.71    1.51   0
  -8  -5   5  348.95    7.92   0
  -8   9  12    1.55    3.83   0
  -7  -7   5   59.85    5.55   0
  -7   1   4    2.37    1.55   0
  -7   5   6   24.70    1.89   0
  -7   7   8   -4.42    2.69   0
  -6 -11   8    1.10    6.14   0
  -6 -10   7   51.77    7.71   0
  -6  -8   5   61.63    6.20   0
  -6   0   3   -1.08    1.90   0
  -5   8   8   20.12    3.65   0
  -4 -11   7    7.07    7.28   0
  -4   7   6   66.79    4.25   0
  -4   9   9    2.14    3.72   0
  -4  10  11    5.22    4.86   0
  -3 -10   5   31.80    5.92   0
  -3  -9   4  100.83    5.81   0
  -3  -6   2  144.32    4.99   0
  -2   9   8    2.47    4.60   0
  -2  10  10   17.38    5.02   0
  -1   8   6   16.35    4.21   0
   0 -11   5    9.02    5.13   0
   0 -10   4    0.15    5.54   0
   0  -8   2   37.10    4.52   0
   0   3   1  458.10    5.03   0
   1   6   3    8.64    3.85   0
   1   7   4   47.32    4.37   0
   1   9   7    4.28    5.33   0
   2   9   7   11.95    5.61   0
   2  10   9   53.80    7.50   0
   3   4   1  113.94    4.02   0
   3   8   5   30.83    6.01   0
   3   9   7   10.50    5.55   0
   3  10   9    9.73    6.87   0
   4   9   7   -7.53    5.31   0
   5   7   4  128.26    6.25   0
   6   7   4   92.30    6.25   0
   7 -10   4    2.29    3.62   0
   7   6   3   83.66    5.34   0
   8   7   5   15.48    5.90   0
   8   8   7   11.20    5.91   0
   9   3   1   61.17    4.80   0
   9   6   4   49.62    6.44   0
  10   0   0    3.36    2.29   0
  11   1   1   16.06    2.83   0
  11   4   3  121.86    6.28   0
  11   5   4  135.61    7.70   0
  12  -2   1    3.49    1.96   0
  12  -1   1   60.07    2.75   0
  12   3   3   -1.09    4.70   0
  12   4   4   66.96    6.50   0
  13   3   4  108.73    7.19   0
  14  -3   3   -4.76    3.39   0
 -14  -3  11   11.78    5.08   0
 -14   0  11   -5.61    3.36   0
 -12  -8  11   51.62    8.12   0
 -12  -5   9   16.75    5.27   0
 -11  -8  10    9.92    7.47   0
 -11  -7   9  -14.86    6.12   0
 -11  -5   8   17.54    5.79   0
 -11   7  12   -2.12    2.30   0
 -10  -7   8   27.69    6.44   0
 -10  -5   7    7.11    5.74   0
  -9  -7   7  427.93    9.34   0
  -8 -10   9   -1.67    6.31   0
  -7  -9   7   10.72    5.52   0
  -7  -8   6   45.54    5.94   0
  -7  -4   4  283.68    6.22   0
  -7   9  11   -0.55    4.08   0
  -6  -6   4   29.31    4.36   0
  -6  -3   3    2.05    3.34   0
  -5 -11   8   -4.76    7.08   0
  -5  -7   4    6.01    5.28   0
  -4 -10   6   -4.60    5.90   0
  -4  -9   5  101.30    7.12   0
  -4  -4   2   86.35    3.82   0
  -4   5   4  305.46    3.99   0
  -4   8   7  635.67    8.10   0
  -3   9   8    9.99    5.18   0
  -3  10  10   27.06    5.51   0
  -2 -11   6   20.94    6.14   0
  -2  -8   3    1.27    3.81   0
  -2  -4   1  110.85    3.85   0
  -2   5   3   85.90    3.21   0
  -1  10   9  -15.76    5.99   0
   0  -3   0   -3.02    2.52   0
   0   7   4   56.66    5.45   0
   0   9   7   -3.67    5.00   0
   0  10   9    0.99    5.25   0
   1 -10   4   56.20    6.26   0
   1  -8   2  219.28    6.41   0
   1   8   5   46.24    6.24   0
   2 -11   5   32.55    6.45   0
   2  -7   1  213.06    5.04   0
   2   2   0  886.67    5.89   0
   2   8   5   11.91    4.38   0
   3 -11   5    3.10    5.56   0
   4 -11   5   -5.42    5.68   0
   5 -11   5   45.80    5.72   0
   5   8   5    0.52    5.33   0
   7  -7   1  409.16    4.72   0
   7  -1  -1   69.25    1.87   0
   7   4   1  417.10    7.28   0
   8   2   0   -3.08    2.67   0
   8   5   2  166.86    6.39   0
   8   6   3   57.06    5.91   0
   8   8   6   10.64    6.91   0
   9  -6   1   -1.83    1.37   0
   9   7   5   11.47    7.67   0
  10   4   2    8.82    4.68   0
  10   5   3   18.97    5.19   0
  10   7   6   15.81    7.41   0
  11  -7   3   10.45    1.76   0
  11   6   5    0.63    6.58   0
  12  -3   1   86.81    2.36   0
  12   0   1   -1.67    2.47   0
  12   5   5    7.09    5.28   0
  13   0   2   30.75    2.96   0
  14   0   3   11.91    3.91   0
 -15  -4  13    4.54    6.11   0
 -14  -5  12   -2.50    6.33   0
 -14  -2  11   70.62    5.17   0
 -13  -6  11   11.03    6.01   0
 -13  -4  10    5.52    4.80   0
 -13   1  10    4.84    2.63   0
 -10  -8   9    9.17    6.25   0
  -9  -9   9    1.92    6.45   0
  -8  -4   5   55.41    5.34   0
  -8   8  10   -0.28    2.49   0
  -7  -6   5  171.20    5.96   0
  -6 -11   9   -2.89    6.19   0
  -6  -2   3  559.35    5.73   0
  -6   7   7  131.41    3.81   0
  -5 -10   7    0.04    5.91   0
  -5  -8   5    3.83    5.70   0
  -3 -11   7   54.70    7.19   0
  -3  -7   3    9.87    3.99   0
  -2  -9   4  290.74    8.00   0
  -2  10   9   11.33    5.97   0
  -1  -7   2    5.07    4.11   0
  -1  -5   1   78.11    3.54   0
  -1   9   7   10.69    4.37   0
   1  10   8    2.20    6.32   0
   2 -10   4   75.77    6.72   0
   2  -8   2   24.64    4.58   0
   2   9   6    8.45    5.70   0
   3  -7   1  379.29    6.13   0
   4   3   0  121.81    4.41   0
   4   9   6   36.21    6.77   0
   4  10   8   -8.89    6.61   0
   5 -10   4    3.33    4.02   0
   5   0  -1    0.61    2.27   0
   5   3   0   -0.54    2.80   0
   6 -10   4  112.32    5.26   0
   6   0  -1   -0.61    1.91   0
   6   3   0   37.72    3.67   0
   7   8   5   10.71    6.36   0
   8   4   1   18.08    4.20   0
   8   7   4   26.86    6.46   0
   9   2   0   65.56    3.93   0
   9   5   2    3.05    5.74   0
  10   1   0   46.39    3.21   0
  10   3   1   67.31    5.08   0
  10   6   4   -1.63    5.51   0
  12  -6   3    0.85    1.11   0
  12   4   3   13.99    5.70   0
  14   1   3    8.65    4.66   0
 -15   3  14   -2.27    2.40   0
 -13  -3  10    7.03    5.39   0
 -13   3  11  133.66    2.77   0
 -12  -7  11   -1.40    7.61   0
 -12  -6  10  113.54    7.22   0
 -12  -4   9   57.60    5.25   0
 -12   7  13   38.75    2.49   0
 -11  -6   9   30.08    6.81   0
 -11  -4   8   45.24    5.84   0
 -10  -6   8    4.34    6.32   0
 -10  -4   7  141.11    6.20   0
  -9  -4   6  -12.29    5.16   0
  -7  -3   4  385.55    5.99   0
  -6  -7   5   17.87    4.70   0
  -6  -5   4   30.22    4.69   0
  -6   8   8   55.04    3.90   0
  -4 -11   8   28.15    6.99   0
  -4   9   8   11.14    4.57   0
  -4  10  10   62.47    5.23   0
  -3 -10   6   35.73    6.32   0
  -3  -8   4  369.09    8.37   0
  -3   6   4   -4.44    3.13   0
  -3   7   5  103.30    4.27   0
  -3   8   6   83.27    5.08   0
  -2 -11   7    4.59    6.92   0
  -2  -6   2   27.45    3.87   0
  -2   9   7   38.49    5.26   0
  -1 -10   5  134.63    7.03   0
  -1  -8   3    6.71    4.40   0
  -1   7   4   97.68    5.46   0
   0 -11   6   41.16    6.27   0
   0  -2   0 1042.50    5.24   0
   0   5   2 1053.15    8.16   0
   0  10   8   11.78    5.02   0
   1  -6   1  663.10    7.34   0
   1   4   1   32.16    3.19   0
   2  -9   3   37.16    4.57   0
   3  -9   3   40.54    4.65   0
   3  -8   2   11.29    4.50   0
   3  -5   0   62.15    2.84   0
   3   6   2   59.85    4.51   0
   3   7   3    5.89    4.30   0
   4 -10   4   21.19    4.02   0
   4  -7   1    8.03    2.84   0
   4   6   2   90.99    5.01   0
   4   7   3    0.27    4.32   0
   5  -9   3    1.94    3.57   0
   5   5   1   56.19    5.01   0
   5   6   2  145.58    5.59   0
   6  -9   3   -0.38    3.27   0
   6  -8   2    8.62    3.09   0
   6   6   2  941.70   11.10   0
   6   9   6   76.02    7.92   0
   7  -5   0  225.22    2.63   0
   7   0  -1    0.21    2.11   0
   7   3   0   12.57    3.64   0
   8   8   5    2.46    6.65   0
   9   4   1   16.63    5.14   0
   9   6   3  172.68    7.21   0
   9   7   4   -9.55    6.88   0
   9   8   6   23.16    6.64   0
  10   7   5   57.08    7.09   0
  11  -1   0   61.24    2.52   0
  11   5   3  104.34    6.93   0
  12   1   1   62.14    3.58   0
  12   3   2    5.16    4.77   0
  13   3   3    4.97    4.66   0
  13   4   4   57.54    5.57   0
 -15  -3  13   14.63    6.08   0
 -14  -4  12   32.24    6.37   0
 -13  -5  11    0.86    5.93   0
 -13   0  10  170.54    4.83   0
 -12  -3   9   89.63    5.84   0
 -11  -7  10    0.32    5.99   0
 -10  -9  11   -1.29    6.15   0
  -9  -9  10   23.60    7.55   0
  -8  -9   9   11.25    6.60   0
  -8  -3   5   -9.68    4.04   0
  -7 -10   9   13.15    6.30   0
  -7  -9   8   59.83    7.25   0
  -7  -7   6   57.60    5.53   0
  -7  -2   4  178.54    4.51   0
  -7   0   4   28.36    2.36   0
  -6  -9   7   99.01    6.69   0
  -6  -8   6  102.87    6.26   0
  -6   5   5  139.37    2.73   0
  -6  10  11    3.94    4.70   0
  -5  -4   3  419.51    6.14   0
  -4 -10   7   14.69    6.58   0
  -4  -7   4    1.87    4.89   0
  -2  -3   1  337.00    4.71   0
  -1   6   3    2.66    3.28   0
  -1  10   8   48.81    5.57   0
   0 -10   5   44.89    6.48   0
   0  -7   2   53.49    4.44   0
   0   9   6   15.02    5.04   0
   2 -11   6    2.18    6.05   0
   2   7   3   18.95    3.90   0
   2   8   4   27.69    5.13   0
   2  10   7   -0.33    6.28   0
   3 -11   6    2.28    5.42   0
   3   3   0  121.47    3.86   0
   3   5   1  304.86    6.13   0
   3   8   4    2.60    4.33   0
   3  10   7   22.01    6.45   0
   4   0  -1   -1.35    2.04   0
   4   5   1  441.12    6.91   0
   5  -8   2   20.63    3.58   0
   6   5   1    8.74    3.93   0
   6   8   4    6.34    6.00   0
   7   6   2  288.03    7.44   0
   7   7   3   41.89    5.59   0
   8  -1  -1  159.51    2.48   0
   8   3   0  322.36    5.83   0
   9  -8   3   64.51    3.26   0
   9  -7   2    1.11    1.91   0
  10   5   2   53.99    5.95   0
  10   6   3  -13.85    6.26   0
  11  -2   0    3.27    1.62   0
  11   0   0    2.10    2.37   0
  11   3   1   14.66    4.25   0
  11   6   4   -9.24    5.78   0
  13   2   2    2.06    3.76   0
 -15  -2  13   -3.72    4.98   0
 -15   0  13    3.17    3.88   0
 -13  -6  12    5.20    6.06   0
 -12  -5  10    1.88    5.12   0
 -11  -3   8    8.69    4.66   0
 -10  -3   7  123.87    6.02   0
  -9  -8   9   14.52    5.98   0
  -9  -3   6   33.84    4.65   0
  -9   9  12    2.33    3.06   0
  -8  -8   8    1.09    5.33   0
  -8   1   5   55.31    2.10   0
  -8   9  11   10.80    3.42   0
  -7  -5   5   95.09    4.97   0
  -7  -1   4    1.47    2.67   0
  -7   9  10    8.36    3.36   0
  -6   9   9    9.39    3.65   0
  -5   8   7    0.68    3.29   0
  -5  10  10   21.15    4.60   0
  -4  -9   6   82.21    6.51   0
  -4  -2   2   -1.08    2.64   0
  -3 -11   8   63.88    7.54   0
  -3   3   2    5.74    1.70   0
  -3   5   3  469.48    5.15   0
  -3   9   7   29.52    4.85   0
  -2 -10   6    0.89    5.52   0
  -2  -9   5    3.64    5.90   0
  -2  -7   3  178.58    5.48   0
  -2   4   2   59.40    2.62   0
  -1 -11   7    5.30    5.75   0
  -1  -6   2  825.64    8.66   0
  -1  -4   1  112.18    4.12   0
  -1   9   6   -1.38    4.41   0
   0  -9   4    4.00    4.60   0
   0  11   9   31.77    6.77   0
   1 -10   5   16.62    5.63   0
   1   2   0   40.13    2.67   0
   1   7   3  116.23    5.01   0
   1   8   4    8.92    5.23   0
   1  10   7    7.42    5.28   0
   2  -6   1  285.77    5.15   0
   2   9   5   39.39    6.43   0
   3   9   5   14.04    5.10   0
   4   9   5   -0.53    4.78   0
   5   1  -1  561.68    5.13   0
   5   9   5   -2.81    5.31   0
   5  10   7    9.75    6.00   0
   6  -5   0   15.08    1.78   0
   6   1  -1 2250.60    9.37   0
   7   1  -1   61.36    3.03   0
   8   0  -1    1.32    1.84   0
   8   5   1  614.09    9.05   0
   8   7   3    7.76    5.14   0
   9   3   0   25.96    4.38   0
   9   8   5   -1.68    5.78   0
  10  -5   1    3.70    0.98   0
  10   2   0  210.40    4.54   0
  10   4   1   -0.66    4.01   0
  10   7   4   -2.80    5.99   0
  12   2   1    2.01    3.40   0
  12   4   2    1.13    5.08   0
  13   4   3    6.87    5.70   0
  14   0   2   21.81    3.83   0
 -14  -5  13    5.83    5.82   0
 -13  -4  11    4.51    5.04   0
 -12  -7  12    5.02    6.56   0
 -12  -6  11   22.38    5.98   0
 -12  -1   9  123.25    4.81   0
 -12   0   9   -2.85    3.08   0
 -11  -5   9   44.02    5.66   0
 -11  -2   8  219.83    5.96   0
 -10  -5   8   -2.46    4.83   0
  -8  -5   6   18.89    4.71   0
  -8  -2   5   36.83    3.75   0
  -6 -10   9    8.28    6.19   0
  -6  -4   4  527.63    7.02   0
  -5  -9   7   72.14    6.48   0
  -5   9   8    8.59    4.02   0
  -4 -11   9   29.87    7.47   0
  -4  -5   3   36.89    3.81   0
  -4  -1   2  364.71    4.12   0
  -4   0   2   16.33    2.01   0
  -4   4   3   23.32    1.65   0
  -4   7   5  204.69    4.88   0
  -4   8   6   34.02    3.96   0
  -3 -10   7   35.47    6.56   0
  -3  -6   3  142.07    5.16   0
  -2  -5   2    2.98    3.27   0
  -2  -2   1 1175.08    6.37   0
  -1 -10   6   44.61    6.43   0
  -1   3   1 1366.49    6.72   0
  -1  11   9   16.87    6.38   0
   0 -11   7   35.14    6.13   0
   1  -9   4   35.46    5.04   0
   1  -7   2    0.86    3.61   0
   1  -3   0 1555.73    7.03   0
   2 -10   5    1.86    4.99   0
   2   3   0  111.30    3.70   0
   2   5   1   -1.15    3.36   0
   3 -10   5   31.87    5.67   0
   4 -10   5   -5.47    4.27   0
   4   4   0   28.01    4.20   0
   5 -10   5    6.35    4.58   0
   6   9   5   11.87    5.75   0
   7  -9   4   13.41    3.66   0
   7   4   0  370.17    6.81   0
   8  -6   1   -1.56    1.67   0
   8   1  -1  159.30    3.63   0
   8   8   4   37.82    6.02   0
   9   5   1 1061.92   12.13   0
   9   6   2  117.55    6.59   0
   9   7   3   -2.02    5.61   0
  10  -8   4   19.15    2.77   0
  11   5   2    0.92    4.79   0
  11   6   3   10.01    5.40   0
  12   6   4   10.57    5.97   0
  13   0   1   -3.61    2.33   0
  13   3   2   49.59    5.20   0
  14  -2   2    7.21    3.19   0
  14   3   3    3.09    5.60   0
 -15  -3  14   -4.20    6.18   0
 -14  -2  12   35.76    5.11   0
 -14   1  12   74.16    4.33   0
 -13  -5  12    6.26    6.70   0
 -12  -4  10    4.01    5.35   0
 -11  -8  12   -2.60    7.39   0
 -11  -6  10   16.72    5.91   0
 -11   0   8 2666.72   12.34   0
 -10  -2   7   72.98    4.70   0
 -10   1   7 1124.64    6.60   0
  -9   7   9   84.76    2.76   0
  -8  -9  10   -0.45    6.22   0
  -8  -6   7  103.70    6.59   0
  -8   0   5   -2.18    2.44   0
  -8   7   8   57.30    2.58   0
  -7  -9   9   15.38    5.86   0
  -7  10  11   10.87    4.32   0
  -6  -9   8   10.50    5.50   0
  -6  -8   7   91.54    6.38   0
  -6  10  10   -2.50    4.33   0
  -5  -3   3   72.64    3.43   0
  -4 -10   8   24.04    6.05   0
  -4   9   7    8.54    4.03   0
  -3  -9   6   58.77    5.63   0
  -3  -7   4   -5.17    3.83   0
  -2   6   3   45.82    4.08   0
  -1 -11   8   15.63    7.15   0
  -1  -7   3   42.68    5.18   0
  -1  10   7   17.29    4.75   0
   0 -10   6  128.04    7.60   0
   0   7   3   98.81    4.88   0
   2 -11   7   48.34    6.74   0
   2  10   6    5.62    5.82   0
   3   7   2   16.53    4.86   0
   3   8   3   39.49    5.49   0
   4   1  -1   13.54    2.32   0
   4   7   2   50.42    5.03   0
   4  10   6    6.10    6.02   0
   5   7   2  253.97    7.27   0
   5   8   3   27.99    5.17   0
   5  10   6   45.84    6.54   0
   6   2  -1  317.53    5.09   0
   6   6   1  123.65    5.96   0
   6   7   2   18.67    5.03   0
   6  10   6   -7.00    6.76   0
   7   2  -1   44.90    3.51   0
   7   7   2    0.14    5.77   0
   8  -7   2    1.85    2.03   0
   8   4   0  101.63    4.91   0
   8   9   5   28.99    6.49   0
   9  -1  -1   11.40    1.93   0
   9   0  -1    0.28    2.23   0
   9   8   4   37.36    6.75   0
  10   6   2  -15.34    6.19   0
  10   7   3   -4.68    6.70   0
  11   2   0    1.33    3.30   0
  11   7   4    2.79    6.52   0
  12   3   1   77.57    4.63   0
  13   1   1    0.40    2.83   0
 -15   2  14    5.47    3.50   0
 -14  -5  14   39.43    7.28   0
 -14  -4  13    5.90    5.30   0
 -14  -1  12   67.35    4.85   0
 -14   0  12   69.22    4.84   0
 -13  -6  13    2.60    6.09   0
 -12  -5  11    5.42    6.05   0
 -11  -4   9  113.81    5.68   0
 -10  -4   8   10.85    5.06   0
 -10   0   7   -1.03    3.25   0
 -10   7  10    6.40    2.07   0
  -9   0   6  344.83    4.70   0
  -9   6   8   48.99    1.95   0
  -9   8  10   34.07    3.01   0
  -8  -4   6    6.75    5.12   0
  -8   8   9   14.25    2.73   0
  -7  -8   8   57.90    6.10   0
  -7   4   5  112.16    1.61   0
  -7   7   7  118.15    3.36   0
  -7   8   8   63.29    3.68   0
  -5 -10   9   11.43    5.63   0
  -5  -5   4    6.30    3.69   0
  -5  10   9   13.03    4.65   0
  -4  -9   7   10.33    6.15   0
  -4  -6   4  430.10    7.19   0
  -4   6   4  417.10    5.22   0
  -3  -8   5    7.71    4.34   0
  -2 -11   9    2.58    7.01   0
  -2 -10   7   -4.71    5.60   0
  -2  10   7   -7.47    5.66   0
  -1  -8   4   11.42    4.49   0
   0 -11   8    6.58    6.51   0
   0  -6   2  202.75    5.30   0
   0   6   2  201.61    5.05   0
   0  11   8    6.46    5.47   0
   1 -10   6    9.79    5.68   0
   1   5   1  107.12    4.03   0
   1  10   6   14.64    5.04   0
   2  -8   3  132.50    5.11   0
   2   8   3  126.61    5.97   0
   3   4   0  685.26    7.01   0
   3   9   4   48.90    5.38   0
   4   6   1  115.99    4.88   0
   4   9   4   18.13    5.49   0
   5   2  -1  210.06    4.09   0
   5   9   4   11.96    5.42   0
   6  -9   4    4.05    3.67   0
   6   9   4    2.65    5.46   0
   7  -6   1   -1.12    1.87   0
   7   8   3    3.07    5.15   0
   8   2  -1   12.89    3.22   0
   8   8   3   -5.07    6.33   0
   9   1  -1    8.01    2.75   0
   9   4   0   32.69    4.23   0
  10   5   1   -2.66    4.49   0
  10   8   4   48.06    8.13   0
  12  -1   0   82.24    2.78   0
  12   0   0   -2.78    2.42   0
  12   1   0   83.45    3.71   0
  12   5   2  119.74    6.70   0
  12   6   3    4.46    5.45   0
  13   2   1   31.92    3.69   0
  13   4   2   54.06    6.01   0
  13   5   3   22.22    5.67   0
 -13  -4  12    5.10    6.07   0
 -13   2  11   21.09    2.95   0
 -12  -6  12    4.89    5.65   0
 -11  -5  10   97.78    7.02   0
 -10   6   9   40.07    1.67   0
 -10   8  11   -3.37    2.46   0
  -9  -9  12    3.14    7.38   0
  -9  -4   7    2.20    4.39   0
  -6  -5   5  128.58    5.18   0
  -6   8   7   81.54    3.80   0
  -4  -8   6   35.46    5.14   0
  -4  -7   5  205.79    6.24   0
  -4  -4   3   24.26    3.20   0
  -4  10   8   34.73    5.03   0
  -3 -10   8   17.89    6.62   0
  -3  11   9   38.32    5.59   0
  -2  -9   6   -6.00    5.21   0
  -2  -6   3   32.73    3.99   0
  -2  -1   1  465.10    3.42   0
  -1 -10   7   23.16    6.26   0
  -1  -3   1 1337.64    7.63   0
  -1   7   3   42.53    4.17   0
  -1   9   5  100.78    5.45   0
   0  -9   5   27.83    4.93   0
   1 -11   8    6.27    6.45   0
   1   8   3   48.09    5.59   0
   1  11   7    9.76    6.65   0
   2 -10   6    3.06    5.93   0
   2   7   2  150.51    5.27   0
   2   9   4    3.44    5.18   0
   3  -8   3   35.81    4.02   0
   3  -7   2   18.80    3.40   0
   3  10   5   38.08    7.00   0
   3  11   7   13.68    6.57   0
   4  -8   3   38.28    4.35   0
   4   2  -1  965.42    7.03   0
   4  10   5    0.10    5.63   0
   5   5   0  328.10    6.45   0
   6 -10   6   -0.76    4.68   0
   6  -8   3   -2.69    3.56   0
   6  10   5   69.31    7.68   0
   8   9   4   42.82    7.47   0
   9   6   1   -1.04    5.57   0
   9   7   2    5.32    5.39   0
  10  -7   3    5.49    2.12   0
  10  -6   2   -0.44    1.62   0
  10   0  -1    0.96    2.27   0
  10   4   0  283.60    7.02   0
  11  -3   0   -0.55    0.92   0
  11   5   1    1.89    5.28   0
  11   6   2    5.68    5.16   0
  11   7   3   16.41    6.11   0
  12   4   1   78.57    5.61   0
  13   3   1    2.54    3.84   0
  14   3   2    2.21    4.90   0
 -15  -1  14   19.87    5.32   0
 -15   0  14   28.57    4.67   0
 -13  -6  14   -8.72    7.69   0
 -13  -5  13    1.65    6.21   0
 -13  -1  11  115.84    5.40   0
 -12   3  10   10.53    1.82   0
 -11  -7  12   -7.23    6.49   0
 -11  -3   9   49.34    5.78   0
 -11   7  11    3.65    1.91   0
 -10  -8  12   20.10    6.75   0
  -9  -8  11   -3.68    6.91   0
  -8  -9  11   10.47    6.54   0
  -7  -3   5    7.02    4.33   0
  -7   6   6   14.41    2.15   0
  -6  -9   9    5.86    6.00   0
  -6   7   6  137.65    3.65   0
  -6   9   8   12.33    3.62   0
  -5 -10  10   16.08    7.03   0
  -5  -8   7   -0.12    4.67   0
  -5  -7   6   64.78    5.30   0
  -5  -6   5  113.59    5.26   0
  -5   8   6   23.69    3.49   0
  -4 -10   9   -0.72    5.96   0
  -3  -9   7   30.91    5.90   0
  -3  -5   3  451.72    6.49   0
  -3  10   7   36.96    5.53   0
  -2  -8   5    1.50    4.26   0
  -2  -7   4    8.07    3.81   0
  -2   5   2    8.66    2.91   0
  -2  11   8    0.98    5.53   0
  -1 -11   9   18.23    6.55   0
  -1  10   6   58.41    5.41   0
   0 -10   7    8.02    6.13   0
   0  -8   4   58.52    4.63   0
   0  -4   1   28.68    2.80   0
   0  11   7   36.78    6.91   0
   1  -9   5   86.07    5.94   0
   1   3   0 1572.60    8.05   0
   1   7   2   -4.81    3.87   0
   1   9   4   32.56    5.36   0
   2   6   1  290.89    6.05   0
   2  10   5    6.09    5.75   0
   3 -10   6   -1.68    4.92   0
   3   0  -1    2.98    1.74   0
   4  -7   2   51.44    3.76   0
   4   5   0  192.28    5.28   0
   5 -10   6   41.09    5.41   0
   5   3  -1    5.64    3.62   0
   6   3  -1   38.49    3.24   0
   7   3  -1   37.04    3.63   0
   7  10   5   25.84    6.80   0
   8   3  -1    5.15    4.13   0
   8   5   0   -5.72    4.12   0
   9  -8   4   16.32    2.98   0
   9   5   0  110.39    6.08   0
   9   9   4   -3.02    6.97   0
  10  -1  -1   12.21    1.89   0
  10   6   1   50.79    6.34   0
  10   7   2   93.32    6.92   0
  10   8   3   35.99    7.75   0
  12   6   2   30.68    6.09   0
  13   5   2  106.70    7.28   0
  14   0   1   -4.11    3.11   0
  14   1   1    9.28    3.34   0
  15   0   2    2.45    3.90   0
 -14   3  13   12.65    2.78   0
 -13   0  11   -3.52    3.66   0
 -12  -6  13    8.58    6.89   0
 -12  -4  11   -2.85    5.13   0
 -12  -2  10   22.05    4.76   0
 -11   8  12   -4.30    2.32   0
 -10  -6  10   58.71    6.71   0
 -10  -3   8  200.38    6.45   0
  -9  -7  10   36.59    6.36   0
  -9  -6   9   57.73    6.84   0
  -8  -5   7    3.17    4.52   0
  -8  10  11    0.05    3.91   0
  -7  -8   9   12.96    5.68   0
  -7  10  10   -0.86    4.07   0
  -6  -7   7  129.66    6.16   0
  -6  -6   6  180.30    6.07   0
  -5  -4   4  796.78    8.28   0
  -5   7   5   37.46    3.56   0
  -4  -9   8    5.60    6.16   0
  -3 -10   9   52.70    8.19   0
  -3   6   3  140.52    4.05   0
  -2 -10   8    4.13    6.20   0
  -2   8   4    6.98    3.88   0
  -2   9   5   19.11    4.68   0
  -1   4   1  112.54    3.63   0
  -1   6   2  836.89    7.83   0
   0 -11   9   19.84    6.20   0
   0   5   1  209.80    4.35   0
   0   8   3  234.55    6.66   0
   0   9   4    4.19    5.27   0
   1 -10   7    5.77    5.65   0
   1  -6   2  204.39    5.05   0
   1  10   5   19.47    5.36   0
   2  -9   5   43.42    5.39   0
   2  11   6   -0.11    6.77   0
   3   1  -1 1241.05    5.82   0
   3   8   2   14.99    5.24   0
   3   9   3   34.02    5.91   0
   3  11   6    6.59    6.53   0
   4   8   2   10.56    4.76   0
   4   9   3   10.74    5.26   0
   4  11   6  -12.59    5.68   0
   5   7   1  167.33    6.44   0
   5   9   3    1.68    5.03   0
   6   7   1  295.16    7.53   0
   6   9   3    0.42    5.41   0
   7  -9   5   19.88    3.90   0
   7   8   2   18.89    5.35   0
   7   9   3   13.43    5.75   0
   8   8   2    1.26    6.01   0
   9  -2  -1   69.75    1.50   0
   9   3  -1   -2.68    3.80   0
  10   2  -1  227.59    4.95   0
  11  -7   4   -1.75    2.17   0
  11   4   0   85.93    4.68   0
  11   7   2   19.43    6.51   0
  12  -2   0   16.13    1.70   0
  12   3   0   23.26    3.98   0
  12   5   1   32.76    5.51   0
  13   4   1   -5.76    4.70   0
  14  -1   1    7.66    2.84   0
  14   4   2  103.62    5.74   0
 -15  -2  15   38.14    6.65   0
 -12  -5  12   15.92    5.69   0
 -11  -2   9  612.50    8.78   0
 -10  -8  13    0.48    6.90   0
  -8  -9  12   -1.16    6.47   0
  -6  -9  10    6.05    5.86   0
  -6  -2   4   58.00    3.11   0
  -6   6   5    9.34    2.39   0
  -5 -10  11   62.42    8.65   0
  -5  -9   9   80.09    6.88   0
  -5  -1   3  755.36    5.64   0
  -5   3   3   70.34    1.26   0
  -5  10   8    5.06    4.17   0
  -4 -10  10   52.79    6.91   0
  -4  -5   4  318.21    6.08   0
  -4   5   3   39.02    2.85   0
  -4   8   5    7.49    3.85   0
  -3   4   2  600.07    4.75   0
  -2   2   1 1192.99    4.10   0
  -2  10   6   -5.36    4.39   0
  -1 -10   8   42.37    6.23   0
  -1  -8   5   60.19    5.30   0
  -1  -6   3    1.13    3.41   0
   0  10   5   37.30    5.14   0
   1  -7   3  118.22    4.94   0
   1  11   6    6.09    5.45   0
   2 -10   7    1.27    5.81   0
   3  -9   5    7.20    4.56   0
   3  10   4   -3.62    6.17   0
   4   3  -1  878.32    7.25   0
   4  10   4   12.65    5.93   0
   5  -9   5   -4.82    3.91   0
   5   6   0   10.81    4.99   0
   5  10   4    0.75    5.78   0
   6  -9   5   17.22    3.61   0
   6   4  -1    2.90    3.38   0
   6  10   4  124.37    7.85   0
   7   4  -1  212.52    5.85   0
   7   6   0  182.41    6.12   0
   7  10   4    3.16    6.20   0
   8   4  -1   -3.13    4.46   0
   8   6   0   43.46    5.61   0
   8   9   3   -6.65    5.80   0
   9   7   1   49.21    5.77   0
  10   3  -1  265.70    5.98   0
  10   5   0  120.15    5.53   0
  11   0  -1   -1.32    2.22   0
  11   1  -1   12.41    2.66   0
  11   6   1   -0.34    5.09   0
  11   8   3    6.71    6.61   0
  13   0   0   32.87    2.82   0
  13   1   0    3.02    2.65   0
  13   2   0   30.79    3.38   0
  13   6   2   11.72    5.88   0
  14   3   1   -3.77    3.84   0
 -15  -1  15   41.87    6.24   0
 -14  -1  13   48.38    4.89   0
 -13  -4  13   21.62    5.47   0
 -11  -6  12   10.09    6.07   0
 -11  -5  11  122.52    7.05   0
 -10  -7  12   38.25    7.30   0
 -10  -2   8   21.94    4.71   0
  -9  -8  12    8.38    6.49   0
  -8  -8  11   28.64    6.86   0
  -7  -2   5   61.79    3.85   0
  -6  -4   5   18.51    3.87   0
  -6   4   4  562.52    3.23   0
  -5  -8   8   18.19    6.20   0
  -4  -7   6   72.48    5.14   0
  -4  10   7   11.36    4.89   0
  -3  -9   8    5.36    5.90   0
  -3  -2   2  264.43    3.95   0
  -2   0   1   -0.65    1.05   0
  -1   9   4   54.16    5.16   0
   0  -5   2 1059.74    8.41   0
   0   2   0 1046.00    5.08   0
   1   4   0   23.43    3.08   0
   2  -7   3   18.70    4.34   0
   2  -6   2  471.79    6.26   0
   2  10   4   88.46    6.70   0
   4 -10   7   25.59    5.64   0
   4   6   0   34.44    4.19   0
   4  11   5   -5.95    5.78   0
   5 -10   7   10.41    5.13   0
   8  -4   0   88.52    1.52   0
   9  -7   3    2.84    2.09   0
   9   4  -1   42.60    4.06   0
   9   6   0    4.91    4.96   0
  10   7   1   17.47    5.77   0
  10   8   2    3.30    6.54   0
  11   5   0    9.44    4.26   0
  12   4   0   -7.50    3.68   0
  12   6   1    5.96    5.86   0
  12   7   2   10.06    6.07   0
  13  -1   0    2.32    2.02   0
  13   3   0   16.49    3.81   0
  13   5   1   62.92    6.26   0
 -14   0  13   -1.45    3.79   0
 -14   1  13   47.30    4.43   0
 -14   2  13    0.23    3.32   0
 -13   4  12    3.64    1.98   0
 -12  -6  14   22.33    6.66   0
 -12  -4  12   -1.13    5.95   0
 -12   0  10  115.08    4.30   0
 -12   2  10   21.71    2.50   0
 -10  -5  10   16.93    5.33   0
  -9  -7  11    4.86    5.74   0
  -9  -4   8   11.37    4.46   0
  -9  -2   7  396.30    6.44   0
  -8  -9  13   -3.85    6.64   0
  -8  -7  10   20.92    6.43   0
  -8  -4   7   17.34    4.38   0
  -8  -2   6  270.66    5.51   0
  -7  -9  12   15.93    6.70   0
  -7  -8  10    3.00    5.05   0
  -7  -4   6   83.12    4.73   0
  -6  -9  11   -4.96    6.66   0
  -6  -8   9    6.53    5.41   0
  -5  -9  10   -2.72    6.17   0
  -5  -7   7  107.68    5.82   0
  -5  -5   5   -0.96    3.63   0
  -5  11   9   19.44    4.94   0
  -4 -10  11   -0.24    6.92   0
  -4  -9   9   -1.61    5.19   0
  -4   7   4    3.43    3.42   0
  -4  11   8   21.44    5.16   0
  -3 -10  10   21.06    6.65   0
  -3   9   5    5.03    3.64   0
  -2  -8   6  387.57    8.30   0
  -1  -9   7    6.84    5.42   0
   0  -8   5   11.53    4.36   0
   1 -10   8   -2.66    6.13   0
   1  -9   6   23.30    4.60   0
   1   8   2  237.19    6.90   0
   1   9   3    7.25    4.80   0
   1  10   4   72.44    6.11   0
   2   7   1  226.89    5.89   0
   2  11   5   29.30    6.33   0
   3  -8   4    1.32    3.60   0
   3   3  -1   -3.74    3.02   0
   3   6   0  239.96    6.32   0
   4  -8   4   -1.27    3.67   0
   4   4  -1  503.58    6.42   0
   4   9   2   -0.03    6.04   0
   5  -4   0   33.09    1.73   0
   5   8   1   14.63    6.20   0
   5   9   2    2.99    5.21   0
   6  -8   4    4.89    3.60   0
   6   5  -1   99.65    5.29   0
   6   8   1  340.28    8.71   0
   6  10   3   56.33    7.34   0
   7  -8   4   -1.42    2.70   0
   7   5  -1   33.69    4.79   0
   7   8   1  107.93    6.59   0
   7   9   2   16.46    5.80   0
   8   5  -1   -4.04    5.14   0
   8   9   2   -6.50    6.36   0
   9  -6   2   86.72    2.50   0
   9  -5   1  923.67    4.77   0
  10   4  -1   21.56    3.99   0
  10   6   0   52.03    5.76   0
  11   3  -1    7.69    3.65   0
  11   7   1   62.78    7.35   0
  11   8   2   38.32    7.45   0
  12   5   0   96.79    5.88   0
  14  -2   1    0.20    2.01   0
  14   4   1   -0.25    4.14   0
  15   1   1    2.83    3.83   0
 -15   0  15   -1.68    4.20   0
 -15   1  15   42.88    4.65   0
 -14  -2  14   -7.22    5.10   0
 -13  -5  15   12.35    6.98   0
 -13  -3  13    7.52    5.83   0
 -13  -1  12   10.11    4.48   0
 -11  -3  10  186.09    6.11   0
  -9  -8  13    3.74    6.39   0
  -9  -6  10   49.94    6.30   0
  -9  -5   9  175.73    7.04   0
  -9   8   9    8.82    2.66   0
  -8  -6   9  154.00    6.70   0
  -8  -5   8   16.28    4.71   0
  -8   9   9    7.73    3.26   0
  -7  -6   8   10.23    4.52   0
  -7   8   7    4.10    2.93   0
  -6  -6   7    6.90    4.27   0
  -6   9   7   95.99    4.35   0
  -5  -3   4 1248.89    8.82   0
  -5   0   3   -0.57    1.88   0
  -5   6   4   11.88    2.62   0
  -3  11   7   50.98    6.22   0
  -2  -7   5  770.30    9.47   0
  -2  -6   4  164.16    5.18   0
  -2  -3   2  523.00    5.76   0
  -2   3   1  329.60    3.55   0
  -1  -2   1  290.28    3.51   0
  -1   5   1  100.25    3.91   0
  -1   7   2    4.19    4.60   0
  -1  11   6   11.78    4.79   0
   0  -7   4   42.72    4.35   0
   0  -6   3   36.38    3.78   0
   0   3   0   -1.75    3.08   0
   0   6   1    0.07    3.55   0
   0   9   3   74.06    6.02   0
   1  11   5    1.11    5.32   0
   2 -10   8    9.90    5.22   0
   2  -9   6    3.85    4.56   0
   3 -10   8    9.78    5.51   0
   3  -9   6   36.94    5.36   0
   3  -6   2   61.40    3.65   0
   3  10   3    8.16    6.11   0
   4 -10   8  -10.00    5.44   0
   4   8   1   91.17    5.76   0
   4  10   3    1.16    5.39   0
   5  -8   4   16.71    3.70   0
   5   5  -1  397.06    6.70   0
   5   7   0  100.33    6.22   0
   6  -4   0  236.64    2.58   0
   6   7   0   18.65    4.72   0
   7  -9   6   -2.36    4.36   0
   7  -4   0  359.00    2.71   0
   7  10   3   23.53    6.08   0
   8  10   3   22.07    6.69   0
   9   5  -1  605.58    8.68   0
   9   9   2   -2.95    6.19   0
  11  -6   3   -0.49    1.87   0
  11   4  -1   43.02    4.84   0
  11   6   0   -0.56    5.40   0
  12   0  -1   -5.40    2.18   0
  12   1  -1   36.43    2.79   0
  13   4   0   26.23    3.96   0
  13   6   1    9.21    5.45   0
  14   5   1   38.37    5.62   0
  15   0   1   -0.03    3.43   0
  15   2   1    1.10    4.16   0
  15   3   1    3.22    4.26   0
 -14  -3  15    6.24    5.31   0
 -11  -5  12   78.36    6.91   0
 -11  -4  11    1.74    4.50   0
 -11   0   9   -3.49    3.01   0
 -11   3   9   52.62    2.04   0
 -10  -3   9   11.76    4.84   0
  -9  -1   7    1.58    3.42   0
  -9   9  10   22.49    2.90   0
  -8  -8  12   -0.12    5.80   0
  -8   5   6   17.06    1.42   0
  -8  10  10    0.42    3.40   0
  -7  -9  13    1.27    6.57   0
  -7  -8  11   32.72    6.04   0
  -6  -8  10    1.94    6.03   0
  -6   8   6  101.27    3.91   0
  -6  10   8   -7.48    3.74   0
  -5  -8   9   41.23    6.41   0
  -5   9   6   31.79    4.11   0
  -5  10   7    1.02    3.85   0
  -4 -10  12   -2.10    6.24   0
  -4  -8   8  248.12    7.81   0
  -4  -4   4  471.93    6.60   0
  -3 -10  11   -6.51    6.77   0
  -3  -9   9   16.18    5.67   0
  -3  -7   6    4.37    4.20   0
  -3  -5   4   36.87    3.62   0
  -3   7   3   11.85    3.92   0
  -2   9   4  283.55    6.49   0
  -2  10   5   34.17    4.78   0
  -1  -8   6   15.72    4.75   0
   0  -3   1  458.06    4.46   0
   0   8   2   36.34    5.47   0
   1  -8   5   40.24    4.52   0
   1   7   1    4.50    3.75   0
   2   6   0   25.51    4.76   0
   2   9   2   29.02    6.30   0
   3  11   4    2.79    6.71   0
   4  -9   6   30.87    4.91   0
   4  -7   3    2.00    3.74   0
   4   5  -1   21.53    4.26   0
   4   7   0   17.29    4.22   0
   4  11   4   -8.33    5.89   0
   5  -9   6   16.27    4.54   0
   6  -9   6   65.63    5.39   0
   7   2  -2   19.59    3.31   0
   8   1  -2    5.16    2.45   0
   8   2  -2  374.90    5.55   0
   9   7   0    6.85    5.30   0
  10  -7   4   -0.95    2.57   0
  10  -2  -1  238.32    2.24   0
  10   5  -1    1.17    4.09   0
  10   7   0   40.90    7.10   0
  10   8   1   -5.81    6.66   0
  10   9   2   13.40    6.51   0
  12   3  -1   82.83    3.87   0
  12   6   0   17.87    5.54   0
  12   7   1   23.04    5.67   0
  13   5   0   13.37    5.11   0
  14   0   0    8.75    2.84   0
  14   3   0   52.28    4.26   0
 -13  -2  13    0.79    4.85   0
 -13   0  12  131.26    5.41   0
 -12  -5  14    2.93    5.77   0
 -12  -4  13    5.93    6.05   0
 -11  -2  10  464.68    8.05   0
 -10  -7  14   15.26    8.07   0
 -10  -6  12   17.17    6.12   0
 -10  -5  11  100.33    7.52   0
 -10   8  10   51.41    2.75   0
 -10   9  11   -3.58    2.73   0
  -9  -8  14   10.45    6.55   0
  -9   5   7  181.12    1.64   0
  -8  -7  11    5.06    5.18   0
  -8  -3   7   16.91    4.99   0
  -8  -1   6   61.75    3.54   0
  -6  -9  12   26.14    6.62   0
  -6  -3   5    4.14    3.07   0
  -6  11   9   -0.53    4.59   0
  -5   8   5    4.80    3.31   0
  -5  11   8    7.06    4.48   0
  -4  -9  10    0.76    5.46   0
  -4  -7   7  224.00    7.06   0
  -4  -2   3  265.50    4.46   0
  -4  10   6   -5.03    4.56   0
  -3  -6   5   24.17    4.09   0
  -3   5   2  244.36    4.07   0
  -2 -10  11   23.99    7.30   0
  -2  -8   7  153.47    6.85   0
  -2   8   3    2.11    3.75   0
  -1 -10  10   41.96    6.72   0
  -1  -9   8   -0.73    5.47   0
  -1  -5   3  431.33    6.29   0
  -1  10   4   15.11    5.44   0
   1 -10   9   11.32    5.86   0
   1  -9   7   -1.85    4.76   0
   1  -6   3   11.85    3.82   0
   1  -5   2  569.69    5.99   0
   2 -10   9   48.72    7.12   0
   2   8   1   85.93    5.47   0
   5  -7   3    5.66    3.41   0
   6  -7   3   -2.26    2.81   0
   6   2  -2 1245.83    8.29   0
   6   6  -1   86.82    4.85   0
   6  10   2    6.93    5.84   0
   7   1  -2    2.54    1.92   0
   7   3  -2   38.56    3.41   0
   7   6  -1   -0.18    4.05   0
   7   9   1   -1.60    4.98   0
   7  10   2    4.66    6.57   0
   8  -6   2    6.23    2.10   0
   8   3  -2   24.68    3.60   0
   9   1  -2    0.92    2.45   0
   9   2  -2  244.47    4.51   0
   9   3  -2    7.46    4.11   0
   9   6  -1  184.86    6.53   0
  11   5  -1    7.73    4.13   0
  11   7   0   -2.52    6.33   0
  11   8   1   -0.41    6.35   0
  12   4  -1    0.65    3.42   0
  13   2  -1   43.43    3.62   0
  14   4   0    7.22    4.27   0
  15  -1   1    0.64    2.67   0
 -14   0  14   34.66    5.33   0
 -14   4  14   23.27    2.80   0
 -13  -4  15   30.66    6.86   0
 -13  -3  14   71.74    7.19   0
 -13   1  12    6.88    3.40   0
 -13   3  12    3.74    2.65   0
 -11  -6  14    1.96    6.33   0
 -11   2   9  634.53    5.32   0
 -10   0   8  759.06    6.92   0
  -9  -4   9  157.77    6.11   0
  -9   7   8   -2.25    1.83   0
  -8  -8  13    5.77    6.21   0
  -7  -7  10    1.86    5.10   0
  -7   5   5   95.87    2.04   0
  -6  -9  13    6.05    6.56   0
  -6  -7   9   45.09    5.45   0
  -6   0   4 1365.20    6.73   0
  -5   1   3  785.73    3.23   0
  -4   6   3  100.79    3.45   0
  -4  11   7    2.44    4.68   0
  -3 -10  12    1.55    7.34   0
  -3  -8   8  184.39    7.75   0
  -3  -1   2   30.73    2.66   0
  -3  10   5   31.33    5.01   0
  -2  -9   9   41.47    6.15   0
  -2   4   1  112.89    3.24   0
  -1 -10  11   -4.10    7.08   0
  -1  -6   4  428.60    6.63   0
  -1   9   3   27.20    4.54   0
   0 -10  10   23.55    6.18   0
   0  -9   8   14.76    5.84   0
   0  -8   6    0.47    4.50   0
   0   4   0   97.65    3.28   0
   1   9   2   67.42    5.50   0
   2  -4   1    3.70    2.62   0
   2   1  -1  490.41    3.55   0
   3 -10   9   13.31    5.23   0
   3   7   0  139.75    5.40   0
   4  10   2   -0.97    4.96   0
   5   8   0  114.33    6.94   0
   6   1  -2  130.98    3.30   0
   6   3  -2  513.13    6.09   0
   6   8   0  252.65    8.01   0
   7  -9   7   42.37    5.48   0
   7  -8   5    8.61    3.60   0
   7   4  -2    0.33    4.86   0
   7   8   0   78.31    6.21   0
   8  -5   1  562.92    4.16   0
   8   0  -2   97.11    2.58   0
   8   4  -2  119.86    4.99   0
   8  10   2    5.20    5.93   0
   9   4  -2   -0.33    4.92   0
   9   8   0   -1.95    5.30   0
  10   1  -2    5.81    2.66   0
  10   2  -2    6.96    2.76   0
  10   3  -2   16.63    4.04   0
  10   6  -1  117.52    6.11   0
  10   9   1   18.70    7.14   0
  12  -6   4    5.37    2.11   0
  12   5  -1   -3.51    5.13   0
  13   1  -1    7.11    2.59   0
  13   3  -1    3.49    3.44   0
  13   6   0   31.08    5.71   0
  14   5   0   11.56    4.78   0
 -13   2  12    3.58    2.92   0
 -11  -3  11  200.80    7.44   0
 -10  -6  13   -1.83    6.16   0
  -9   0   7   -5.18    3.20   0
  -8  -8  14    2.70    7.09   0
  -8  -4   8   -3.37    3.96   0
  -7  -6   9    2.59    4.48   0
  -7  -5   8    5.47    4.66   0
  -7  -4   7   95.44    4.83   0
  -6  -8  11   -0.48    5.39   0
  -6  -6   8   51.82    4.95   0
  -6  -4   6   21.97    3.84   0
  -5  -6   7   14.86    4.41   0
  -5  -5   6   38.18    4.22   0
  -5   4   3  405.37    3.12   0
  -4   8   4  140.99    4.64   0
  -3  -9  10   31.16    6.16   0
  -3  -3   3    3.44    2.85   0
  -3  11   6  136.26    6.50   0
  -2  -4   3    0.67    2.83   0
  -2   7   2  307.86    6.02   0
  -1  -8   7  106.10    6.91   0
  -1   6   1  148.49    4.17   0
  -1   8   2  353.73    7.22   0
  -1  12   6   48.53    6.29   0
   1 -10  10    0.41    5.48   0
   1  -8   6    7.13    5.28   0
   1   8   1  230.96    6.86   0
   1  12   5   30.91    6.21   0
   2  -7   4    2.80    3.75   0
   2   7   0   41.64    4.95   0
   3   9   1  115.18    5.87   0
   3  10   2    8.63    5.00   0
   3  11   3   21.53    6.47   0
   4  -8   5   24.10    4.43   0
   4   6  -1    5.51    3.89   0
   4   8   0  383.88    8.23   0
   5  -9   7   36.96    5.32   0
   5  -8   5    3.87    4.08   0
   5   2  -2  344.39    4.59   0
   5   3  -2  782.27    7.40   0
   6  -9   7   16.52    5.40   0
   6  -8   5   12.66    3.82   0
   6  -5   1    8.32    1.95   0
   6   4  -2   14.96    3.51   0
   6   7  -1   47.42    5.84   0
   7  -5   1    1.17    1.86   0
   7   0  -2 2621.06    8.44   0
   7   7  -1  360.12    8.19   0
   8   7  -1    3.11    4.43   0
   9  -7   4    3.10    2.76   0
   9   0  -2  178.10    3.04   0
   9   7  -1    5.89    5.69   0
  10   4  -2  241.81    5.92   0
  10   8   0   77.16    7.15   0
  11  -5   2    0.82    1.46   0
  11   2  -2   11.19    3.24   0
  11   3  -2  246.75    5.90   0
  11   6  -1   -2.83    4.75   0
  12   7   0    9.87    5.30   0
  13   0  -1    0.86    2.16   0
  13   4  -1    5.10    3.58   0
  14  -1   0   -0.16    2.10   0
  15   2   0   -4.38    3.63   0
  15   3   0    4.98    4.20   0
  15   4   0   20.65    4.78   0
 -14  -1  15   -0.22    5.62   0
 -14   1  14    2.73    3.79   0
 -14   3  14   13.14    3.52   0
 -13  -4  16   -8.67    6.84   0
 -13  -1  13   -0.90    4.40   0
 -12  -4  14    5.36    6.04   0
 -12  -3  13   16.25    6.04   0
 -12  -2  12   15.03    4.80   0
 -12   0  11    5.89    3.73   0
 -11  -6  15    0.09    6.42   0
 -11  -1  10  191.03    5.71   0
 -10  -5  12   37.96    6.94   0
 -10   1   8  204.27    3.97   0
 -10   7   9   96.76    2.38   0
  -9  -6  12   29.58    6.55   0
  -9  -2   8   32.90    4.74   0
  -8   0   6  787.16    5.97   0
  -7  -8  13    6.75    6.84   0
  -7  -7  11   38.33    6.62   0
  -7   0   5   -0.40    2.05   0
  -6   5   4   36.06    2.09   0
  -5  -9  13   31.05    7.22   0
  -5   7   4    5.25    2.93   0
  -3  -7   7   27.77    4.48   0
  -3   8   3   35.30    4.18   0
  -2  -9  10   13.32    6.94   0
  -2  -6   5  451.86    7.14   0
  -2  -5   4  232.24    5.06   0
  -2  10   4   -1.70    4.68   0
  -2  11   5   37.37    5.89   0
  -1  -9   9   62.58    6.21   0
   0 -10  11    4.63    5.79   0
   0  -4   2  805.00    6.39   0
   0   5   0   -6.56    2.72   0
   0   9   2   35.88    4.69   0
   0  12   5   -0.35    6.04   0
   2  -6   3   23.96    3.71   0
   2  -5   2   86.00    3.55   0
   2  10   2   94.38    6.59   0
   3  -7   4    3.42    4.13   0
   5   1  -2   23.82    2.82   0
   5   4  -2  225.29    5.00   0
   5   7  -1   18.46    4.52   0
   6  10   1   28.76    6.47   0
   7   5  -2  111.72    5.00   0
   7   9   0    1.00    6.16   0
   7  10   1  100.95    7.39   0
   7  11   2   -0.07    7.36   0
   8   5  -2   78.00    5.02   0
   8  10   1    4.66    6.03   0
   9   5  -2   11.09    4.20   0
  10   0  -2    7.88    2.11   0
  10   5  -2   63.86    5.53   0
  10   7  -1    7.53    5.33   0
  11  -2  -1    1.11    1.23   0
  11   1  -2   21.33    2.62   0
  11   4  -2   49.19    4.36   0
  11   8   0   75.90    7.12   0
  12   6  -1   35.30    5.10   0
  13   5  -1   16.78    4.09   0
  13   7   0    0.06    5.48   0
  14   2  -1    7.18    3.04   0
  14   3  -1   -0.58    3.73   0
  14   6   0   22.76    5.04   0
  15   0   0   68.15    3.68   0
 -14  -2  16   -2.67    5.47   0
 -14   2  14   -6.20    3.39   0
 -13  -2  14   10.56    5.35   0
 -12  -5  16    9.81    6.36   0
 -11  -5  14    0.96    5.71   0
 -11   8  11    8.72    2.00   0
 -10  -6  14    5.59    6.00   0
 -10  -4  11  981.53   12.31   0
 -10   2   8   22.20    2.27   0
  -9  -7  14    0.82    6.25   0
  -8   9   8   26.66    3.43   0
  -7  -2   6    4.17    3.41   0
  -7   9   7   17.38    3.29   0
  -7  10   8    0.92    3.42   0
  -6  -7  10   94.62    6.73   0
  -6  -2   5  154.63    3.90   0
  -6   9   6    5.09    3.27   0
  -6  10   7   57.10    3.95   0
  -6  11   8   -1.14    4.43   0
  -5  -8  11   -4.14    5.44   0
  -5  10   6   23.26    3.98   0
  -5  11   7   67.49    5.19   0
  -4  -9  12    2.01    6.13   0
  -4  -8  10    5.45    6.04   0
  -4  -7   8   10.88    4.65   0
  -3  -8   9   43.56    5.72   0
  -3  -4   4  312.87    5.57   0
  -2   9   3    2.50    3.82   0
   0  -8   7  135.10    6.81   0
   0  -6   4  149.67    5.06   0
   2  -9   8   41.76    5.58   0
   2  -8   6    9.54    4.08   0
   2   9   1   -6.24    4.62   0
   2  12   4   -0.52    5.85   0
   3   6  -1   24.68    4.02   0
   4  -7   4    4.21    3.69   0
   4  11   2   -2.55    6.25   0
   5   9   0   40.25    5.80   0
   5  10   1   65.20    6.25   0
   5  11   2    2.19    5.95   0
   6  -9   8    5.59    5.02   0
   6   0  -2  570.46    3.99   0
   6   9   0   69.59    6.21   0
   7   8  -1  225.29    8.56   0
   8   6  -2  383.83    8.27   0
   8   8  -1  207.78    8.46   0
   9   6  -2   48.13    6.40   0
   9   8  -1  220.32    8.83   0
   9   9   0   -4.48    5.80   0
  10  -6   3   -3.01    1.95   0
  10   9   0   16.11    6.94   0
  11   5  -2   16.32    4.83   0
  11   7  -1    3.30    4.89   0
  12   2  -2   70.71    3.59   0
  12   3  -2   42.19    3.45   0
  12   4  -2   49.54    4.84   0
  12   8   0   -1.11    5.92   0
  13   6  -1    7.18    5.23   0
  14   4  -1   -0.54    3.55   0
 -14   0  15    7.95    4.90   0
 -13   0  13    8.37    3.89   0
 -12  -4  15    2.11    6.16   0
 -12   1  11    0.34    3.20   0
 -11  -3  12    0.50    5.07   0
 -11  -2  11  103.83    5.90   0
  -9  -4  10   71.19    5.26   0
  -9  -3   9  118.59    5.41   0
  -9   9   9    9.17    3.07   0
  -8  -5  10   39.13    6.44   0
  -7  -8  14   11.18    6.58   0
  -6  -6   9  100.89    6.42   0
  -5  -6   8  284.47    7.86   0
  -5   9   5  146.65    4.92   0
  -4  -9  13   77.00    8.56   0
  -4  -6   7   72.54    4.73   0
  -4  -3   4   -1.07    2.93   0
  -4   7   3    4.66    3.35   0
  -4  10   5   90.66    5.16   0
  -4  11   6    1.07    4.31   0
  -3  -5   5    9.03    3.57   0
  -2  -9  11   -0.56    6.80   0
  -1  -9  10   85.91    7.05   0
  -1  -8   8  153.04    7.84   0
  -1  -3   2  606.83    5.34   0
  -1  11   4   11.03    4.79   0
  -1  12   5    5.29    5.88   0
   0   6   0  114.05    4.93   0
   0   8   1   59.12    4.73   0
   1  -9   9   -1.85    5.49   0
   1   7   0  433.50    7.34   0
   1   9   1  362.87    8.45   0
   1  10   2   -1.97    4.70   0
   1  12   4   80.95    6.83   0
   2   8   0   12.85    4.57   0
   3  -6   3    6.39    3.32   0
   4  -9   8    3.20    4.51   0
   4   2  -2   -4.02    2.59   0
   4   3  -2   32.26    3.21   0
   4   9   0   24.11    5.18   0
   5  -9   8   -3.49    5.04   0
   5  -7   4  130.68    4.71   0
   5   5  -2   89.62    4.57   0
   6   6  -2  183.39    5.88   0
   6   8  -1    6.37    5.08   0
   7  -8   6   27.22    4.23   0
   7  -7   4    3.00    2.89   0
   7   6  -2   80.19    5.02   0
  10  -7   5   15.00    3.09   0
  10   6  -2   15.00    4.89   0
  10   8  -1  148.82    7.55   0
  11   0  -2   40.51    2.27   0
  11   6  -2  113.90    6.53   0
  11   9   0   26.63    7.27   0
  12   5  -2   62.39    5.49   0
  12   7  -1   11.32    5.32   0
  13  -1  -1    6.15    1.78   0
  13   3  -2   13.76    3.65   0
  14   0  -1   -0.52    2.45   0
  14   5  -1   13.61    4.34   0
  15  -2   1    0.80    1.60   0
  15   3  -1    0.26    4.16   0
 -14  -1  16   -5.88    5.89   0
 -13  -1  14    0.13    4.54   0
 -12  -3  14   14.13    6.42   0
 -12  -2  13   20.78    5.46   0
 -12  -1  12    7.84    3.52   0
 -11  -5  15    5.78    6.19   0
 -11   0  10  147.22    4.72   0
 -10  -6  15   48.20    7.46   0
  -8  -4   9   -1.36    4.38   0
  -7  -7  12    1.73    5.32   0
  -7  -5   9   51.12    4.69   0
  -7  -3   7  244.84    6.41   0
  -7   6   5  145.20    2.97   0
  -7   8   6   44.02    3.09   0
  -6   8   5   66.10    3.85   0
  -5  -8  12   -5.04    5.45   0
  -5  -3   5   12.03    2.78   0
  -5   5   3   12.56    2.12   0
  -4  -4   5  144.37    4.40   0
  -4  -1   3  273.54    3.87   0
  -4   3   2   29.61    1.56   0
  -4   9   4  222.96    5.64   0
  -3  -7   8   77.03    5.84   0
  -3  10   4  137.32    5.97   0
  -3  11   5   21.61    4.99   0
  -3  12   6   10.99    5.03   0
  -2  -7   7   69.95    4.79   0
  -2   8   2    2.20    3.72   0
  -1  -6   5   -5.90    3.42   0
  -1   9   2   65.50    4.75   0
   0  -9  10    2.60    5.89   0
   0  11   3   55.57    6.21   0
   0  12   4   28.80    6.18   0
   1  -8   7  205.34    6.51   0
   1  -6   4   61.17    4.59   0
   1   3  -1 1319.35    7.37   0
   2  -9   9    9.98    5.55   0
   2  -7   5   -6.98    4.20   0
   2   6  -1   32.62    4.11   0
   2  11   2   14.42    6.40   0
   3  -4   1  109.04    2.89   0
   3   7  -1   23.15    4.20   0
   3   9   0   10.83    5.53   0
   5  -8   6   42.77    4.79   0
   5   6  -2   58.32    5.30   0
   6  -8   6   11.64    4.04   0
   6  11   1    4.18    6.95   0
   7   7  -2   10.50    5.41   0
   7  10   0   66.64    7.05   0
   7  11   1   -3.39    6.59   0
   8   7  -2   -0.87    4.38   0
   8  10   0    6.96    6.20   0
   9   7  -2    5.51    4.37   0
   9  10   0    2.36    7.16   0
  10   7  -2    7.85    5.92   0
  11   8  -1   24.74    6.41   0
  12   6  -2   50.90    5.60   0
  12   8  -1   43.98    6.95   0
  13   2  -2   89.96    3.89   0
  13   4  -2   -1.72    3.39   0
  13   5  -2    7.22    4.71   0
  13   7  -1   90.73    6.24   0
  14   6  -1    6.94    4.48   0
  15   2  -1   33.95    3.82   0
  15   4  -1    8.87    4.60   0
 -12  -4  16   10.79    7.25   0
 -12   2  11    4.80    2.66   0
 -11  -4  14   12.14    6.20   0
 -10  -6  16   -9.62    8.12   0
 -10  -4  12   60.98    5.80   0
 -10  -3  11  327.08    8.33   0
 -10  -2  10  214.30    6.35   0
  -9  -6  14   29.66    7.27   0
  -9  -5  12    3.12    5.54   0
  -9  -1   8   72.67    4.43   0
  -8  -6  12   10.23    5.34   0
  -7  -4   8    3.98    3.82   0
  -7   1   5  103.10    2.18   0
  -6  -8  14   11.90    6.25   0
  -6  -4   7   10.66    3.77   0
  -6   6   4   32.69    2.77   0
  -5  -4   6   31.77    3.66   0
  -5   8   4  338.82    5.62   0
  -4  -7   9   27.87    4.98   0
  -4   4   2   81.84    2.37   0
  -3  -9  13    9.07    7.20   0
  -3   7   2    8.75    3.78   0
  -3   9   3   23.68    4.13   0
  -2  -6   6  274.42    6.61   0
  -2   6   1   31.71    2.86   0
  -2  10   3   14.31    4.81   0
  -2  11   4  137.80    6.45   0
  -1  -9  11   17.79    6.63   0
  -1  -5   4  521.22    6.48   0
  -1  -4   3 2586.90   11.53   0
  -1   4   0   19.62    3.07   0
   0  -8   8   17.33    4.90   0
   1  -9  10   10.14    5.82   0
   2  -8   7    4.86    4.47   0
   2  10   1   14.30    5.13   0
   4  -9   9    3.31    5.36   0
   4  -6   3    9.52    3.36   0
   4  -3   0  125.09    2.02   0
   4   1  -2  363.40    4.02   0
   4   8  -1   12.23    4.52   0
   5  10   0    1.76    5.25   0
   5  11   1   -4.42    5.84   0
   6   7  -2   52.89    4.83   0
   6   9  -1  136.92    7.94   0
   7   9  -1   15.64    6.04   0
   8  -1  -2    8.23    1.29   0
   8   3  -3   60.63    4.32   0
   8   4  -3   29.79    4.92   0
   8   9  -1   25.35    5.95   0
   9  -6   3  127.66    3.33   0
   9  -1  -2    2.09    1.36   0
   9   2  -3  306.45    5.01   0
   9   3  -3   13.21    3.48   0
   9   4  -3  140.61    5.05   0
   9   9  -1   12.04    5.80   0
  10   3  -3  227.29    5.95   0
  10   4  -3   76.60    5.36   0
  10   9  -1   30.66    6.47   0
  11   7  -2   11.25    4.94   0
  12   0  -2  143.78    3.17   0
  13   1  -2    3.59    2.41   0
  14   3  -2   12.44    3.47   0
  14   4  -2    3.85    3.84   0
  15  -1   0    0.46    2.12   0
  15   1  -1    1.10    2.97   0
 -14   0  16   31.71    5.36   0
 -14   2  15   -5.30    3.63   0
 -13   5  13    1.08    2.05   0
 -12   0  12   87.05    5.32   0
 -12   3  11    4.10    2.27   0
 -11  -5  16    4.52    6.30   0
 -11  -3  13   -9.45    5.58   0
 -10  -5  14   19.39    5.99   0
 -10   0   9   -2.00    3.58   0
 -10   9  10   11.02    2.73   0
  -9   2   7  401.14    3.67   0
  -9   8   8  265.94    4.09   0
  -8  -7  15   -2.14    6.38   0
  -8  -5  11  113.25    7.41   0
  -7  -6  11   -1.29    4.64   0
  -6  -8  15   -0.42    7.28   0
  -6  -7  12   11.39    5.94   0
  -6  -6  10    1.52    5.38   0
  -5  -8  13   21.80    6.10   0
  -4  -8  12   10.89    6.14   0
  -2  -8  10   39.48    6.44   0
  -1  -9  12   49.73    8.09   0
  -1  -8   9    4.14    4.86   0
  -1  -7   7   25.54    4.53   0
  -1   5   0    2.20    3.22   0
  -1   8   1  291.56    6.20   0
  -1  11   3   12.97    5.47   0
  -1  12   4   24.33    5.99   0
   0  -9  11   -5.92    5.48   0
   0  -2   1 6168.20   11.45   0
   0   7   0    1.03    4.02   0
   0   9   1   83.48    5.20   0
   1  -4   2  376.02    4.53   0
   1   5  -1  101.01    3.95   0
   1  11   2   11.24    5.13   0
   2  -9  10    3.18    5.66   0
   2   9   0  673.75   10.54   0
   3  -9  10   13.10    5.97   0
   3  -8   7    0.82    4.59   0
   3   3  -2    9.90    2.99   0
   3   4  -2  618.36    6.60   0
   5  -6   3  112.10    3.88   0
   5   0  -2  276.43    2.86   0
   7  -8   7   -4.38    4.25   0
   7   3  -3   37.28    3.38   0
   7   4  -3   33.89    4.35   0
   7   8  -2   34.97    5.99   0
   8   2  -3   -0.63    2.63   0
   8   5  -3   90.11    5.20   0
   8   8  -2  492.46   10.26   0
   9   5  -3  383.23    7.48   0
   9   8  -2   17.61    5.36   0
  10  -1  -2   13.51    1.58   0
  10   2  -3   33.09    3.36   0
  10   5  -3  330.95    7.20   0
  10   8  -2   22.12    6.75   0
  11  -6   4   -5.04    2.30   0
  11  -4   1   -1.65    1.01   0
  11   3  -3  133.29    4.96   0
  11   4  -3 1069.33   10.42   0
  11   5  -3   -1.30    4.73   0
  11   9  -1   30.74    7.26   0
  12   7  -2   19.93    5.31   0
  13   6  -2    9.35    4.44   0
  14  -2   0   21.02    1.65   0
  14   2  -2    1.59    2.79   0
  14   5  -2   29.67    5.00   0
 -14   3  15    6.56    3.65   0
 -13  -2  16   13.79    5.94   0
 -13  -1  15   55.49    5.80   0
 -13   0  14    2.88    4.12   0
 -13   2  13   -2.28    3.37   0
 -12  -3  15   16.84    5.63   0
 -11  -2  12   17.41    4.79   0
 -11   1  10  197.81    4.40   0
  -9  -6  15    9.62    6.96   0
  -9  -5  13   13.04    6.61   0
  -9  -2   9  103.98    4.70   0
  -8  -7  16   46.57    8.15   0
  -8  -6  13   -8.04    5.55   0
  -7  -7  14    4.05    6.03   0
  -7  -5  10   73.39    6.25   0
  -7  -1   6   34.92    3.19   0
  -7  10   7   14.87    3.70   0
  -7  11   8   11.89    4.04   0
  -6  10   6   -1.66    3.26   0
  -5  -8  14   -1.83    6.61   0
  -5   6   3    6.96    2.83   0
  -5  11   6    1.88    4.40   0
  -4  -7  10   17.88    6.23   0
  -4  -6   8  292.10    7.16   0
  -4   5   2  150.56    3.09   0
  -4  11   5    5.81    4.28   0
  -3  -8  11   -0.94    5.04   0
  -3  -7   9   49.92    5.70   0
  -2  -7   8   18.28    4.45   0
  -2  -5   5   44.28    3.61   0
  -2  -4   4   42.48    3.67   0
  -2  -3   3 1225.91    7.66   0
  -2   9   2  313.87    6.87   0
   0  -6   5  108.52    4.90   0
   1  -8   8   57.98    5.33   0
   1   6  -1  152.08    5.11   0
   1  10   1   72.89    5.55   0
   2   0  -1    2.12    1.06   0
   3  10   0    8.51    6.10   0
   3  11   1   -1.62    6.01   0
   3  12   2    1.69    6.12   0
   4  -8   7   -2.96    4.28   0
   4  -7   5   12.63    4.17   0
   4   9  -1   36.57    5.84   0
   5  -8   7    6.49    4.71   0
   6  -8   7   -1.61    4.24   0
   6  -6   3   25.20    2.75   0
   6   3  -3   12.60    3.76   0
   6   4  -3   64.66    3.99   0
   6   8  -2   17.18    5.19   0
   6  11   0    9.74    7.19   0
   7  -1  -2    5.73    1.15   0
   7   2  -3  541.62    5.75   0
   7   5  -3   32.67    4.24   0
   7  10  -1   34.85    6.56   0
   7  11   0    2.00    6.05   0
   8   6  -3   38.48    4.45   0
   8  10  -1   22.94    6.29   0
   9   1  -3   65.39    3.02   0
   9   6  -3   16.45    5.00   0
   9  10  -1    0.60    6.55   0
  10  -5   2   24.98    1.82   0
  10   6  -3   -1.25    4.76   0
  10  10  -1   19.88    7.31   0
  11   2  -3   11.84    3.07   0
  11   6  -3   94.66    6.08   0
  11   8  -2    2.38    5.41   0
  12  -5   3    1.66    1.77   0
  12  -2  -1    0.65    1.13   0
  12   3  -3  201.10    5.46   0
  12   4  -3   12.56    3.82   0
  12   5  -3   78.81    5.96   0
  13   7  -2   23.10    5.21   0
  14   6  -2    7.43    4.97   0
 -14   1  16   -6.32    4.60   0
 -14   4  15    2.45    3.15   0
 -13   3  13    6.85    3.22   0
 -13   4  13   18.50    2.75   0
 -10  -5  15   10.12    6.03   0
  -9  -6  16   10.29    7.85   0
  -9   3   7  228.36    2.33   0
  -8  -4  10  230.51    6.57   0
  -8  -3   9    4.31    4.90   0
  -8  -2   8   -4.35    4.05   0
  -8  10   8   -2.45    3.37   0
  -7  -6  12   -6.02    5.05   0
  -6  -7  13   -3.24    5.32   0
  -6  -5   9   14.73    4.11   0
  -5  -8  15   14.27    7.57   0
  -4  -8  13   14.49    6.12   0
  -4  -5   7    8.87    4.21   0
  -4  10   4   12.99    4.19   0
  -3  -5   6    6.74    3.52   0
  -3  11   4   18.04    4.91   0
  -3  12   5   -3.84    5.32   0
  -2  -8  11   35.50    7.10   0
  -1  -9  13   13.54    6.60   0
  -1  -8  10   16.85    6.33   0
  -1  -6   6  157.30    5.66   0
  -1   6   0  160.09    4.90   0
   0  -8   9   -0.48    4.85   0
   0  -7   7   25.54    5.05   0
   0   8   0  493.89    8.20   0
   0  12   3   22.36    5.39   0
   1  -9  12   -0.49    6.77   0
   2  -7   6   74.88    5.55   0
   3   2  -2  234.93    3.82   0
   4   7  -2  171.97    5.77   0
   5  -7   5   -4.16    3.81   0
   5   8  -2   24.07    4.99   0
   5  11   0    8.35    5.91   0
   6  -7   5    0.28    3.58   0
   6   5  -3   25.51    4.10   0
   6  10  -1   -1.52    5.32   0
   8   1  -3  283.40    4.09   0
   8   7  -3   71.79    5.98   0
   9   7  -3   -0.34    5.01   0
   9   9  -2   10.91    6.02   0
  10   1  -3   19.64    2.58   0
  10   7  -3   24.42    6.44   0
  10   9  -2    4.65    6.57   0
  12   2  -3    7.99    3.10   0
  12   6  -3   -3.11    5.47   0
  12   8  -2   -5.14    5.86   0
  13   0  -2   68.87    2.52   0
  13   3  -3  177.45    5.31   0
  13   4  -3  129.98    5.65   0
  13   5  -3   10.57    4.75   0
  14  -1  -1   -3.08    1.87   0
  15   0  -1   -0.37    2.35   0
  15   3  -2    4.04    3.86   0
  15   4  -2   45.18    4.53   0
  15   5  -2   87.43    5.81   0
 -13   1  14    1.73    4.04   0
 -12  -3  16   14.45    5.94   0
 -12   1  12    8.72    3.44   0
 -11  -4  16   13.36    6.91   0
 -11  -3  14    7.49    5.74   0
 -11   2  10  470.79    5.53   0
 -10  -5  16    8.03    7.50   0
 -10   8   9    5.80    2.21   0
  -9  -5  14   18.18    6.75   0
  -9  -4  12   74.07    7.07   0
  -9   0   8  318.25    5.14   0
  -8  -6  14    1.56    5.74   0
  -8   2   6  276.59    2.70   0
  -7  -7  15   23.26    6.65   0
  -7  -4   9   15.61    3.98   0
  -7   7   5   57.07    2.84   0
  -7   9   6    5.10    3.13   0
  -6  -6  11    1.91    4.93   0
  -6  -4   8    3.97    4.32   0
  -6   7   4    5.54    2.79   0
  -6   9   5   -2.50    3.24   0
  -5  -7  12   15.45    5.40   0
  -5   9   4   12.08    3.54   0
  -4  -7  11   -0.51    5.59   0
  -4  -2   4  326.45    4.45   0
  -3  -3   4   40.29    3.17   0
  -3   0   2  730.02    3.46   0
  -3  10   3    0.81    4.48   0
  -2  -6   7  260.46    6.91   0
  -2  12   4   33.28    5.86   0
  -1   9   1  112.07    5.54   0
   0  -5   4   -3.70    3.13   0
   1  -8   9   11.57    4.92   0
   1   7  -1  733.81    8.78   0
   1  12   2    7.61    5.92   0
   2  -5   3  114.72    3.52   0
   2  10   0    7.88    5.32   0
   3  -8   8   51.59    5.35   0
   3  -6   4   40.66    4.08   0
   3   9  -1  148.91    6.08   0
   4  12   1   24.53    6.84   0
   5   4  -3  414.23    6.11   0
   5   5  -3   12.44    4.34   0
   6   2  -3  567.28    5.66   0
   6   6  -3   65.36    4.67   0
   6   9  -2   -3.37    6.09   0
   7  -8   8   23.02    5.48   0
   7   1  -3  660.27    5.42   0
   7   7  -3  216.56    6.95   0
   7   9  -2  142.65    7.22   0
  10  -6   4   -1.81    2.38   0
  11   1  -3    3.96    2.37   0
  11   7  -3   32.19    5.47   0
  11   9  -2    7.42    6.73   0
  12   7  -3   13.25    5.75   0
  13   2  -3   -5.28    3.10   0
  13   6  -3    3.49    5.42   0
  15   2  -2    1.05    3.12   0
  16   1  -1    4.57    3.05   0
 -14   2  16   -0.70    4.24   0
 -13  -1  16   25.49    5.54   0
 -13   0  15    4.72    4.57   0
 -12  -3  17   -6.96    6.64   0
 -11  -2  13   41.50    5.95   0
 -11  -1  12   77.56    5.07   0
 -11   0  11    7.27    3.54   0
 -10  -5  17   -7.75    7.59   0
 -10   1   9   61.98    3.57   0
  -8  -6  15   -3.18    5.53   0
  -8   7   6    0.54    2.16   0
  -7  -6  13    1.57    5.22   0
  -6  -7  14   -1.16    5.61   0
  -6  -3   7   10.83    3.28   0
  -6  -2   6  133.02    3.85   0
  -5  -4   7  133.46    4.92   0
  -5   2   3  178.62    0.99   0
  -4  -8  15   -0.42    7.21   0
  -4  -6   9   43.62    4.85   0
  -4  -4   6   79.91    3.94   0
  -4  -3   5   45.14    3.16   0
  -3  -7  10   38.13    5.51   0
  -3  -6   8 1313.66   12.50   0
  -3   4   1 1277.36    6.41   0
  -3   5   1  125.24    3.28   0
  -2  -8  12    7.66    6.16   0
  -2  -7   9   82.20    5.62   0
  -2   8   1  181.52    5.98   0
  -2  10   2   91.51    5.77   0
  -1   7   0  416.55    6.91   0
  -1  12   3  138.85    7.15   0
   0  -8  10    7.73    5.07   0
   0  -4   3   25.66    2.74   0
   0  -3   2 4053.37   11.74   0
   0   5  -1  200.88    4.75   0
   1  -7   7   29.63    4.99   0
   2  -8   9    0.44    5.82   0
   2  -4   2 1293.75    7.51   0
   2  -3   1 1695.36    6.87   0
   2   4  -2   48.69    3.32   0
   3  -7   6    4.04    3.83   0
   3   7  -2   14.30    4.08   0
   4   8  -2    1.10    4.23   0
   5  -8   8   32.94    4.70   0
   5   9  -2   34.87    6.63   0
   6  -8   8    6.99    3.95   0
   6  11  -1   39.17    7.56   0
   7  11  -1   13.28    6.44   0
   8   8  -3    8.47    5.34   0
   8  11  -1   15.18    6.86   0
   9  -5   2    4.90    1.71   0
   9   8  -3   50.10    6.12   0
   9  10  -2   63.70    7.96   0
  10   8  -3   62.80    6.35   0
  10  10  -2   38.44    7.57   0
  11   8  -3   18.03    6.73   0
  12   1  -3   74.74    3.23   0
  13   7  -3   -6.67    5.63   0
  14   3  -3   -7.49    3.37   0
  14   4  -3   14.36    4.17   0
  14   5  -3   15.11    4.49   0
  14   6  -3    4.43    5.18   0
  16   3  -2    9.18    4.28   0
 -12  -1  14   -8.95    4.07   0
 -12   0  13   -3.69    3.87   0
 -11  -4  17   19.80    6.68   0
 -11  -3  15    8.49    6.56   0
 -10  -3  13   24.46    6.13   0
  -9  -3  11   46.76    4.85   0
  -9   4   7    2.19    1.00   0
  -8  -6  16    4.97    6.83   0
  -8  -5  13   -1.84    4.64   0
  -8   0   7    1.50    2.67   0
  -6  -7  15    6.05    5.78   0
  -6  -6  12    5.64    5.22   0
  -5  -7  13    8.05    5.50   0
  -4  12   5   47.42    5.36   0
  -3  -8  14   47.42    7.22   0
  -3   9   2  214.63    6.04   0
  -2  -8  13   40.87    7.89   0
  -1  -5   5  434.37    6.30   0
   0  -8  11    0.16    5.69   0
   0  -7   8   41.49    5.65   0
   0  -6   6  243.76    6.31   0
   0   6  -1   12.36    4.27   0
   0   9   0    1.52    4.84   0
   0  12   2   10.05    5.80   0
   1  -8  10   11.44    5.22   0
   1   1  -1   43.09    1.98   0
   1  10   0    4.87    4.92   0
   2   3  -2  518.12    5.43   0
   2   6  -2   23.87    3.88   0
   2  12   1    7.46    6.69   0
   3  -8   9   26.46    5.25   0
   4  -8   9   -5.80    4.98   0
   4  -7   6    3.92    4.02   0
   5  -3   0   -0.58    1.34   0
   5   7  -3   29.87    5.65   0
   5  11  -1   35.86    6.86   0
   5  12   0   -0.97    6.24   0
   6  -8   9    2.25    5.06   0
   7  -5   2  430.98    4.57   0
   7   8  -3    4.87    4.85   0
   7  10  -2    7.53    5.39   0
   8  -7   6   -0.22    3.20   0
   8  -5   2  138.69    2.91   0
   9  -6   4   41.40    2.89   0
   9   4  -4   82.50    5.21   0
   9   5  -4   47.47    5.36   0
  10   4  -4  280.33    6.65   0
  10   5  -4  340.42    7.36   0
  11  -6   5    1.77    2.65   0
  11   4  -4   22.32    4.86   0
  11   5  -4   64.29    5.69   0
  12  -1  -2    1.49    1.58   0
  12   8  -3    7.45    5.34   0
  14   0  -2   56.13    2.73   0
  14   2  -3   24.55    3.42   0
  14   7  -3   -7.74    5.02   0
 -13   2  14   13.18    3.84   0
 -12   2  12   11.50    2.96   0
 -10  -4  15   -1.57    5.57   0
  -9  -5  16    4.84    7.50   0
  -9  -4  13   -0.93    5.18   0
  -8  -3  10   80.56    5.75   0
  -7  -6  14   27.95    5.97   0
  -7  -4  10   28.59    4.23   0
  -7  11   7    5.31    3.77   0
  -6  11   6    3.89    3.94   0
  -5  -7  14   16.38    5.69   0
  -5  -5   9   -0.06    4.10   0
  -4  -5   8  385.42    7.42   0
  -4  11   4   10.95    4.40   0
  -3  -7  11   13.46    5.19   0
  -3   3   1   -2.92    1.70   0
  -3  12   4   61.88    6.06   0
  -2  -5   6   44.39    4.00   0
  -1  -8  12   -2.57    5.80   0
  -1  -6   7  179.97    5.58   0
  -1  -4   4  372.75    5.67   0
  -1  10   1   31.58    4.26   0
   0   3  -1  459.97    4.53   0
   1  -5   4  819.09    7.87   0
   2  -8  10   13.57    4.92   0
   2  -7   7  176.21    5.69   0
   2  -6   5  274.36    5.65   0
   3  -5   3   55.00    3.45   0
   3   1  -2   30.79    2.62   0
   4   6  -3   95.17    4.78   0
   4  11  -1    7.63    7.00   0
   4  12   0    9.76    6.98   0
   5  -8   9   24.01    5.25   0
   5  -7   6    6.74    3.35   0
   5  -6   4    8.83    3.50   0
   5  10  -2   76.34    6.98   0
   6  -7   6    5.09    3.99   0
   7  -7   6   -9.15    3.39   0
   8   4  -4   78.56    4.66   0
   8   5  -4    3.52    4.21   0
   8   6  -4   37.86    4.48   0
   8   9  -3   -5.04    5.38   0
   9   0  -3   -0.91    1.91   0
   9   3  -4  662.45    7.43   0
   9   6  -4    8.93    4.96   0
  10   0  -3   -0.26    2.02   0
  10   3  -4    8.44    3.53   0
  10   6  -4  524.54    9.49   0
  10   7  -4    4.69    6.24   0
  10   9  -3   33.76    6.01   0
  11   3  -4   -6.79    3.89   0
  11   6  -4   91.14    5.62   0
  11   9  -3   -4.67    6.34   0
  12   4  -4  144.33    5.64   0
  12   5  -4   15.11    4.56   0
  12   6  -4    6.70    5.45   0
  12   9  -3    2.99    7.56   0
  13   1  -3   42.52    2.95   0
  13   8  -3   -5.22    5.48   0
  15   3  -3   10.23    3.60   0
  15   4  -3   64.05    4.92   0
  15   5  -3   12.70    4.33   0
  16   2  -2    5.52    3.26   0
 -13   0  16    7.94    5.18   0
 -11  -2  14    7.58    4.86   0
 -11   1  11   68.54    3.91   0
 -10  -4  16   17.40    5.93   0
 -10  -2  12    3.87    4.13   0
 -10  -1  11    3.12    4.57   0
 -10   0  10   -0.84    3.74   0
  -9  -3  12   89.89    6.43   0
  -9   1   8   69.24    3.19   0
  -8  -4  12   -0.85    5.54   0
  -8  -1   8  228.91    5.05   0
  -7  -6  15   15.21    5.74   0
  -7  -5  12    0.21    4.50   0
  -7   0   6   72.37    2.86   0
  -7   8   5    4.49    2.59   0
  -7  10   6   24.99    3.75   0
  -6  -6  13   43.57    6.07   0
  -6  -4   9  179.54    6.19   0
  -6   2   4   58.78    1.12   0
  -6   8   4  126.08    3.70   0
  -6  10   5   -2.56    3.12   0
  -5   8   3  292.55    5.35   0
  -5  10   4   18.93    3.76   0
  -4  -7  13   37.12    6.02   0
  -4   0   3   -0.46    2.07   0
  -3  -7  12   13.59    5.81   0
  -3  -6   9   81.84    5.30   0
  -3  11   3   53.11    5.01   0
  -2  -1   2 1504.01    5.86   0
  -2   5   0   54.44    3.14   0
  -2   9   1   96.78    4.85   0
  -2  12   3   30.08    5.10   0
  -1  -8  13   30.13    6.72   0
  -1  -2   2  794.24    5.13   0
   0   7  -1  936.59    9.27   0
   1  -8  11   -3.39    4.96   0
   1  12   1    2.45    5.21   0
   2  10  -1   -6.01    5.60   0
   3  -8  10    8.93    5.30   0
   3  -7   7    5.52    4.46   0
   3  12   0   10.83    6.38   0
   4  -8  10    0.26    5.95   0
   4   3  -3   47.91    3.24   0
   6  -6   4  150.12    4.35   0
   6  -4   1  160.07    2.74   0
   6   9  -3   79.71    7.22   0
   7  -6   4  127.11    3.99   0
   7   4  -4  302.24    6.12   0
   7   5  -4   27.20    4.20   0
   7   6  -4    1.73    4.02   0
   8   3  -4  153.64    4.45   0
   8  11  -2   67.63    7.95   0
   9  -7   7   36.59    4.35   0
   9   7  -4   38.89    5.31   0
  10  -4   1    0.48    1.32   0
  10   2  -4  163.33    4.33   0
  11  -5   3   56.79    2.84   0
  11   0  -3    1.24    1.91   0
  11   7  -4   -5.95    5.22   0
  12   3  -4    5.76    3.40   0
  12   7  -4   34.94    6.29   0
  13   4  -4    8.34    4.15   0
  13   5  -4    5.37    4.35   0
  13   6  -4   47.09    5.52   0
 -13   3  14   62.68    4.22   0
 -12   0  14   70.64    5.68   0
 -12   1  13    7.28    3.75   0
 -12   3  12   38.55    3.14   0
 -11  -3  17    2.90    6.86   0
 -11  -1  13   71.66    4.98   0
 -11   0  12    0.75    4.02   0
 -11   4  10   98.95    2.45   0
 -10  -4  17   17.26    7.30   0
 -10  -3  14    0.17    4.97   0
 -10   2   9  272.56    4.15   0
  -9  -5  17    0.90    7.08   0
  -9  -4  14   40.20    6.20   0
  -8  -5  15   40.08    7.43   0
  -7  -3   9   11.59    4.16   0
  -6  -6  14   16.98    6.47   0
  -6   0   5    1.60    2.28   0
  -5  -7  16    6.06    7.23   0
  -5  -6  12    7.63    5.28   0
  -5  -4   8  212.77    5.59   0
  -5   0   4  151.74    3.07   0
  -4  -4   7   11.98    4.19   0
  -4   8   2    1.79    3.65   0
  -3  -4   6   40.17    4.11   0
  -2   4   0  129.02    3.33   0
  -2  11   2   36.55    4.95   0
  -1  -8  14    1.56    7.01   0
   0  -8  13   -3.57    5.73   0
   0  -7   9   11.20    4.86   0
   0  -5   5  924.83    8.50   0
   0  10   0  162.48    6.18   0
   1  -8  12   50.55    6.28   0
   1  -4   3 3091.75   12.12   0
   1   5  -2   13.70    3.51   0
   2  -7   8    4.16    4.87   0
   2   2  -2  856.58    5.64   0
   3  -8  11   -9.79    5.88   0
   3  -6   5   37.78    3.82   0
   3  11  -1   57.86    6.61   0
   4  -8  11    6.14    5.63   0
   4  -7   7  135.94    5.72   0
   4  -5   3   56.16    3.07   0
   4   0  -2   12.25    1.63   0
   4   8  -3   16.80    5.24   0
   4  10  -2    5.70    5.17   0
   5  12  -1    1.82    6.28   0
   6  11  -2    9.00    6.26   0
   7  -7   7   20.25    4.21   0
   7   3  -4  390.49    5.86   0
   7  10  -3  144.95    8.40   0
   8  -7   7  147.02    6.67   0
   8   0  -3    1.92    1.49   0
   9   2  -4   10.14    3.07   0
   9   8  -4   12.09    5.41   0
  10  -6   5    2.44    2.84   0
  10   8  -4   28.23    5.82   0
  10  10  -3   10.11    6.26   0
  11   2  -4  514.79    6.39   0
  11   8  -4    1.88    5.85   0
  12   2  -4  120.42    4.31   0
  12   8  -4    4.58    6.24   0
  13   3  -4   63.31    4.04   0
  13   7  -4   -4.84    4.67   0
  14   4  -4   28.43    4.63   0
  14   5  -4   33.80    4.95   0
  14   6  -4   15.94    5.57   0
  15  -1  -1    2.77    1.75   0
  15   2  -3    4.33    3.06   0
  16   1  -2    1.61    2.75   0
 -13   0  17    9.02    5.51   0
 -13   2  15  -11.41    4.31   0
 -13   4  14    9.52    2.99   0
 -12  -1  16   13.78    5.86   0
 -11  -2  15    3.68    5.13   0
 -10  -3  15    5.71    5.88   0
 -10  -2  13    8.05    4.99   0
  -9  -4  15   29.72    6.91   0
  -8  -3  11   44.32    5.38   0
  -8   3   6  343.33    2.37   0
  -8  10   7    2.00    3.05   0
  -7  -6  17   14.15    6.44   0
  -7  -4  11   51.54    5.01   0
  -7  -1   7   10.19    2.55   0
  -6  -6  15    7.06    6.55   0
  -6  -3   8   28.53    3.69   0
  -5  -6  13    8.05    6.22   0
  -5  -5  10    0.68    4.39   0
  -4  -6  11   13.27    5.14   0
  -4  -5   9  280.73    7.19   0
  -3  -7  13    3.95    5.12   0
  -3  -6  10    2.44    4.42   0
  -3   8   1   14.16    4.10   0
  -2  -6   9    4.56    4.68   0
  -2  -3   4   37.26    3.64   0
  -2   7   0   37.61    3.97   0
  -2  10   1   -6.02    4.38   0
  -1  -6   8   13.84    4.37   0
  -1  -5   6    8.31    4.05   0
  -1  11   1    6.36    4.84   0
   0  -6   7   45.63    4.38   0
   0  12   1   21.68    5.82   0
   1  -8  13   -0.43    5.73   0
   1   4  -2   54.67    3.17   0
   1   6  -2  856.89    8.43   0
   1   7  -2   -1.87    4.76   0
   3  -8  12   17.00    6.78   0
   3  -4   2   90.72    2.62   0
   3   4  -3   63.35    3.48   0
   3   6  -3  141.27    5.13   0
   3   7  -3   10.55    4.56   0
   3  10  -2   -0.16    5.93   0
   4  -6   5   14.16    4.05   0
   4  12  -1    0.69    6.87   0
   5   9  -3   29.09    5.66   0
   6  -7   7   15.82    3.96   0
   6   7  -4    4.46    4.35   0
   6  10  -3   38.55    6.95   0
   7  -4   1  413.53    3.63   0
   8   2  -4  291.88    4.51   0
   9   9  -4   30.14    6.80   0
  10   9  -4    3.42    5.82   0
  11   9  -4   -0.52    7.13   0
  12   0  -3   -2.10    1.84   0
  13   8  -4   -1.49    5.51   0
  14   3  -4   57.13    4.09   0
  14   7  -4    8.17    4.68   0
  15   0  -2    0.88    2.19   0
  15   5  -4   -0.95    4.55   0
  16   3  -3    6.99    3.71   0
 -13   5  14   42.63    3.29   0
 -12   0  15   -8.20    4.53   0
 -12   4  12   -1.97    2.38   0
 -11   5  10   97.79    2.08   0
 -10   9   9   12.95    2.40   0
  -9  -3  13   -3.85    4.78   0
  -9  -1  10   25.23    4.49   0
  -9   0   9   -0.72    3.52   0
  -8  -4  13   31.68    5.63   0
  -7  -5  14    4.35    5.29   0
  -7   9   5   39.09    3.19   0
  -6  -6  16   12.91    7.05   0
  -6  -5  12   -2.40    4.61   0
  -6  -4  10    7.73    4.63   0
  -6  -2   7   53.32    4.39   0
  -6   9   4    2.39    3.10   0
  -5  -3   7    3.78    3.27   0
  -5  11   4   16.06    4.58   0
  -4  -7  16   12.90    6.21   0
  -4  -6  12    5.59    5.92   0
  -4  -3   6   53.74    3.89   0
  -4   9   2    8.03    3.87   0
  -4  12   4    6.92    4.78   0
  -3  -7  14    5.68    5.52   0
  -3  -5   8  128.82    5.08   0
  -3  -3   5  503.05    5.83   0
  -3  12   3   16.82    5.54   0
  -2  -2   3  196.78    3.58   0
  -1   6  -1  620.91    7.26   0
   0   2  -1 6078.38   11.71   0
   0  11   0    0.81    5.85   0
   1  -3   2 1016.87    6.20   0
   2  -6   6  400.24    6.70   0
   2   9  -2  316.37    7.75   0
   2  11  -1   -0.49    5.07   0
   4  -7   8    8.71    4.56   0
   4   2  -3  262.33    3.98   0
   4   9  -3  132.29    6.62   0
   4  11  -2    6.93    5.86   0
   5  -6   5  212.57    5.40   0
   5  -5   3   74.54    3.29   0
   5   1  -3  761.83    5.42   0
   5   5  -4    4.52    3.52   0
   5   6  -4   23.16    4.13   0
   6   3  -4   76.04    3.69   0
   6   8  -4  127.63    6.53   0
   7   0  -3    1.06    1.71   0
   7   2  -4  176.86    4.26   0
   7   9  -4    8.88    6.35   0
   7  11  -3   -2.74    7.38   0
   8  -7   8   15.23    5.00   0
   8  -4   1   23.88    1.73   0
   8   9  -4   24.99    5.67   0
   9  -4   1    8.26    1.46   0
  10  -5   3   10.32    2.14   0
  10   5  -5    5.86    5.06   0
  10   6  -5   -1.65    5.66   0
  11   5  -5   46.01    5.18   0
  11   6  -5   60.64    6.05   0
  12  -5   4    7.61    2.44   0
  12   5  -5  162.04    6.54   0
  12   6  -5    3.70    5.39   0
  12   9  -4   -2.31    6.25   0
  13   2  -4    6.17    3.09   0
  15   4  -4   23.50    4.45   0
 -12  -1  17   10.37    5.89   0
 -12   1  14   -9.30    3.86   0
 -10  -3  16   -2.23    5.59   0
 -10  -1  12   24.65    4.22   0
 -10   0  11    1.97    3.76   0
 -10   1  10   45.39    3.39   0
  -9  -4  16   41.61    6.66   0
  -9  -4  17    9.54    7.38   0
  -9   8   7   11.79    2.36   0
  -9  10   8   12.27    3.13   0
  -8  -4  14    4.49    6.39   0
  -8   1   7    1.30    2.20   0
  -7  -5  15   36.17    7.37   0
  -7  -3  10  294.90    7.31   0
  -7  11   6   23.21    4.01   0
  -6  -6  17    3.52    6.30   0
  -6  11   5   43.17    4.37   0
  -5  -6  14    7.55    5.62   0
  -5  -5  11    1.18    4.37   0
  -5  -2   6  678.25    6.46   0
  -5  -1   5  216.98    4.10   0
  -4  -1   4   10.80    2.88   0
  -4  11   3    2.17    4.07   0
  -3  -7  15  114.50    8.60   0
  -3  -6  11   25.61    4.92   0
  -3  -2   4  971.99    6.93   0
  -3  -1   3 6930.31   13.36   0
  -3   9   1  147.82    5.55   0
  -3  11   2    7.07    4.86   0
  -2   8   0   16.85    3.74   0
  -2  12   2   71.38    6.13   0
  -1  -7  12    2.04    5.35   0
  -1  10   0    6.10    4.12   0
   0  -4   4   -1.34    2.82   0
   1  -7  10    2.72    5.70   0
   1  -6   7  227.68    6.00   0
   1  -5   5   79.66    4.51   0
   1  -2   1 9435.23   13.17   0
   1   3  -2  619.64    5.79   0
   1   8  -2  381.41    7.55   0
   3  -6   6   20.38    4.39   0
   3   3  -3    0.58    2.89   0
   3   8  -3   31.62    4.58   0
   5  -7   8   21.27    4.78   0
   5  12  -2    2.11    7.01   0
   6  -7   8   29.26    4.98   0
   6  -6   5   29.75    3.75   0
   6  -3   0   36.87    1.44   0
   6   9  -4    1.04    6.07   0
   6  11  -3   27.32    7.11   0
   7  -7   8    8.28    4.20   0
   7  -6   5   45.68    3.95   0
   8  -6   5   20.71    3.02   0
   8   5  -5  347.33    7.87   0
   8  10  -4  150.30    9.08   0
   9   4  -5    9.08    4.70   0
   9   5  -5    6.55    4.16   0
   9   6  -5    9.20    5.12   0
   9   7  -5   83.25    5.59   0
   9  10  -4   -0.91    6.28   0
  10   4  -5   81.81    4.81   0
  10   7  -5    3.63    5.03   0
  10  10  -4    6.89    6.23   0
  11   1  -4  550.44    5.68   0
  11   4  -5    9.19    3.75   0
  11   7  -5  247.34    8.22   0
  12   4  -5   15.69    4.64   0
  12   7  -5   25.64    5.42   0
  13   0  -3    1.29    1.79   0
  13   5  -5   -5.05    5.53   0
  13   6  -5    5.83    5.17   0
  13   7  -5   -1.38    5.19   0
  14   2  -4    0.80    2.72   0
  15   1  -3    2.62    2.73   0
  15   3  -4    4.17    3.43   0
  16   2  -3    9.57    2.98   0
 -13   1  17    4.94    4.99   0
 -13   2  16   15.16    5.11   0
 -13   3  15   -1.59    3.68   0
 -12  -1  18    2.79    6.44   0
 -12   5  12   17.47    2.35   0
 -12   6  12   -1.12    1.93   0
 -11  -2  17   -3.64    5.30   0
 -11   0  13   -1.11    3.43   0
  -9  -4  18   17.75    7.97   0
  -9  -3  14   21.60    5.52   0
  -8  -1   9   15.66    3.82   0
  -6  -5  13   15.84    5.31   0
  -5  -6  15   -0.34    5.74   0
  -5  -6  16  -10.01    6.49   0
  -5  -4   9   24.40    4.01   0
  -4  -6  13   18.98    5.59   0
  -4  -5  10   90.05    5.55   0
  -4  -4   8  266.54    6.39   0
  -2  -7  14   16.99    5.71   0
  -2  -7  15   28.99    7.48   0
  -2  -6  10   52.13    4.87   0
  -2   9   0  668.47    9.16   0
  -1  -7  13   27.59    7.44   0
  -1  -6   9   80.58    4.99   0
  -1  -4   5 1159.45    8.93   0
  -1   4  -1   37.73    2.69   0
  -1  12   1   -2.00    4.95   0
   0  -6   8    8.43    4.07   0
   0  -5   6   73.13    4.67   0
   0  10  -1    3.93    5.56   0
   1  11  -1   12.13    5.07   0
   2  -7  10   29.08    6.23   0
   2   5  -3   90.99    4.03   0
   2   6  -3   58.86    4.17   0
   2   7  -3  180.30    6.23   0
   2  10  -2   79.66    6.02   0
   2  12  -1    8.91    6.83   0
   3  -5   4   70.86    3.71   0
   3   9  -3   30.30    4.90   0
   3  11  -2    3.36    5.90   0
   4  -4   2   54.48    2.70   0
   4  10  -3    2.02    5.39   0
   4  12  -2   -3.88    7.51   0
   5   8  -4  341.73    8.32   0
   5  11  -3   14.25    6.75   0
   7  10  -4  -11.25    5.78   0
   8   4  -5   40.18    4.83   0
   8   7  -5   77.55    5.39   0
   9  -5   3    4.07    1.99   0
   9   1  -4   -1.63    2.09   0
   9   8  -5   -0.35    5.40   0
  10   3  -5   79.40    4.87   0
  10   8  -5   49.58    6.20   0
  11   3  -5  482.40    7.14   0
  11   8  -5   70.13    7.02   0
  12   1  -4    2.85    2.40   0
  12   3  -5  161.96    4.97   0
  12   8  -5   -2.17    5.73   0
  13   4  -5   61.83    4.87   0
  13   8  -5    5.01    6.87   0
  14   5  -5    0.74    5.06   0
  14   6  -5    4.20    5.23   0
  14   7  -5    9.95    5.23   0
  16   4  -4   32.98    5.05   0
 -12   0  16   12.12    4.59   0
 -11  -2  18   -8.92    5.40   0
 -11  -1  15   45.97    5.49   0
 -10  -3  18    3.43    6.35   0
 -10  -2  15   -2.25    5.96   0
  -9   2   8   31.58    2.26   0
  -8  -4  15    7.19    5.62   0
  -8   0   8   51.79    3.30   0
  -7  -5  17    7.23    5.99   0
  -6  -5  14   17.23    5.22   0
  -6  -4  11  196.54    6.20   0
  -6  -3   9   10.76    3.64   0
  -6   6   3   61.14    2.69   0
  -6  10   4    6.95    3.33   0
  -5  -6  17    1.04    6.44   0
  -5  -5  12   10.94    5.25   0
  -5   7   2  118.25    3.85   0
  -5  10   3    5.85    3.66   0
  -4  10   2    3.11    4.09   0
  -3  -6  12    4.08    4.95   0
  -3  -5   9  277.46    6.52   0
  -3  -4   7   24.77    3.65   0
  -2  -5   8   47.85    4.27   0
  -2  -4   6    2.65    3.00   0
  -1  -7  15   47.04    8.52   0
  -1  11   0   33.08    6.21   0
   0  -7  13    1.68    6.55   0
   0  12   0   49.05    6.48   0
   2  -6   7   49.21    4.38   0
   2  -4   3  300.64    4.25   0
   4  -6   6   18.02    4.26   0
   4   8  -4  125.64    6.45   0
   5  -7   9   -6.06    4.22   0
   5   3  -4 1225.81    8.50   0
   5   9  -4   10.94    5.29   0
   6  -7   9   27.36    5.07   0
   6  10  -4    7.38    5.70   0
   7   5  -5   92.90    4.79   0
   7   8  -5    4.08    6.07   0
   8   1  -4    1.08    2.27   0
   8  11  -4   33.75    7.78   0
   9  -6   6   11.24    3.38   0
   9   3  -5   72.51    3.94   0
   9   9  -5   14.20    5.94   0
  10   9  -5    2.49    5.70   0
  11  -5   4   92.23    3.68   0
  11   9  -5  168.68    8.83   0
  12   9  -5   40.87    7.46   0
  13   1  -4   35.55    2.74   0
  13   3  -5   35.28    3.78   0
  14  -1  -2   -1.07    1.56   0
  14   4  -5   -1.55    4.25   0
  15   2  -4    5.53    3.14   0
  15   5  -5   -3.85    4.52   0
  15   6  -5    1.37    5.70   0
  16   3  -4   10.62    3.76   0
 -13   2  17   31.92    5.19   0
 -13   4  15   31.47    3.95   0
 -12   0  17   -5.98    5.56   0
 -12   2  14    0.95    3.79   0
 -12   3  13   18.41    3.15   0
 -11  -1  16    6.64    6.23   0
 -11   0  14    4.84    4.80   0
 -11   3  11  208.56    4.12   0
 -10  -1  13  180.19    6.08   0
  -9  -2  13    0.73    4.95   0
  -9  -1  11   14.74    4.04   0
  -8  -3  13   -1.90    5.47   0
  -7   1   6   31.98    2.05   0
  -7   6   4    1.33    1.96   0
  -7  10   5    5.57    3.34   0
  -6   5   3   23.46    1.90   0
  -6   7   3   45.83    2.95   0
  -5  -4  10    2.54    4.71   0
  -5   5   2   90.31    2.51   0
  -5  12   4    4.19    4.89   0
  -4  -6  15   43.03    6.17   0
  -4  -6  16   34.84    7.56   0
  -4  -5  11  286.38    7.86   0
  -4   7   1  161.05    4.43   0
  -4  12   3   76.97    6.29   0
  -3  -6  13   -1.11    4.80   0
  -3  10   1   40.38    4.23   0
  -3  12   2    3.39    4.72   0
  -2  -6  11    7.10    4.45   0
  -1  -6  10   10.27    4.36   0
  -1   9  -1  344.48    7.03   0
   0  -3   3 2503.25    9.89   0
   0   5  -2 1036.17    8.07   0
   1  -7  12   11.38    5.62   0
   1  -6   8    6.05    4.10   0
   1  10  -2    5.40    5.54   0
   1  12  -1    4.55    5.96   0
   2  -7  11   68.45    5.85   0
   2  -5   5   49.17    3.98   0
   2   9  -3    1.62    5.57   0
   2  11  -2   42.27    5.92   0
   3  -7  11    9.86    5.69   0
   3  10  -3    1.37    5.54   0
   3  12  -2    3.76    6.37   0
   4  -7  10   10.53    4.81   0
   4  11  -3    3.86    6.00   0
   5  -7  10   27.84    5.87   0
   5  -6   6   17.56    4.07   0
   5  10  -4   17.79    6.17   0
   6  -7  10   -3.24    5.55   0
   6  -6   6   19.49    3.61   0
   6   5  -5  117.86    5.65   0
   6   6  -5    5.81    4.05   0
   6   7  -5   13.53    4.61   0
   7  -6   6    0.10    3.64   0
   7   9  -5   42.37    6.66   0
   7  11  -4    1.74    6.06   0
   8  -6   6   30.12    3.74   0
   8   3  -5    2.44    3.23   0
   9  10  -5    4.78    6.93   0
  10  -6   7   10.38    3.44   0
  10  10  -5   45.55    7.16   0
  11  -3   0    0.80    0.89   0
  12  -5   5    2.82    2.69   0
  14   0  -3    0.10    1.88   0
  14   3  -5   16.52    3.67   0
  15   4  -5   29.31    4.02   0
  16   0  -2   21.92    2.42   0
  16   1  -3    2.71    2.60   0
 -13   3  16   31.88    4.40   0
 -12   0  18   20.03    6.18   0
 -11  -1  17   -1.02    5.90   0
 -11   1  13   69.72    4.89   0
 -10   0  12   27.81    4.42   0
  -9  -3  16   -3.87    5.30   0
  -9   0  10  285.27    5.81   0
  -9   9   7    5.14    2.61   0
  -8  -4  18   27.00    7.84   0
  -7  -4  14    2.63    4.53   0
  -7  -1   8  112.24    3.99   0
  -7   7   4   11.73    2.40   0
  -6  -5  16    7.11    5.45   0
  -6  -4  12   77.11    5.48   0
  -6   8   3    3.15    3.02   0
  -5   8   2   29.71    3.43   0
  -4  -3   7   15.01    3.74   0
  -4   8   1   15.75    3.75   0
  -3  -6  14   11.26    5.29   0
  -3  -5  10    7.64    4.28   0
  -3   7   0  137.08    4.72   0
  -2  -6  12   -3.38    4.96   0
  -2  12   1   10.32    5.27   0
   0   4  -2  803.21    6.81   0
   0  11  -1    2.35    4.51   0
   1  -7  13    9.59    5.69   0
   1  -7  14    0.83    6.64   0
   2  -7  12    8.71    5.51   0
   2  -7  13    4.05    6.06   0
   3  -7  12    3.11    6.14   0
   3   2  -3  962.55    6.25   0
   3   6  -4   -5.96    3.80   0
   3   7  -4   -2.78    4.60   0
   4  -7  11   66.71    6.32   0
   4   9  -4  206.43    7.27   0
   5  12  -3    4.95    6.52   0
   6  -7  11  -12.07    5.42   0
   6   0  -3    0.95    1.63   0
   6   8  -5   59.73    6.18   0
   7   1  -4   -1.08    2.19   0
   9   6  -6   78.13    6.41   0
  10   2  -5  194.98    4.55   0
  10   5  -6    0.72    4.99   0
  10   6  -6   50.83    5.36   0
  10   7  -6    2.71    5.12   0
  11   2  -5   12.94    3.17   0
  11   5  -6   -4.50    4.63   0
  11   6  -6  131.65    6.34   0
  11   7  -6   14.48    5.66   0
  11   8  -6    4.82    7.59   0
  12   2  -5   88.77    3.80   0
  12   5  -6   16.93    5.08   0
  12   6  -6    3.97    4.69   0
  12   7  -6   14.08    5.33   0
  12   8  -6   33.80    6.81   0
  13  -4   3    4.67    1.86   0
  13   6  -6    3.73    5.61   0
  13   7  -6   20.57    6.37   0
  14   1  -4    5.15    2.36   0
  16  -1  -1    4.31    1.50   0
 -11  -1  18   21.25    6.23   0
 -11   0  15    7.27    4.85   0
 -11   2  12   15.98    3.29   0
 -10  -2  17    4.84    5.07   0
 -10  -1  14   19.09    5.19   0
 -10   1  11   -3.47    3.42   0
 -10   2  10  216.57    4.18   0
  -9  -3  17   -1.40    5.88   0
  -9  -3  18    8.85    7.13   0
  -8  -3  14   28.13    5.31   0
  -8  10   6   11.11    3.14   0
  -7  -3  12    4.95    5.58   0
  -7   0   7   -1.38    2.55   0
  -7   8   4    1.27    2.45   0
  -6  -3  10   30.30    4.03   0
  -6  11   4   28.12    4.41   0
  -5  -5  14    1.02    4.84   0
  -4  -4   9   33.49    4.15   0
  -4  11   2    4.94    4.02   0
  -3  -6  15   12.94    5.98   0
  -3  -6  16    6.15    5.75   0
  -3  -4   8  195.09    5.70   0
  -3   5   0   63.14    2.93   0
  -3   8   0   11.72    4.12   0
  -2  -6  13    5.88    4.94   0
  -2  -5   9  399.58    7.39   0
  -2  -3   5    4.07    2.74   0
  -1  -5   8    7.68    3.70   0
  -1  -3   4  941.55    6.88   0
  -1   1   0 3494.71    4.87   0
  -1   3  -1   13.25    2.36   0
  -1  10  -1   72.16    5.00   0
  -1  12   0    6.78    5.17   0
   0   9  -2   37.44    4.72   0
   1   8  -3   12.00    5.02   0
   1  11  -2    2.13    5.74   0
   3  -7  13   -1.90    5.56   0
   3   8  -4  393.08    7.89   0
   3  11  -3   57.69    6.85   0
   4  -7  12   -4.28    5.19   0
   4  -6   7   11.32    3.86   0
   4   3  -4   -2.21    3.33   0
   4  10  -4   17.44    5.38   0
   4  12  -3   84.79    8.07   0
   5  -5   4  683.37    7.04   0
   5   6  -5  113.05    5.14   0
   5   7  -5   27.89    4.74   0
   5   8  -5    3.87    5.52   0
   5  11  -4   15.21    6.07   0
   6   4  -5   18.60    3.60   0
   7  -3   0   11.99    1.25   0
   7   3  -5    6.59    3.25   0
   7  10  -5    2.73    5.58   0
   8  -6   7   23.08    4.02   0
   8   6  -6   52.91    5.31   0
   9  -6   7   53.51    4.61   0
   9   2  -5   18.39    2.98   0
   9   5  -6    1.12    4.14   0
   9   7  -6   37.24    5.01   0
  10  -5   4    5.82    2.45   0
  10   8  -6   95.81    7.19   0
  10   9  -6   74.96    8.18   0
  11   4  -6  246.48    6.56   0
  11   9  -6   14.88    7.60   0
  12   4  -6   10.52    4.31   0
  12   9  -6    7.95    7.77   0
  13   2  -5   -4.84    2.85   0
  13   5  -6    5.88    4.34   0
  13   8  -6    8.46    5.83   0
  14   5  -6   -6.41    4.73   0
  14   6  -6   10.78    5.44   0
  14   7  -6    0.94    5.51   0
  15   3  -5    1.26    2.99   0
  16   2  -4   34.39    3.53   0
  16   4  -5   23.22    4.76   0
 -12   1  17    3.02    5.15   0
 -12   2  15    7.94    4.20   0
 -12   4  13    5.20    2.80   0
 -10  -2  18  -14.57    5.74   0
  -8  -3  15   -8.48    5.96   0
  -7  -4  16    8.36    5.50   0
  -7  -4  17    2.46    6.74   0
  -7  -2  10   15.36    4.02   0
  -7   5   4   37.88    1.52   0
  -7  11   5   22.61    3.85   0
  -6  -1   7 1974.64   10.63   0
  -6   9   3   69.33    3.81   0
  -5  -5  16    7.95    5.57   0
  -5  -2   7   -6.75    2.79   0
  -5   9   2   31.55    3.75   0
  -4  -5  13   38.94    5.58   0
  -4   9   1   30.95    3.87   0
  -2  -6  14   12.58    5.31   0
  -2  -4   7 1272.26   10.23   0
  -2  11   0   -2.63    4.38   0
  -1  -4   6    5.65    3.03   0
   0  -4   5 2503.44   12.41   0
   0  -2   2 1636.66    6.59   0
   0  10  -2    9.89    5.26   0
   1   5  -3  419.93    5.89   0
   2  -6   9   38.97    5.29   0
   3  -6   8  113.92    5.19   0
   3  -5   5   32.75    3.19   0
   3  -4   3  860.92    6.39   0
   3   9  -4  100.84    5.84   0
   5  -6   7   13.10    3.47   0
   5   2  -4  333.83    4.48   0
   5   5  -5    1.49    3.65   0
   6  -6   7   22.35    4.34   0
   6  -5   4  549.43    6.38   0
   6  10  -5    3.83    5.19   0
   7  -6   7   18.50    4.04   0
   7  11  -5   19.13    7.38   0
   8   2  -5   38.65    3.32   0
   8   5  -6   15.65    4.47   0
   8   8  -6   21.60    5.69   0
   8  11  -5   18.38    6.93   0
   9  -6   8   -6.94    4.35   0
   9   4  -6    8.93    4.66   0
   9   9  -6   44.55    6.42   0
  10  -1  -3   18.27    1.55   0
  10   4  -6   26.77    4.07   0
  10  10  -6   28.81    7.45   0
  11  -5   5    2.30    2.71   0
  11  -4   2    9.07    1.62   0
  13   4  -6   47.77    4.71   0
  14   2  -5    6.14    3.07   0
  15   0  -3    2.44    2.13   0
  15   6  -6   25.21    5.57   0
 -12   1  18    6.01    5.62   0
 -12   3  14    8.96    3.52   0
 -11   0  16   19.87    5.60   0
 -11   1  14    7.17    4.48   0
 -10   0  13   -3.91    4.53   0
 -10   4   9  303.61    3.62   0
  -9  -2  15   25.77    5.49   0
  -9   5   7  173.42    1.80   0
  -8  -3  16  -10.79    6.31   0
  -8   0   9   -7.41    3.15   0
  -8   2   7   80.37    2.46   0
  -7  -4  18   20.84    6.81   0
  -6   0   6  226.60    3.83   0
  -6   1   5   22.04    1.71   0
  -5  -5  17    1.04    5.82   0
  -5  -4  12    7.00    5.42   0
  -5  -3   9   22.26    3.83   0
  -4  -5  14   10.19    4.85   0
  -4  -4  10    5.66    3.98   0
  -4  -2   6    6.68    3.21   0
  -4   4   1  497.09    3.91   0
  -4  12   2   -8.17    4.78   0
  -3  -5  12    4.84    5.43   0
  -2  -6  16   16.81    6.02   0
  -2   5  -1   -3.81    2.20   0
  -2   9  -1   -6.57    4.47   0
  -1  -6  13   -1.37    4.92   0
  -1  -6  14  -10.10    6.33   0
  -1  11  -1    6.08    4.79   0
   0  -6  12    7.85    6.00   0
   1  -6  10    9.01    4.63   0
   1  12  -2   55.51    6.79   0
   2  -5   6   74.57    4.13   0
   2   7  -4   15.40    4.53   0
   2  11  -3   13.83    5.68   0
   4  -6   8   16.01    4.58   0
   4  -5   5    6.80    3.63   0
   4   6  -5  101.33    5.54   0
   4   7  -5  200.31    6.20   0
   4   8  -5    5.17    5.30   0
   4  11  -4   12.68    5.98   0
   5  10  -5   90.11    7.48   0
   6   3  -5    6.64    2.93   0
   6  11  -5   41.11    7.65   0
   7  -5   4   16.13    2.69   0
   7   6  -6   13.12    4.33   0
   7   7  -6   51.70    5.22   0
   8  -6   8    4.92    4.51   0
   8   9  -6   51.42    6.39   0
  10   0  -4    5.89    1.90   0
  11  -1  -3    5.91    1.39   0
  11   0  -4  411.90    4.17   0
  11   3  -6    8.22    3.84   0
  12   3  -6   76.19    4.32   0
  14   4  -6   -4.95    3.98   0
  15   1  -4    0.24    2.48   0
  15   5  -6    0.50    4.06   0
  16   3  -5   20.94    3.75   0
 -12   2  16    7.57    4.57   0
 -11   0  17   -6.01    5.98   0
 -11   4  11   -2.81    2.07   0
 -10  -1  16   38.21    6.22   0
  -9  -2  16   27.69    5.94   0
  -9   0  11    4.04    4.10   0
  -9  10   7   41.15    3.09   0
  -8  -3  17    0.41    6.16   0
  -8  -2  13   11.25    5.68   0
  -8   1   8  209.27    4.05   0
  -8   8   5  106.58    3.04   0
  -8  11   6   17.90    3.47   0
  -6  -4  15   -2.91    5.17   0
  -6  -4  16    6.30    6.15   0
  -6  -3  11   40.26    4.29   0
  -6  10   3   35.23    3.95   0
  -5  10   2   74.17    4.28   0
  -5  12   3   13.63    4.54   0
  -4  -5  16   -3.88    6.37   0
  -4  -5  17   -2.38    6.71   0
  -4  -3   8   -6.12    3.86   0
  -4  10   1   37.15    3.81   0
  -3  -2   5   64.94    3.20   0
  -3   4   0  705.25    5.09   0
  -3  10   0    4.59    4.41   0
  -3  12   1    5.38    4.64   0
  -2  12   0  110.73    7.17   0
  -1  -6  15  -11.69    5.78   0
  -1  -6  16    1.93    6.25   0
  -1  -5   9  101.96    4.86   0
  -1  -2   3 3592.16   10.70   0
   0  -5   8   66.47    4.41   0
   0  11  -2   25.06    5.20   0
   1  -6  11    7.54    5.01   0
   1  -5   7   -3.50    3.69   0
   1   4  -3 2620.63   11.61   0
   1  10  -3   31.97    5.31   0
   2  -4   4   17.56    3.18   0
   2   6  -4  150.71    5.12   0
   2   8  -4    8.23    4.07   0
   2   9  -4  288.56    8.37   0
   3  -6   9    2.05    3.94   0
   4   5  -5  409.78    6.96   0
   4   9  -5   96.32    6.29   0
   5  -6   8   -4.83    3.57   0
   6   1  -4  598.93    5.13   0
   6   6  -6  155.62    6.33   0
   6   7  -6  132.58    6.12   0
   7   5  -6   29.67    4.07   0
   8  -3   0  318.60    2.44   0
   8   4  -6    7.51    3.95   0
   9  -1  -3   66.93    1.64   0
   9   0  -4 1150.13    6.12   0
  10  -4   2    8.41    1.77   0
  10  -3   0  229.98    2.14   0
  10   3  -6   14.32    3.70   0
  10   7  -7  230.45    8.90   0
  11   6  -7   45.58    6.12   0
  11   7  -7  333.34    9.33   0
  11   8  -7    6.85    6.98   0
  12   0  -4  118.94    2.75   0
  12   6  -7  271.61    8.47   0
  12   7  -7   85.73    6.60   0
  12   8  -7   10.59    6.66   0
  13  -3   1    1.15    1.31   0
  13   3  -6    2.09    3.68   0
  13   6  -7   10.37    5.38   0
  13   7  -7    5.07    5.90   0
  13   8  -7   -8.84    6.75   0
  15   2  -5   18.89    2.90   0
  15   4  -6    3.74    3.91   0
 -12   5  13   45.80    3.55   0
 -11   0  18  -11.64    5.87   0
 -11   3  12   -2.79    2.71   0
 -10  -1  17    3.19    5.42   0
 -10  -1  18    6.54    6.27   0
 -10   0  14  179.42    6.98   0
 -10   1  12   25.77    4.02   0
  -9  -2  18    7.62    7.03   0
  -9  -2  19    5.83    7.08   0
  -9   3   8  130.87    2.71   0
  -7  -1   9    4.89    3.26   0
  -6  -4  17    4.35    5.80   0
  -5  -4  13    0.72    4.50   0
  -4  -4  11 1032.25   12.09   0
  -2  -5  11  153.53    6.08   0
  -2  -2   4    1.93    2.64   0
  -2  10  -1   13.73    4.11   0
  -1  -5  10   17.73    4.59   0
  -1  12  -1   -0.91    5.07   0
   0  -6  14   -3.04    5.88   0
   0  -6  15   11.65    6.58   0
   0   6  -3   41.40    4.40   0
   0   7  -3  104.82    4.81   0
   0   8  -3  224.03    6.19   0
   1  -6  13   13.50    6.90   0
   1  -4   5   34.98    3.95   0
   1  -3   3 4519.69   12.83   0
   2  -6  11   12.94    5.40   0
   2  10  -4    1.24    6.01   0
   2  12  -3   24.63    6.35   0
   3  -6  10   -6.06    5.00   0
   3  -5   6  144.09    5.12   0
   3  11  -4   12.88    6.36   0
   4  -6   9   99.83    5.31   0
   5  -6   9   24.12    5.40   0
   5  -5   5  176.71    4.85   0
   5  11  -5   22.19    5.75   0
   6  -6   9    8.82    4.97   0
   6   9  -6  -10.69    5.28   0
   7  -6   9   20.80    4.88   0
   7   2  -5   62.34    3.06   0
   7   4  -6   81.56    4.95   0
   7  10  -6   19.92    6.01   0
   9  -4   2  158.34    3.02   0
   9   3  -6   58.27    3.81   0
   9   6  -7   16.68    6.14   0
   9   7  -7  453.35    9.52   0
   9   8  -7    9.07    5.16   0
  10   6  -7   63.42    5.83   0
  10   8  -7    0.38    5.82   0
  10   9  -7   12.87    6.13   0
  11   1  -5   29.27    2.56   0
  11   5  -7   -0.32    4.75   0
  11   9  -7   13.11    6.77   0
  12  -4   3   14.19    2.30   0
  12   1  -5   27.25    2.66   0
  12   5  -7    7.10    4.40   0
  12   9  -7    7.82    7.20   0
  13   0  -4    2.59    1.87   0
  13   5  -7   -5.16    5.28   0
  14   3  -6   -3.90    3.38   0
  14   6  -7   38.21    5.48   0
  14   7  -7   -4.33    4.99   0
  15  -1  -2    0.17    1.37   0
  16   4  -6    4.74    4.14   0
 -12   2  17    4.03    4.91   0
 -12   3  15   14.01    4.16   0
 -12   4  14    1.57    3.13   0
 -10   2  11   13.40    3.20   0
 -10   3  10    7.51    2.41   0
 -10   9   8   16.18    2.03   0
  -9   1  10   32.19    3.39   0
  -8  -2  14   -3.81    4.95   0
  -8   9   5  167.17    3.90   0
  -7  -3  15   48.98    5.94   0
  -7  -3  16   75.32    8.26   0
  -7   3   5    5.86    1.15   0
  -6  -3  12   16.70    4.08   0
  -6   4   3   70.98    1.40   0
  -5  -4  14    3.72    4.86   0
  -5  -3  10  592.38    8.24   0
  -5  -2   8   24.72    3.76   0
  -5   0   5    1.70    2.17   0
  -5  11   2    6.28    4.20   0
  -3  -5  16    1.69    5.81   0
  -3  -5  17   53.17    7.91   0
  -3  -3   7   42.89    3.45   0
  -3  11   0    2.37    4.53   0
  -2  -5  12   59.80    5.32   0
  -2   4  -1    3.30    2.62   0
  -1  -4   7  323.60    5.92   0
  -1  10  -2   -8.25    4.23   0
   0  -5   9    2.28    4.16   0
   0  -4   6   -0.61    3.00   0
   0  -3   4 2425.72   10.62   0
   0   9  -3   79.70    5.28   0
   0  12  -2    5.35    5.06   0
   1  -6  14    2.71    5.84   0
   1  -6  15    1.96    6.37   0
   2  -5   7   -0.01    3.61   0
   3  -6  11   21.20    5.43   0
   3   3  -4   24.91    3.06   0
   3   6  -5   28.06    5.08   0
   3   7  -5   94.35    5.13   0
   3   8  -5    8.54    4.20   0
   3   9  -5    4.56    5.31   0
   3  12  -4   64.15    8.14   0
   4  -6  10   16.17    4.92   0
   4   2  -4  328.29    4.38   0
   4   4  -5  142.36    4.81   0
   5  -6  10    7.56    5.48   0
   5   3  -5   12.87    2.72   0
   5   7  -6   77.43    5.46   0
   5   8  -6   27.77    5.00   0
   5  12  -5   -8.06    7.21   0
   6  -5   5  207.57    5.12   0
   6  -2  -1  321.15    1.39   0
   6  10  -6    6.45    5.40   0
   7  -5   5    4.65    3.51   0
   8  -5   5   -2.55    3.18   0
   8  -4   2   18.69    1.99   0
   8   3  -6  356.83    6.35   0
   8   6  -7  103.28    6.13   0
   8   7  -7  263.12    7.74   0
   8   8  -7   33.83    5.74   0
   9   5  -7  175.71    6.54   0
  10   5  -7    4.08    4.36   0
  10  10  -7    7.48    6.27   0
  13   1  -5    4.44    2.44   0
  14   5  -7    9.42    4.26   0
  15   3  -6   10.74    3.31   0
  15   6  -7   -2.41    4.65   0
  16   1  -4   45.76    3.06   0
  16   2  -5   -2.09    2.78   0
 -12   3  16   20.70    4.82   0
 -12   6  13    4.70    2.66   0
 -10   0  15   -0.79    5.20   0
  -9  -1  15   15.98    5.92   0
  -9   0  12   22.61    4.76   0
  -8  -1  12    1.83    4.45   0
  -7  -3  17    7.28    6.01   0
  -7  -3  18    5.64    6.65   0
  -7   0   8  147.12    4.15   0
  -6  -2  10   47.42    5.35   0
  -5  -4  15  107.86    7.06   0
  -5  -4  16    4.27    5.47   0
  -5  -4  18    6.78    5.72   0
  -5   8   1   43.40    3.77   0
  -4  -4  12   75.62    5.45   0
  -4   7   0   16.80    3.37   0
  -2  -5  13    1.95    4.98   0
  -2  -5  14    5.97    5.61   0
  -2   2   0  884.41    3.81   0
  -1  -3   5 1231.20    8.16   0
  -1  11  -2    5.79    5.83   0
   0   5  -3  178.59    4.42   0
   0  10  -3    7.72    4.98   0
   1   7  -4  105.20    5.22   0
   1   8  -4    9.23    4.33   0
   1   9  -4   48.42    6.45   0
   2   2  -3  220.82    4.12   0
   3  -6  13   -0.38    5.25   0
   3   0  -2  641.38    3.20   0
   3  10  -5   33.80    6.91   0
   4  -6  12   17.40    5.59   0
   4  -6  13    3.21    6.46   0
   4  -5   6    5.76    3.44   0
   4  11  -5    2.50    5.95   0
   5  -6  11    4.54    4.91   0
   5  -6  12    3.97    6.15   0
   5   0  -3    0.29    1.75   0
   5   6  -6  485.65    7.93   0
   5   9  -6   36.09    5.66   0
   5  10  -6   27.13    6.41   0
   6  -6  11    1.51    4.85   0
   6   2  -5  151.60    4.05   0
   6   4  -6   23.17    4.41   0
   6  11  -6   -2.22    5.96   0
   7   7  -7  101.53    6.58   0
   7   8  -7    6.35    6.14   0
   8  -1  -3  275.21    2.37   0
   8   0  -4  215.24    2.95   0
   8   9  -7    4.49    5.51   0
  10   2  -6  130.34    4.09   0
  10   4  -7  164.31    5.93   0
  11   2  -6  107.45    4.10   0
  11   4  -7   36.19    4.12   0
  12   2  -6  455.23    6.18   0
  12   4  -7   44.38    4.04   0
  13   2  -6   71.29    3.70   0
  13   4  -7   10.66    4.31   0
  14  -3   2    1.86    1.68   0
  14   1  -5    2.88    2.29   0
  14   4  -7   -1.87    3.95   0
  15   5  -7    4.99    4.30   0
  16   0  -3    0.77    1.92   0
 -11   5  11  102.20    3.19   0
 -10   0  16   56.31    6.38   0
 -10   1  13  195.67    5.79   0
  -8  -2  17    3.99    5.47   0
  -8  -2  18   15.80    7.13   0
  -8   0  10    0.65    3.35   0
  -8  10   5   -7.36    3.15   0
  -6  -3  14    0.01    4.31   0
  -5  -3  11  115.48    5.12   0
  -5   7   1   19.08    3.03   0
  -5   9   1   25.56    3.78   0
  -5  12   2   -1.54    4.39   0
  -4  -4  13   -6.81    4.72   0
  -4  -4  14   25.06    6.07   0
  -4  -2   7  908.69    7.93   0
  -4   9   0   22.13    4.09   0
  -4  12   1   14.49    5.17   0
  -3  -1   4  910.38    5.65   0
  -3   8  -1    4.79    3.50   0
  -3  12   0    8.15    4.97   0
  -2  -5  17   83.45    7.63   0
  -2  -4   9   40.95    4.08   0
  -2   8  -2   24.93    4.85   0
  -2  12  -1    0.25    5.39   0
  -1  -5  12   14.41    4.32   0
  -1  -1   2 6941.33   11.26   0
   0  -5  10   -1.82    4.60   0
   0  11  -3   58.88    6.47   0
   1  -5   9   -1.46    3.89   0
   1   3  -3  142.27    3.57   0
   1   6  -4  457.06    6.90   0
   2  -5   8  113.03    5.50   0
   3  -5   7  188.32    5.29   0
   3  -4   4   48.75    2.77   0
   3  -3   2  181.51    3.09   0
   4   8  -6   34.13    5.75   0
   4  12  -5   36.50    7.67   0
   5  -5   6   19.41    4.09   0
   5  -4   3    7.16    2.27   0
   5   5  -6   36.59    4.16   0
   7   3  -6  216.48    5.41   0
   7   6  -7   23.49    4.41   0
   7  10  -7   11.07    6.69   0
   8   1  -5   53.83    2.77   0
   8   5  -7    5.40    4.34   0
   8  11  -7    4.00    7.02   0
   9  -5   6    3.51    3.23   0
   9   4  -7    3.40    4.76   0
  10   8  -8   54.38    7.70   0
  11  -4   3   57.53    2.86   0
  11   7  -8    1.01    5.27   0
  11   8  -8   17.29    6.29   0
  11   9  -8   57.02    8.37   0
  12   6  -8   72.51    6.68   0
  12   7  -8   57.98    6.20   0
  12   8  -8   52.01    6.64   0
  13   7  -8   31.17    5.65   0
  13   8  -8   18.48    6.53   0
  14   0  -4    1.65    1.80   0
  14   2  -6    5.26    3.02   0
  14   7  -8   12.81    5.87   0
  15   4  -7    7.13    3.67   0
  16   3  -6  140.76    5.13   0
 -12   3  17   -4.36    4.93   0
 -12   4  15    0.91    3.52   0
 -12   7  13   43.84    2.97   0
 -11   2  15    5.79    4.07   0
 -11   3  13   -3.94    2.80   0
 -10   0  17    2.31    5.06   0
 -10   0  18   -0.24    6.65   0
 -10   0  19    1.76    6.15   0
  -9  -1  17   33.17    5.79   0
  -9  -1  18   17.87    6.30   0
  -9  -1  19   -0.22    6.75   0
  -9   0  13    1.28    4.65   0
  -9   8   6   97.24    2.51   0
  -8  -1  13   34.87    5.50   0
  -7  -2  13    8.55    4.74   0
  -7   1   7   13.87    2.07   0
  -6  -3  15   17.65    5.56   0
  -6  -3  17    2.51    6.34   0
  -6   7   2   58.40    3.09   0
  -5  -3  12  117.60    6.27   0
  -5   6   1   -0.07    2.87   0
  -5  10   1  121.32    5.13   0
  -4  -4  15   18.23    5.36   0
  -4  -4  16    1.80    5.33   0
  -4  -4  18    3.43    6.21   0
  -4   0   4   -3.66    1.96   0
  -4  10   0    0.72    4.17   0
  -3  -4  12  181.65    7.19   0
  -3  -3   8  184.32    4.93   0
  -3   6  -1  324.71    5.19   0
  -2  -1   3    2.15    2.15   0
  -2   7  -2  147.21    4.77   0
  -1  -5  13   -1.31    4.80   0
  -1  -5  14    0.99    5.11   0
  -1  -5  15    0.97    5.27   0
  -1  -5  16   -1.48    5.59   0
  -1   8  -3   48.86    5.12   0
  -1  12  -2    0.64    5.49   0
   0  -4   7    7.51    3.89   0
   1  -5  10  220.81    7.32   0
   1  -4   6  490.35    6.73   0
   1   5  -4  515.27    6.95   0
   1  11  -4    9.57    5.87   0
   2  -4   5   69.09    3.63   0
   2   7  -5  800.68    9.73   0
   2   8  -5    2.67    4.04   0
   3   1  -3 7179.26   13.51   0
   3  11  -5   24.32    6.36   0
   4   6  -6   73.84    4.68   0
   4   9  -6   79.58    6.22   0
   5   1  -4   74.71    2.65   0
   6  -5   6   11.82    3.86   0
   7   5  -7   67.25    5.12   0
   8  -5   6   59.77    4.05   0
   9   2  -6   30.54    2.99   0
   9   7  -8   -2.78    5.31   0
  10  -5   7    3.63    3.41   0
  10   6  -8   16.28    6.15   0
  10   7  -8   40.89    5.98   0
  10  10  -8    3.52    7.39   0
  11   3  -7   66.56    4.59   0
  11   6  -8   31.67    5.41   0
  12   3  -7  160.08    5.27   0
  13   3  -7    3.77    3.38   0
  13   6  -8   -2.80    4.57   0
  14   6  -8   -5.81    5.59   0
  15   1  -5   27.51    2.84   0
 -11   4  12    3.58    2.47   0
 -10   1  14   21.42    4.50   0
 -10   2  12    6.81    3.27   0
 -10   5   9  102.24    2.42   0
 -10  10   8    3.43    2.15   0
  -9   1  11   13.53    3.13   0
  -9   9   6   53.35    2.98   0
  -8   1   9   18.63    3.01   0
  -8  11   5   13.43    3.80   0
  -7  -2  14   84.35    5.85   0
  -7  -2  15   42.93    6.45   0
  -7   2   6    4.28    1.45   0
  -7   8   3    7.44    2.73   0
  -6  -2  11   37.55    4.50   0
  -6  10   2    6.95    3.53   0
  -5  -3  13  154.76    7.11   0
  -5  -2   9  144.56    4.76   0
  -5  -1   7   43.37    3.59   0
  -4  -3  10   20.65    3.97   0
  -3  -4  13   18.05    5.53   0
  -3  -2   6  749.03    6.62   0
  -2  -3   7   36.16    3.39   0
  -2   6  -2  484.59    6.36   0
  -2  10  -2   88.51    5.20   0
  -1   2  -1 9360.36   13.47   0
  -1   7  -3  115.90    4.69   0
  -1   9  -3    3.60    3.98   0
  -1  10  -3   -2.44    5.27   0
   0  -5  12   13.44    5.07   0
   0  -5  13   -1.10    4.75   0
   0  -5  15    0.95    7.08   0
   0   1  -1   74.74    1.76   0
   1  -5  11   14.98    5.62   0
   2  -5   9   57.70    4.60   0
   2  10  -5   32.87    5.98   0
   3   4  -5   92.20    4.42   0
   3  12  -5   -4.42    5.96   0
   4  11  -6   -0.45    6.66   0
   5  -5   7   48.60    4.52   0
   5   4  -6   34.44    3.67   0
   8   8  -8    3.89    6.09   0
   8   9  -8   32.07    6.77   0
   9  -5   7    4.87    3.60   0
   9   6  -8   39.47    6.16   0
  10  -5   8    8.55    4.31   0
  10  -4   3    1.64    1.98   0
  10   3  -7  145.36    5.41   0
  11   5  -8   32.05    4.62   0
  12   5  -8    0.30    4.25   0
  13   5  -8    3.23    4.47   0
  14   3  -7   63.78    4.22   0
  14   5  -8    6.00    5.02   0
  15   2  -6   18.85    2.72   0
  15   6  -8   34.32    5.07   0
  16   4  -7   29.01    4.75   0
 -12   4  16   15.72    3.94   0
 -11   2  16   14.11    4.17   0
 -11   2  17   -4.52    4.69   0
 -11   3  14    4.55    3.42   0
  -9   0  14   24.72    4.53   0
  -8  -1  14   14.32    4.69   0
  -8   0  11   -2.46    3.70   0
  -8   4   6    8.63    1.30   0
  -7  -2  16    0.25    5.35   0
  -7  -2  18    9.69    7.48   0
  -7  -2  19   35.19    8.19   0
  -7  -1  11    8.63    3.95   0
  -7   9   3    1.74    2.94   0
  -6  -2  12   15.45    4.91   0
  -6  -1   9   15.47    4.11   0
  -6   0   7   -1.93    2.09   0
  -6   6   2  180.07    3.40   0
  -5  -3  14   26.73    4.96   0
  -4  11   0   12.22    4.62   0
  -3  -4  14    6.14    4.84   0
  -3  -4  17    9.64    6.13   0
  -3  -4  18    0.03    6.16   0
  -3  11  -1    2.15    4.97   0
  -2  -2   5    2.92    3.31   0
  -2  11  -2    3.74    5.63   0
  -1  -3   6  125.66    4.35   0
   0   7  -4   49.59    4.98   0
   0   8  -4   60.83    4.73   0
   1  -5  12    3.78    4.83   0
   1  -5  14  -15.86    6.60   0
   1  12  -4   25.20    6.20   0
   2  -5  10   21.70    4.64   0
   2  -3   3  853.23    5.91   0
   2   3  -4   35.84    3.59   0
   3   8  -6   86.06    5.40   0
   3   9  -6   60.92    5.67   0
   4   5  -6    9.41    3.62   0
   5   2  -5   34.86    3.35   0
   5   8  -7    3.25    5.00   0
   5   9  -7   80.32    6.41   0
   5  10  -7    4.73    6.16   0
   6  -5   7   16.61    4.10   0
   6   3  -6    4.00    3.02   0
   6   5  -7    3.18    4.50   0
   6  11  -7    1.61    6.25   0
   7  -5   7   15.48    3.98   0
   7   0  -4   36.37    1.91   0
   7   1  -5   89.86    3.05   0
   8  -5   7    4.32    3.63   0
   8   6  -8   -3.79    4.69   0
   8   7  -8   55.65    5.68   0
   9  -5   8    3.57    4.19   0
   9  -5   9   14.73    5.08   0
   9   3  -7  228.82    5.81   0
  10   5  -8   -0.23    4.53   0
  15   0  -4   -2.90    1.99   0
  15   3  -7   11.36    3.20   0
  15   5  -8    4.21    4.72   0
 -12   4  17    1.93    4.39   0
 -12   5  15    3.05    3.29   0
 -11   2  18  -10.97    5.18   0
 -10   1  16   27.33    5.70   0
 -10   2  13    8.36    3.81   0
 -10   3  11  334.02    4.96   0
 -10   4  10   88.98    2.93   0
  -9   0  15    1.10    4.45   0
  -9   0  16    7.65    5.39   0
  -9   1  12   30.31    4.39   0
  -9   2  10   15.34    2.61   0
  -9  10   6   15.23    2.94   0
  -8  -1  17    4.41    6.20   0
  -8  -1  18   -2.25    6.28   0
  -8  -1  19   16.43    7.02   0
  -8   2   8   -1.41    2.14   0
  -7   0   9   -0.09    2.86   0
  -6  -2  13   33.69    5.78   0
  -6  11   2    6.29    4.28   0
  -5  -3  15    3.62    5.02   0
  -5  -3  16   19.78    5.82   0
  -5  -3  17   52.10    6.70   0
  -5  -3  18   -4.27    5.72   0
  -4  -2   8  104.48    3.76   0
  -4   1   3  278.28    2.12   0
  -4   5   0  195.39    3.51   0
  -3   0   3    3.21    1.81   0
  -3   5  -1  284.65    4.44   0
  -3  12  -1    3.00    5.21   0
  -2  -4  17   -1.82    6.59   0
  -2   5  -2   85.01    3.70   0
  -1  -4  10   78.11    5.04   0
  -1  -2   4   21.91    3.23   0
  -1  11  -3  175.31    7.30   0
   0  -4   8  284.62    6.08   0
   0  -3   5   -1.71    2.53   0
   0   6  -4  148.52    5.61   0
   0  10  -4    2.75    4.90   0
   1  -4   7   -7.56    4.34   0
   1  -3   4 3176.27   11.83   0
   1  -2   2 4607.43   10.41   0
   1   8  -5   56.66    6.09   0
   1   9  -5   91.50    7.09   0
   2  -5  13   26.51    6.51   0
   2  -5  14   14.02    6.39   0
   2  -5  15   -5.73    5.63   0
   2  -4   6   19.60    3.83   0
   2  12  -5    8.11    6.76   0
   3  -4   5   76.22    3.50   0
   3   2  -4  989.44    6.58   0
   3   6  -6    6.03    4.49   0
   3  10  -6   36.18    6.10   0
   4  -5   9   -9.45    4.71   0
   4  12  -6   -5.15    7.61   0
   5  -5   8   38.08    3.98   0
   7  -5   8   -0.02    4.28   0
   7   7  -8    2.24    4.51   0
   7   9  -8   34.87    6.39   0
   7  10  -8    5.30    6.81   0
   8  -5   8    2.24    4.01   0
  11  -4   4    6.46    2.44   0
  11   4  -8   34.53    4.74   0
  11   7  -9    4.00    6.34   0
  11   8  -9    4.48    5.86   0
  11   9  -9   -1.75    6.87   0
  12  -4   5   36.87    3.61   0
  12   4  -8    4.14    3.63   0
  12   7  -9    8.71    5.46   0
  12   8  -9   -4.29    5.86   0
  13   4  -8    2.65    3.71   0
  13   7  -9    5.97    5.45   0
  13   8  -9   10.92    6.09   0
  14  -1  -3    5.51    1.31   0
  14   4  -8   28.49    4.74   0
  14   7  -9    1.39    5.97   0
  16   1  -5   71.69    3.21   0
  16   2  -6   33.49    3.31   0
 -12   5  16    0.76    3.46   0
 -11   3  15   10.80    3.70   0
 -11   4  13   69.95    3.84   0
 -11   6  11    0.67    2.27   0
 -10   1  17    2.22    4.90   0
 -10   1  18    2.86    5.47   0
  -9   0  17    2.51    5.00   0
  -9   0  18    6.62    5.40   0
  -9   0  19   -8.68    5.34   0
  -8   0  12  142.22    6.08   0
  -7  -1  12   73.54    4.70   0
  -6  -2  14   51.94    5.61   0
  -5   5   1  397.50    4.01   0
  -5  12   1    2.43    4.68   0
  -4  -3  13   81.95    6.24   0
  -4  -3  18    3.59    6.77   0
  -4  -1   6  308.07    4.38   0
  -4  12   0    8.93    5.08   0
  -3  -3  10 1779.92   13.96   0
  -3   3   0  118.95    2.58   0
  -2  -4  13   22.09    5.03   0
  -2  -4  14   13.62    5.65   0
  -2  -3   8    3.44    3.38   0
  -2  12  -2   16.58    5.11   0
  -1   5  -3 1687.67   10.67   0
  -1  12  -3    2.44    6.33   0
   0  -4   9    9.66    4.17   0
   0  -2   3  828.44    5.40   0
   0   2  -2 1675.30    6.93   0
   0  11  -4  108.37    6.60   0
   1   4  -4  332.73    5.02   0
   1   7  -5   21.37    4.48   0
   1  10  -5  121.68    6.74   0
   3  -5  12    9.50    5.12   0
   3  -5  14    5.30    5.08   0
   4  -5  10   16.28    4.35   0
   4  -5  11   15.19    5.55   0
   4  -5  14    5.54    6.30   0
   4   8  -7  639.11   10.73   0
   5  -5  10   50.77    5.98   0
   5  -4   4  248.78    4.51   0
   6  -3   1   99.25    2.05   0
   6   8  -8   51.90    6.69   0
   7  -5   9   15.97    5.14   0
   7  -5  10   19.50    5.03   0
   7  -5  11    3.28    5.24   0
   7  11  -8   14.24    6.61   0
   8  -5  10   -0.01    4.90   0
   9   8  -9   12.30    6.26   0
  10   4  -8   21.97    3.98   0
  10   9  -9   12.70    5.97   0
  11   0  -5    5.21    2.00   0
  11   6  -9   43.78    6.26   0
  12   1  -6  118.62    3.29   0
  12   2  -7  101.37    3.99   0
  12   6  -9   14.84    5.29   0
  13   1  -6    3.36    2.42   0
  13   6  -9   -0.62    4.79   0
  14  -3   3    3.15    2.11   0
  14   6  -9   13.15    5.59   0
  15   4  -8    4.10    4.02   0
  15   6  -9    5.15    5.32   0
  16   3  -7    8.19    3.54   0
 -12   6  15   17.84    3.81   0
 -11   3  16    3.29    4.08   0
 -10   2  14   92.69    5.29   0
  -9   3   9  118.43    3.04   0
  -9   4   8   10.09    1.97   0
  -8   3   7   15.86    1.88   0
  -7  -1  13    3.10    4.18   0
  -7  11   3   13.17    4.01   0
  -6  -2  15   -2.03    4.97   0
  -6  -2  17   19.11    5.86   0
  -6   1   6  105.87    2.43   0
  -5  -2  11    6.73    3.67   0
  -4  -3  14   39.58    5.42   0
  -4  -3  16   36.47    6.06   0
  -4  -3  17    6.11    5.51   0
  -4   9  -1   71.00    4.78   0
  -3  -2   7  116.95    4.00   0
  -3   8  -2    7.60    4.39   0
  -3   9  -2    0.28    4.32   0
  -3  10  -2    8.91    4.65   0
  -2   0   2 3147.42    6.18   0
  -2   9  -3   34.79    5.29   0
  -1  -4  12    5.47    4.17   0
  -1  -4  15   -3.09    5.80   0
  -1  -4  16   -8.47    5.66   0
  -1  -4  17    4.67    6.08   0
  -1   3  -2 1016.42    6.45   0
   0  12  -4   37.23    6.46   0
   1  -4   8   30.65    4.63   0
   1   6  -5   -3.15    3.45   0
   1  11  -5   29.65    5.66   0
   2   8  -6  422.32    8.83   0
   2   9  -6   -3.68    5.21   0
   3   5  -6    7.33    4.29   0
   4   4  -6   96.98    3.95   0
   4   7  -7  258.59    7.15   0
   4  10  -7   15.13    5.96   0
   4  11  -7    6.25    7.18   0
   5  -5  11    9.59    5.23   0
   5  -5  12   18.06    5.61   0
   5   3  -6   69.82    3.57   0
   5   5  -7  165.78    5.36   0
   6  -5  10   24.68    4.82   0
   6  -5  12   -1.00    5.12   0
   6  -4   4  131.07    3.82   0
   6   7  -8   35.01    5.07   0
   6  10  -8   -5.06    5.75   0
   7  -1  -3  648.53    3.03   0
   9   4  -8    9.59    3.94   0
   9  10  -9   30.51    6.91   0
  10   0  -5   -1.38    1.89   0
  10   1  -6 1527.72    8.72   0
  10   2  -7   66.89    3.80   0
  11   2  -7  113.92    4.06   0
  12   0  -5   -1.44    1.77   0
  12   5  -9   -6.85    5.40   0
  13  -3   2   35.55    2.47   0
  13   2  -7   22.81    3.08   0
  13   5  -9    8.17    5.41   0
  14   1  -6   13.46    2.30   0
  14   2  -7   25.29    3.19   0
  14   5  -9    7.83    4.88   0
  16   4  -8   12.47    4.46   0
 -11   3  17    2.10    4.61   0
 -11   4  14   10.85    3.43   0
 -10   3  12  285.67    5.53   0
  -9   2  11   46.39    3.46   0
  -8   0  13   -5.94    3.80   0
  -8   8   4  276.68    3.93   0
  -8   9   4   32.50    2.98   0
  -7  -1  14    2.75    4.68   0
  -7  -1  17   17.25    6.92   0
  -7  -1  19    5.81    6.18   0
  -7   0  10   28.45    3.63   0
  -7   1   8  117.55    3.21   0
  -7   6   3    2.27    1.85   0
  -6   0   8   26.38    3.22   0
  -5  -2  12   -4.54    4.29   0
  -5  -2  19    9.73    6.75   0
  -5   0   6  211.94    3.41   0
  -5   9   0   33.92    4.09   0
  -5  10   0    2.06    3.81   0
  -4  -2   9   25.63    3.76   0
  -4   3   1  873.54    3.72   0
  -4   7  -1    7.91    3.48   0
  -3  -3  11  571.73    8.81   0
  -3  -3  18   -4.49    6.03   0
  -3   7  -2   18.88    4.23   0
  -3  11  -2   -1.90    4.72   0
  -2  -3   9   58.46    4.07   0
  -2  10  -3   -2.74    4.15   0
  -1  -4  14   10.97    4.75   0
  -1  -3   7   -2.89    2.92   0
  -1   8  -4    5.49    4.87   0
   0  -4  10    0.07    3.47   0
   0  -4  16   -4.33    6.38   0
   1   1  -2 7163.54   11.39   0
   1  12  -5    6.48    5.62   0
   2  -4   7  388.08    6.30   0
   2   4  -5   31.52    3.42   0
   2   7  -6    1.30    3.73   0
   2  11  -6   26.41    6.01   0
   3  -4   6  103.46    4.19   0
   3   3  -5  513.91    5.84   0
   4   6  -7   75.07    4.79   0
   5   8  -8   23.09    6.13   0
   5   9  -8   13.35    5.99   0
   6   6  -8   31.17    4.51   0
   7  -4   4  656.01    6.52   0
   7   3  -7  258.39    5.59   0
   8   4  -8   -2.64    4.59   0
   8   8  -9   18.37    5.43   0
   9   1  -6  124.49    3.22   0
  10   5  -9  102.40    6.38   0
  11   3  -8    2.78    4.20   0
  11   5  -9   69.33    4.93   0
  12   3  -8   11.05    3.68   0
  12   8 -10   41.83    7.60   0
  13   0  -5    3.13    1.61   0
  13   3  -8    9.94    3.98   0
  14   3  -8    2.15    3.55   0
  15   2  -7   -3.69    2.80   0
  15   5  -9   -2.84    5.11   0
  16   0  -4   11.23    1.92   0
 -10   2  16   82.96    6.39   0
 -10   2  18    0.38    5.40   0
  -9   1  15   11.01    5.31   0
  -9   1  19   -2.19    5.83   0
  -8   0  14   65.01    5.14   0
  -8   0  15    0.11    5.28   0
  -8   0  16   10.06    5.58   0
  -8   0  18   54.58    7.56   0
  -8   0  19   22.10    6.09   0
  -7  -1  16   21.63    5.64   0
  -6   9   1  129.90    4.60   0
  -5  -2  14    8.30    5.09   0
  -5  -2  17   -4.69    6.25   0
  -5  -2  18   21.03    6.61   0
  -5   7   0  106.68    4.03   0
  -5  11   0    8.75    4.29   0
  -4  11  -1    7.33    4.35   0
  -3  -3  12   13.50    4.30   0
  -3  -3  14    3.12    5.71   0
  -3  -3  15   29.87    6.27   0
  -3  -3  16   21.79    5.97   0
  -3  -1   5  111.26    3.15   0
  -2  -3  18   23.54    7.08   0
  -2  -2   6  818.01    6.90   0
  -2  11  -3   39.41    5.33   0
  -1   7  -4   54.07    4.84   0
  -1  11  -4   15.02    5.95   0
   0  -4  12   21.57    4.54   0
   0  -4  13    2.55    4.33   0
   0  -4  14   -0.92    5.12   0
   0  -4  15    7.67    5.61   0
   0  -3   6  101.99    3.55   0
   0   3  -3 2478.13   10.01   0
   0   8  -5    9.72    5.10   0
   0   9  -5   21.08    4.82   0
   1  -4   9  107.95    5.06   0
   1  -4  16    5.53    6.40   0
   1  -3   5 2316.35   11.13   0
   1   2  -3 3660.68   10.75   0
   2  -4   8   91.01    5.11   0
   2  -3   4 1440.37    8.34   0
   2   6  -6  269.77    6.13   0
   2  12  -6   85.37    8.63   0
   3  -3   3  265.46    3.67   0
   3   8  -7  332.38    7.85   0
   3  10  -7   35.70    6.50   0
   4   0  -3   -4.31    2.02   0
   4   2  -5  571.82    5.57   0
   5  -4   5  258.18    5.21   0
   5   7  -8   59.82    5.29   0
   5  10  -8   11.50    5.59   0
   5  11  -8    1.21    5.98   0
   6   0  -4 1462.08    6.19   0
   6   2  -6  135.86    3.64   0
   7  -3   1  164.74    2.56   0
   7   9  -9    7.24    5.63   0
   7  10  -9   19.24    6.51   0
   8   6  -9  151.96    7.05   0
   9   0  -5    0.41    2.00   0
  10   3  -8  196.41    5.92   0
  10   9 -10    6.93    7.26   0
  11  -4   7    4.55    3.62   0
  11   7 -10   13.99    6.23   0
  11   8 -10    0.56    6.64   0
  11   9 -10    8.06    6.61   0
  12   7 -10   -0.73    5.44   0
  13   7 -10   -1.40    5.19   0
  14   0  -5   -2.42    1.78   0
  15   1  -6   -1.08    2.39   0
  15   3  -8    3.39    3.20   0
  17   1  -5   29.76    2.84   0
 -11   4  15   50.00    4.16   0
 -11   5  13   67.99    4.07   0
 -11   7  11    5.90    2.32   0
 -10   3  13   23.73    3.70   0
  -9   1  16   44.61    5.73   0
  -8   0  17    8.88    4.94   0
  -8  11   4   31.80    3.75   0
  -7   0  11    2.27    4.08   0
  -6  -1  12   29.57    5.34   0
  -6   5   2   -0.41    1.81   0
  -5  -2  15   42.46    5.50   0
  -5  -2  16    3.78    4.92   0
  -5  -1   9 1508.20   10.78   0
  -4  -2  10  113.91    4.71   0
  -4  -1   7  184.96    4.38   0
  -3  -2   8   26.55    3.31   0
  -2  -3  17   24.55    7.09   0
  -2  12  -3    6.20    5.18   0
  -1  12  -4   48.06    6.82   0
   0   7  -5    1.53    4.06   0
   0  11  -5    6.35    5.05   0
   1  -4  11   14.02    5.37   0
   1  -4  13  -11.16    5.96   0
   1  -4  14   -4.69    5.69   0
   1  -4  15   -4.76    6.08   0
   1   5  -5  434.00    6.40   0
   1   9  -6    0.84    5.03   0
   1  10  -6   31.33    6.91   0
   2  -4  15    9.57    6.67   0
   3  -4   7   17.05    3.59   0
   3   7  -7   38.28    4.69   0
   4   5  -7    9.92    3.57   0
   4   9  -8    7.22    6.06   0
   5   6  -8  291.79    7.97   0
   6  -4   5   94.35    4.18   0
   6   5  -8  109.93    4.99   0
   7   7  -9   25.39    5.34   0
   9  -4   5   10.48    3.05   0
   9   3  -8  140.37    5.39   0
  10  -4   6    5.65    3.28   0
  10   7 -10   10.25    5.57   0
  11   4  -9  130.27    5.87   0
  12   4  -9   41.99    4.61   0
  12   6 -10  148.25    6.95   0
  13   4  -9    3.88    4.03   0
  13   6 -10   25.79    5.10   0
  14   4  -9   22.04    4.65   0
  14   6 -10   -2.83    5.65   0
  15   4  -9   17.30    4.10   0
  16   2  -7   42.44    3.49   0
  16   3  -8   21.51    3.95   0
 -11   6  12   11.16    3.08   0
  -9   2  12  305.04    6.12   0
  -8   2   9    8.47    2.39   0
  -8   7   4    7.85    1.78   0
  -7   0  12   74.33    5.14   0
  -6  -1  17   38.51    7.57   0
  -6  -1  18   10.39    6.16   0
  -6  11   1   32.47    4.40   0
  -4  -2  18   27.80    6.74   0
  -2  -3  11   33.34    4.44   0
  -2  -3  12   78.66    5.43   0
  -2  -3  13    0.41    5.54   0
  -2  -3  14    6.77    5.70   0
  -2  -3  15    2.86    4.84   0
  -2  -3  16   -3.13    5.04   0
  -2  -1   4 1254.93    6.86   0
  -1  -2   5    6.17    2.74   0
  -1   4  -3 3150.88   12.27   0
   0  12  -5    4.25    6.04   0
   1   3  -4  964.98    6.95   0
   1   7  -6   23.40    5.25   0
   1  11  -6   16.91    5.40   0
   2  -4   9   12.50    4.05   0
   2  -4  10  126.81    6.19   0
   2  -4  13   -3.29    5.89   0
   2  -4  14    4.26    5.66   0
   2   5  -6   45.32    4.75   0
   2   9  -7   37.17    6.18   0
   3  -4   8   14.55    4.27   0
   3  -4  15   29.56    6.48   0
   3   4  -6   40.40    3.46   0
   3   6  -7   40.33    4.37   0
   4   3  -6   52.83    3.17   0
   4   8  -8  251.35    7.83   0
   5  -4   6    8.73    4.03   0
   6   8  -9   10.79    5.52   0
   6  10  -9    7.75    6.01   0
   6  11  -9    4.24    6.35   0
   7  -4   5   38.86    3.56   0
   8  -4   5  219.50    5.14   0
   8  -3   1   18.06    1.80   0
   8   2  -7   70.85    3.39   0
   8   9 -10    5.28    6.70   0
   8  10 -10    1.13    7.15   0
   9  -3   1   63.08    2.09   0
  10  -4   7    6.38    3.74   0
  10  -3   1   65.86    2.09   0
  10   4  -9  319.92    6.78   0
  11  -1  -4  573.03    3.58   0
  11   6 -10    1.01    5.19   0
  16   4  -9    7.54    4.28   0
 -11   5  14    6.58    3.39   0
 -10   3  14   -2.76    3.54   0
 -10   6   9   42.69    2.10   0
  -9   2  13    4.92    3.59   0
  -9   3  10   80.59    3.01   0
  -8   1  12   -5.84    3.28   0
  -7   0  13   -3.84    4.60   0
  -7   0  18    1.53    6.35   0
  -7   0  19    3.38    5.66   0
  -7   2   7   50.50    2.25   0
  -7   9   2  134.64    3.98   0
  -7  10   2    7.53    3.35   0
  -6  -1  16   11.85    5.06   0
  -6   0   9   -3.07    2.99   0
  -5  -1  10    3.70    4.41   0
  -5  -1  19    3.49    6.60   0
  -5   6   0   19.71    3.09   0
  -4  -2  12  962.22   10.83   0
  -4  -2  13  539.40   10.45   0
  -4  -2  16    2.58    4.73   0
  -4   0   5    0.17    1.88   0
  -4   4   0   23.20    2.12   0
  -3  -2   9   -1.12    3.29   0
  -3   9  -3   37.12    4.60   0
  -1  -3  16   15.57    5.46   0
   0  -3  17    5.58    6.37   0
   0   4  -4   -6.85    2.53   0
   0   6  -5  107.74    5.01   0
   1  -3   6  393.51    5.83   0
   2  -4  11   66.20    5.50   0
   2  -4  12    4.53    5.02   0
   2   2  -4    0.86    2.65   0
   2  11  -7    8.57    5.98   0
   3  -4   9  314.25    6.77   0
   3  -4  12   11.25    5.45   0
   3  -4  13   -1.65    5.15   0
   3  -4  14   32.14    5.79   0
   4  -4   8   10.73    4.27   0
   4  -4  13   27.27    6.05   0
   4  -4  14    0.56    5.16   0
   4   7  -8   16.25    4.55   0
   5  -4   7   -1.84    4.04   0
   5   9  -9   77.94    7.60   0
   6  -4   6  105.33    4.59   0
   6   7  -9   33.84    5.54   0
   7  -4   6   17.27    3.45   0
   8  -4   6  101.03    4.81   0
   8   0  -5    2.95    1.88   0
   8   3  -8    3.05    4.10   0
   8   7 -10   22.58    6.36   0
   8   8 -10   -5.31    5.36   0
   9  -4   6   19.81    3.54   0
   9  -4   7   22.83    4.05   0
   9   4  -9  158.26    6.20   0
  10  -1  -4    0.66    1.38   0
  11   5 -10   93.79    6.60   0
  12  -3   2    3.40    1.92   0
  12  -1  -4    1.40    1.26   0
  12   2  -8   32.23    3.23   0
  12   5 -10   11.71    4.54   0
  12   8 -11   35.44    7.38   0
  13   2  -8   -1.54    3.18   0
  13   5 -10   51.60    5.21   0
  14   5 -10   -0.80    4.65   0
  15  -2   1   -2.71    1.64   0
  15   0  -5    3.83    1.96   0
  15   5 -10   10.12    5.31   0
  16   1  -6   66.55    3.13   0
 -11   5  15    6.40    3.78   0
 -10   3  15    3.47    3.78   0
 -10   3  16   -0.35    4.43   0
 -10   3  17   -2.19    4.95   0
 -10   3  18    3.41    5.16   0
 -10   4  12   57.47    3.51   0
  -9   2  14    6.31    4.39   0
  -9   2  18    8.64    6.35   0
  -8   1  13   37.19    4.91   0
  -7   0  14   15.00    4.58   0
  -7   0  15   -6.35    5.58   0
  -7   0  16   64.07    6.86   0
  -7   0  17   -8.77    5.14   0
  -7   8   2   39.67    2.82   0
  -7  11   2   28.06    3.89   0
  -5  -1  18   -2.66    6.32   0
  -5   0   7   -0.17    2.40   0
  -5   1   5  214.49    2.96   0
  -4   9  -2   -3.33    4.03   0
  -4  10  -2   -5.44    4.43   0
  -4  11  -2    3.57    4.22   0
  -3  -2  17    1.20    6.04   0
  -3  -2  18   -0.23    5.96   0
  -3  11  -3    7.40    5.10   0
  -2  -2   7  548.15    6.18   0
  -2   8  -4   29.57    5.18   0
  -2   9  -4    8.13    4.29   0
  -2  10  -4  101.59    6.04   0
  -2  11  -4   49.19    6.21   0
  -1  -3  10   51.66    4.43   0
  -1  -3  11   -4.87    3.78   0
  -1  -3  13    2.44    5.29   0
  -1   9  -5   98.94    6.08   0
  -1  11  -5    9.71    5.76   0
   0  -3   8   32.66    3.81   0
   0  -2   4  235.40    3.78   0
   1   4  -5 1126.61    8.97   0
   1   6  -6  172.28    5.32   0
   2  -3   5  280.61    4.87   0
   2   3  -5    5.92    2.79   0
   2   7  -7   82.56    4.88   0
   3  -3   4   12.27    2.76   0
   3   5  -7   42.97    4.92   0
   3   8  -8  172.80    7.52   0
   3  10  -8   19.25    6.91   0
   3  11  -8   59.62    8.43   0
   4  -4   9   11.58    4.57   0
   4  -4  10  103.26    6.07   0
   4  -3   3   23.26    2.40   0
   5  -4   8    2.67    4.63   0
   5  -4  13    9.39    5.53   0
   5   2  -6  666.81    6.28   0
   5   5  -8   96.07    4.88   0
   5   8  -9   43.17    5.88   0
   5  11  -9   23.09    6.71   0
   6  -4  12   -4.05    5.50   0
   6   4  -8    5.16    3.59   0
   6   6  -9   98.01    5.68   0
   7  -4   7  170.51    5.62   0
   7  -4  12   -5.19    5.06   0
   7   1  -6   34.69    2.95   0
   7   2  -7   50.48    3.91   0
   8  -4   7   11.16    4.08   0
   8  -4   8    0.56    4.12   0
   8  -4   9   -7.66    4.25   0
   8  -4  10   -3.15    4.80   0
   8  -4  11   75.47    6.13   0
   9  -4   8   -3.10    3.72   0
   9  -4   9   -3.31    4.49   0
  10   8 -11    1.73    6.60   0
  10   9 -11   -8.53    6.13   0
  11   2  -8  232.00    5.19   0
  11   8 -11    3.42    6.75   0
  12   3  -9   62.35    4.66   0
  12   7 -11   -2.53    5.60   0
  13   3  -9    5.61    3.85   0
  13   7 -11    3.53    6.00   0
  14   2  -8    3.15    2.85   0
  14   3  -9    5.87    3.81   0
  17   2  -7    1.89    2.67   0
 -11   5  16    3.78    3.95   0
 -11   6  13    3.12    3.20   0
 -11   8  11    5.83    2.28   0
  -9   2  17   24.97    5.13   0
  -9   9   5   14.53    2.35   0
  -9  10   5    0.23    2.46   0
  -8   1  14   15.24    4.11   0
  -8   1  15   50.61    5.68   0
  -8   1  16   -0.97    4.71   0
  -8   1  17    8.44    5.05   0
  -8   2  10   46.35    3.14   0
  -6   0  10   22.14    4.22   0
  -6   0  19  -12.90    7.29   0
  -6   1   7 1978.72    9.10   0
  -5  -1  11   11.44    3.72   0
  -5   9  -1   15.83    3.91   0
  -5  11  -1    2.43    4.52   0
  -4  -1  19    9.02    6.46   0
  -4   8  -2    6.08    3.55   0
  -3  -2  10   12.37    3.75   0
  -3  -2  11   38.32    4.87   0
  -3  -2  16   78.93    6.74   0
  -3   5  -2   77.35    3.50   0
  -3  12  -3   51.81    6.95   0
  -2  -2  18    8.25    6.24   0
  -2   5  -3  120.51    3.59   0
  -2  12  -4   -5.41    5.92   0
  -1  -1   3 9999.99   15.46   0
  -1   5  -4  810.48    7.73   0
   0  -3  15    1.80    5.12   0
   0   8  -6   -0.97    5.58   0
   0   9  -6   18.17    4.90   0
   0  10  -6  124.17    7.06   0
   0  11  -6   48.22    6.56   0
   1  -3  16   13.81    6.99   0
   1  -2   3 1295.92    6.56   0
   2  -2   2  390.79    3.52   0
   5  -4   9    6.16    3.95   0
   5  -4  10    1.55    4.10   0
   5  -4  11   13.21    4.43   0
   5   7  -9   20.33    5.15   0
   6  -4   9   13.48    4.69   0
   6  -4  10   -4.21    5.23   0
   6  -4  11   23.80    5.54   0
   6   9 -10   -0.01    6.39   0
   7  -4   8   10.91    4.32   0
   7  -4   9   -1.67    4.46   0
   7  -4  10    7.12    4.45   0
   7   3  -8    7.57    4.55   0
   9   8 -11   -4.40    6.75   0
   9   9 -11    0.11    5.85   0
  10   1  -7 1083.34    7.76   0
  11  -3   2   15.34    1.93   0
  12   4 -10   14.92    4.66   0
  12   6 -11   12.54    5.86   0
  13  -3   5   21.63    3.38   0
  13  -1  -4   37.96    1.44   0
  13   4 -10    1.09    4.97   0
  13   6 -11   -4.18    4.89   0
  14  -2   0   20.79    1.65   0
  14   1  -7   -1.92    2.35   0
  14   4 -10   24.75    4.80   0
  14   6 -11   13.95    5.08   0
  15   2  -8    6.63    2.70   0
  15   3  -9   56.22    4.19   0
 -10   4  13   48.34    3.59   0
  -8   3   8    6.85    2.23   0
  -7   1  10   -0.46    3.03   0
  -6   0  18   21.06    6.77   0
  -6  10   0    3.96    3.78   0
  -5  -1  13   27.20    4.16   0
  -5  -1  14    0.45    4.05   0
  -5  -1  15   27.00    5.00   0
  -4  -1  18    7.65    6.54   0
  -4   5  -1  414.99    4.95   0
  -4   7  -2   47.38    3.79   0
  -4  12  -2   -3.85    4.85   0
  -3  -2  12   44.47    4.76   0
  -3  -2  14   43.12    5.26   0
  -3  -2  15   30.12    5.76   0
  -3   7  -3    5.42    3.64   0
  -2  -2   8   59.75    3.60   0
  -2  -2  17   22.51    5.81   0
  -2   7  -4    1.51    3.50   0
  -1  -2   6   26.61    3.13   0
  -1  -2  18   12.84    6.20   0
  -1   7  -5   32.36    4.35   0
   0  -3  10   50.57    4.31   0
   0  -3  11   26.67    4.86   0
   0  -3  12   20.40    5.03   0
   0  -3  13   24.92    5.11   0
   0  -3  14   -3.96    4.91   0
   1  -3   7  399.95    5.89   0
   1  -3  15    9.15    5.92   0
   1   8  -7  110.21    7.04   0
   1   9  -7   11.59    5.20   0
   1  10  -7   21.53    5.39   0
   1  11  -7    2.24    5.46   0
   2  -3  16    3.65    6.99   0
   2   4  -6    1.81    3.12   0
   3   1  -4  887.88    5.81   0
   3   3  -6  107.29    4.15   0
   3   7  -8   80.61    5.39   0
   4   8  -9   26.14    6.26   0
   4  10  -9    2.49    5.73   0
   4  11  -9   21.52    7.13   0
   6   5  -9    9.78    4.05   0
   8   9 -11    9.30    6.35   0
   8  10 -11    5.22    6.67   0
   9  -1  -4   -3.21    1.26   0
   9   7 -11    6.43    6.07   0
  10   3  -9   10.69    3.60   0
  11   6 -11    5.48    5.09   0
  12  -3   3    2.96    2.35   0
  12   0  -6   49.46    2.47   0
  15   1  -7  160.87    4.16   0
  15   4 -10    5.01    3.99   0
  16   2  -8   20.01    3.28   0
  16   3  -9    9.22    3.62   0
  17   1  -6   21.81    2.66   0
 -11   6  14   -0.78    3.13   0
 -10   4  14    0.46    3.13   0
 -10   4  17   10.84    4.81   0
 -10   5  11   98.99    3.48   0
  -8   2  11   41.64    3.46   0
  -8   2  19   27.57    6.76   0
  -8   9   3    0.70    2.68   0
  -8  10   3    8.63    3.17   0
  -8  11   3    5.81    3.62   0
  -7   1  18   -6.94    5.56   0
  -7   7   2    3.91    2.20   0
  -6   0  11    0.26    3.57   0
  -6   0  12    9.14    4.58   0
  -6   0  16   73.63    7.38   0
  -6   0  17   24.20    5.67   0
  -6   6   1   69.53    2.78   0
  -6  11   0    9.89    4.08   0
  -5   0   8  699.41    7.02   0
  -5   0  19    9.68    6.85   0
  -5   4   1   35.86    1.84   0
  -4  -1  17    1.78    5.11   0
  -2  -2   9    2.53    3.28   0
  -2  -2  15   28.93    6.45   0
  -2  -2  16   -1.03    5.16   0
  -1  -2  17   18.64    6.45   0
   0  -1   2 2602.45    6.99   0
   0   7  -6   70.80    4.92   0
   1  -3  13    5.53    4.94   0
   1  -3  14   14.81    5.30   0
   1   5  -6    6.18    3.41   0
   2  -3   6    7.26    3.19   0
   2  -3  15   -0.34    5.74   0
   2   9  -8    5.01    5.48   0
   2  10  -8    6.38    5.84   0
   2  11  -8   -5.98    6.14   0
   3  -3   5   55.17    3.45   0
   3  -3  15   -3.75    6.52   0
   3   6  -8 1319.61   13.11   0
   4  -3   4   52.64    3.17   0
   4  -3  15   -4.03    6.58   0
   4   5  -8  417.96    7.53   0
   4   7  -9   25.83    5.65   0
   5  -3   3  329.16    4.10   0
   5   0  -4  129.66    2.65   0
   5   4  -8  209.99    5.57   0
   5   9 -10   -2.32    6.07   0
   5  10 -10   11.29    7.18   0
   6   7 -10   81.92    6.25   0
   7   0  -5   -1.13    1.83   0
   7   4  -9   16.30    3.65   0
   7   6 -10   46.50    5.32   0
   7  10 -11    5.99    7.31   0
   8   8 -11   28.64    5.71   0
   9   1  -7    3.31    2.60   0
  10  -3   2    1.93    1.96   0
  10   4 -10   96.46    5.20   0
  10   6 -11    5.94    5.15   0
  11   0  -6  245.65    3.65   0
  11   8 -12    0.27    7.62   0
  12  -3   4   14.71    2.86   0
  12   5 -11   -1.05    5.34   0
  13   0  -6   58.62    2.39   0
  13   5 -11   11.84    4.71   0
  13   7 -12   10.64    6.90   0
  14   5 -11   46.58    5.18   0
  15   5 -11    3.29    5.25   0
  16   0  -5   -4.25    1.76   0
  16   4 -10    1.42    4.25   0
 -11   6  15    1.75    3.26   0
  -7   1  11   12.97    3.43   0
  -7   1  17   29.88    5.50   0
  -6   0  13    3.00    4.06   0
  -6   0  14  235.62    7.02   0
  -6   0  15    1.64    4.81   0
  -6   8   0  222.87    4.94   0
  -5   0  18  -10.67    6.84   0
  -5   7  -1  161.10    4.32   0
  -4  -1  15   11.91    5.60   0
  -4  -1  16  271.55    8.76   0
  -3  -1   7   17.53    3.02   0
  -3  -1  18   28.44    6.66   0
  -3   0   4    9.06    1.95   0
  -3  10  -4   -6.86    4.82   0
  -2  -2  10    3.58    3.50   0
  -2  -2  11    5.26    4.47   0
  -2  -2  13    2.52    5.03   0
  -2  -1   5  495.67    4.97   0
  -2   6  -4  620.14    7.80   0
  -2  10  -5   -1.03    5.91   0
  -1  -2   7   -5.80    2.86   0
  -1  -2  16   -5.34    5.20   0
  -1   6  -5   14.17    4.60   0
  -1  10  -6    6.88    5.74   0
   0  -2   5  154.56    3.68   0
   0  -2  17    3.33    6.74   0
   1  -3   9    5.12    3.46   0
   1  -3  11    7.04    3.84   0
   2  -3   7   50.93    4.54   0
   2  -3  14   -3.43    5.38   0
   2   5  -7  305.03    6.79   0
   2   8  -8   -8.56    4.84   0
   3  -3  14   -9.69    6.02   0
   3  10  -9   56.44    7.52   0
   3  11  -9   36.77    8.47   0
   4   2  -6    2.79    3.21   0
   5  -3  14   22.26    6.99   0
   5  -2   0    4.93    1.30   0
   6  -1  -3   12.02    1.10   0
   6   1  -6  105.09    3.42   0
   7  -2  -1   43.61    0.99   0
   8  -3   2   14.66    2.17   0
   8   7 -11    8.71    4.91   0
   9  -3   2  225.01    3.47   0
   9   4 -10   60.74    5.60   0
  10   0  -6 1499.52    7.55   0
  10   8 -12   13.95    6.59   0
  12   7 -12   -0.38    5.93   0
  17   2  -8    2.26    2.99   0
 -11   7  13   -1.90    3.07   0
 -10   5  12   35.43    3.33   0
  -9   3  14   29.78    4.00   0
  -9   3  15    3.85    4.46   0
  -9   3  16   -0.68    4.54   0
  -9   3  17    5.74    4.65   0
  -9   5   8   24.09    2.04   0
  -9   8   5   -0.16    1.36   0
  -8   2  12   19.18    3.34   0
  -8   2  13   16.70    4.20   0
  -8   2  16    9.88    5.65   0
  -8   2  17    0.86    4.68   0
  -8   8   3    1.83    2.29   0
  -7   1  14    2.38    4.82   0
  -7   1  15   10.61    4.71   0
  -7   2   8   22.98    2.22   0
  -7   3   6  215.99    2.81   0
  -7  10   1   31.47    3.96   0
  -6   1   8   97.89    2.90   0
  -6   1  19   15.90    6.35   0
  -5   0   9   -4.40    3.71   0
  -5   0  17    7.04    6.50   0
  -5   5   0  332.16    4.05   0
  -4  -1  11   17.01    3.76   0
  -4  -1  13  117.41    5.46   0
  -4  -1  14  423.11    8.59   0
  -4   0   6 6967.87   16.47   0
  -4   0  19   -7.80    5.50   0
  -4   9  -3    6.93    4.09   0
  -4  11  -3    4.79    4.71   0
  -3  -1  17   10.15    5.36   0
  -3   9  -4   41.17    4.53   0
  -3  11  -4   -0.96    4.79   0
  -2  -2  12   -1.00    3.86   0
  -2  -1  18   19.03    7.28   0
  -2   8  -5    8.41    4.87   0
  -2   9  -5   39.93    4.72   0
  -1  -2  15    1.03    4.95   0
  -1   3  -3 4555.80   13.30   0
  -1   9  -6   17.49    4.62   0
  -1  11  -6    1.33    5.18   0
   0  -2  16   -9.67    6.22   0
   0   3  -4 2521.03   10.93   0
   0   6  -6  244.11    5.96   0
   0   9  -7   -6.71    6.02   0
   0  10  -7    8.29    5.50   0
   1  -2  17    0.03    5.74   0
   2  -3   8   20.56    3.95   0
   2  -3  12  431.36    9.23   0
   3  -3   6   85.55    4.21   0
   3  -3  13    3.41    5.97   0
   3   8  -9   63.45    5.57   0
   4  -3  14    5.98    5.68   0
   4   3  -7   13.31    3.14   0
   5   7 -10    4.68    5.85   0
   6  -3   3  232.78    3.77   0
   6  -3  13   20.65    6.05   0
   6   4  -9  186.11    5.94   0
   6   9 -11    3.31    6.49   0
   6  10 -11   -1.10    6.34   0
   7   5 -10   84.76    5.32   0
   8   3  -9    5.23    3.65   0
   9   8 -12   14.39    7.00   0
   9   9 -12   -1.14    6.01   0
  11  -3   8    7.70    4.76   0
  12   2  -9   74.44    3.98   0
  12   3 -10    3.62    4.45   0
  13   2  -9    3.19    3.28   0
  13   3 -10   25.23    4.16   0
  13   6 -12    5.45    5.02   0
  14   0  -6  113.76    2.77   0
  14   2  -9    5.20    3.00   0
  14   3 -10   30.11    4.22   0
  14   6 -12   44.22    5.87   0
  15   3 -10   -3.50    3.66   0
  16   1  -7   65.25    3.48   0
 -11   7  14   25.27    3.75   0
 -11   8  12    3.71    2.83   0
 -10   5  17   -3.13    4.25   0
  -8   2  14  -10.11    3.71   0
  -8   2  15   21.26    4.33   0
  -7   2  19   32.71    6.52   0
  -6   1  18   13.84    5.97   0
  -5   0  16  170.34    8.14   0
  -5  10  -2    4.55    3.84   0
  -5  11  -2    5.50    4.37   0
  -4   0  18   37.92    7.23   0
  -4   6  -2   92.45    3.94   0
  -2  -1  17  -13.72    6.01   0
  -2   3  -2 1013.79    6.25   0
  -1  -1  18   20.87    7.21   0
  -1   2  -2 4448.82   10.68   0
  -1   4  -4 1435.40    9.06   0
  -1   8  -6    7.08    4.36   0
   0  -2  15   13.75    5.86   0
   0   2  -3  861.48    5.57   0
   1  -2   4   -1.34    2.33   0
   1  -2  16   16.29    6.08   0
   1   3  -5 1322.95    8.52   0
   1   6  -7  186.58    5.57   0
   1   9  -8   -4.43    6.03   0
   1  11  -8   14.75    5.87   0
   2  -3   9    0.23    3.81   0
   2  -3  10   66.21    4.67   0
   2   0  -2 2979.64    6.00   0
   3  -3   7   25.71    4.38   0
   3  -3  11    7.34    5.35   0
   3  -3  12   -1.66    4.74   0
   3   5  -8  121.99    5.08   0
   3   7  -9   31.67    5.60   0
   4  -3   5   28.25    2.97   0
   4  -3  12  -10.96    5.31   0
   4  -3  13    2.56    5.15   0
   4   4  -8  272.63    5.79   0
   4   9 -10    0.44    5.25   0
   5  -3  13   13.00    5.17   0
   6  -3  12    5.47    5.39   0
   7  -3  12    2.99    5.61   0
   8  -3  11    2.40    5.29   0
   8   4 -10  214.50    6.22   0
   9   0  -6  353.55    3.98   0
   9   5 -11   23.07    5.13   0
   9   7 -12    4.90    6.35   0
  10  -3   9    5.19    5.16   0
  11  -3   6    0.16    3.43   0
  11  -3   7    5.92    4.01   0
  11   3 -10  175.90    5.33   0
  11   6 -12    9.73    5.33   0
  12   1  -8  319.72    5.27   0
  12   4 -11   -2.44    5.03   0
  13   1  -8   -2.59    2.56   0
  13   4 -11   11.63    4.35   0
  14   4 -11    3.54    3.97   0
  15   2  -9    6.84    2.83   0
  15   4 -11   27.20    5.00   0
  16   3 -10   93.57    5.25   0
 -10   5  13   24.68    3.05   0
 -10   5  15    7.71    3.73   0
 -10   5  16    8.52    4.28   0
 -10   7   9   92.21    2.64   0
  -9   4  18   17.79    5.66   0
  -8   3  18   48.00    6.41   0
  -8   4   7   17.83    1.97   0
  -7   2  18   10.84    5.82   0
  -6   7   0   11.72    3.00   0
  -5   0  10  127.10    4.73   0
  -5   0  11    3.23    4.68   0
  -5   0  14   35.65    6.02   0
  -5   0  15    4.65    5.00   0
  -5   1  19   -8.30    6.72   0
  -5   9  -2    4.46    3.90   0
  -4   0  17    4.62    6.12   0
  -4   8  -3   42.30    3.85   0
  -3  -1  14   36.26    5.68   0
  -3  -1  15  102.73    6.41   0
  -2   7  -5   -6.70    4.57   0
  -1  -2   9   27.73    3.63   0
  -1  -2  11    0.51    3.69   0
  -1  -2  12  139.53    5.67   0
  -1   7  -6   36.13    5.38   0
   0  -2   6  355.61    5.03   0
   0  -2  14   25.15    5.84   0
   1  -2  15   17.46    6.30   0
   1   2  -4   15.49    2.72   0
   1   4  -6    1.37    2.75   0
   2  -2   3  156.83    3.40   0
   2  -2  16    7.13    6.45   0
   2   3  -6  126.94    4.34   0
   2   6  -8   34.51    4.18   0
   2   9  -9   43.28    6.12   0
   2  10  -9   12.92    5.93   0
   2  11  -9    0.15    6.68   0
   3  -3   8   28.02    3.95   0
   3  -3   9   20.36    3.97   0
   3  -3  10    5.85    4.10   0
   4  -3   6  125.03    4.38   0
   4  -3  11    7.99    5.03   0
   4   8 -10    6.78    5.18   0
   5  -3  11   37.58    5.86   0
   5  -3  12   -9.29    4.62   0
   5   2  -7   -2.29    2.47   0
   5   3  -8  136.78    4.62   0
   5   9 -11   10.11    6.66   0
   5  10 -11   67.34    7.73   0
   6  -3   4   35.58    3.31   0
   6  -3  11   11.13    5.48   0
   6   5 -10   48.59    4.70   0
   6   7 -11   43.02    6.47   0
   7  -3  11   34.12    6.07   0
   7   6 -11   -0.01    4.73   0
   7   9 -12   15.60    6.77   0
   8  -3  10    5.49    4.97   0
   8   8 -12   -1.50    5.56   0
   9  -3   9   43.18    5.09   0
   9  -3  10    6.16    4.60   0
  10  -3   7    9.83    4.15   0
  10   2  -9  303.00    5.72   0
  10   3 -10    7.94    3.73   0
  11   1  -8   84.39    3.48   0
  11   4 -11   -0.57    4.10   0
  12  -2  -1    1.91    1.12   0
  13   5 -12   12.91    4.82   0
  14  -2   1    1.94    1.88   0
  14   1  -8   20.35    2.61   0
  14   5 -12    5.04    4.74   0
  15   0  -6    1.99    1.85   0
  15   5 -12    8.20    5.59   0
  16   2  -9   17.49    3.19   0
 -11   8  13    3.20    3.15   0
  -9   4  11   21.32    2.79   0
  -9   6   7   17.81    1.57   0
  -8   3  10   80.26    3.61   0
  -8   3  17   -3.13    5.15   0
  -7   2   9   67.95    2.95   0
  -7   2  17   15.46    5.68   0
  -7   8   1  207.53    4.27   0
  -6   1  16    6.56    4.95   0
  -6   2   6  131.27    2.48   0
  -6   2  19   -3.23    6.48   0
  -6  10  -1   24.51    3.77   0
  -6  11  -1    2.16    4.59   0
  -5   0  12   96.94    5.14   0
  -5   0  13   -8.52    4.27   0
  -5   6  -1    9.82    2.79   0
  -5   8  -2   21.11    3.72   0
  -4   0   7   -0.99    2.46   0
  -3  -1  10    5.34    3.66   0
  -3  -1  12  193.87    6.62   0
  -3   0  18   22.92    5.81   0
  -3   3  -1  196.81    3.20   0
  -3   4  -2   86.45    3.07   0
  -3   7  -4    1.92    3.64   0
  -2  -1   6  158.24    3.72   0
  -2  -1  16   11.61    5.45   0
  -2   5  -4   66.96    4.12   0
  -1  -1   4  570.26    4.76   0
  -1  -1  17   17.79    5.82   0
   0  -2   7  441.65    5.89   0
   0  -2  13   15.91    4.92   0
   0   7  -7   19.69    4.59   0
   1  -2  14   14.90    5.81   0
   1   7  -8   -7.01    5.43   0
   2  -2  15   -0.82    5.86   0
   2   4  -7 1345.54   10.38   0
   2   8  -9   39.58    5.64   0
   3  -2  15   35.20    7.65   0
   3   9 -10   32.57    6.86   0
   4  -3   7   86.67    4.24   0
   4  -3   8  100.77    5.32   0
   4  -3   9    9.58    4.36   0
   4  -3  10    0.52    4.19   0
   4   5  -9  275.52    6.79   0
   4   7 -10   17.73    5.08   0
   5  -3   5   24.48    3.03   0
   5  -3  10   13.11    5.36   0
   5   4  -9   25.72    3.87   0
   6  -3  10    9.47    5.49   0
   6   0  -5    0.26    2.03   0
   7  -3   4  506.93    5.96   0
   7  -3  10   -8.05    5.49   0
   8  -3   9   71.35    5.75   0
   8   5 -11  103.70    5.75   0
   9  -3   8   -2.71    4.14   0
   9   3 -10   69.33    5.40   0
  10  -3   5    3.04    2.93   0
  10  -3   6    8.57    3.32   0
  10   4 -11  945.70   11.32   0
  10   8 -13   -3.84    6.23   0
  11   5 -12   82.92    5.98   0
  11   7 -13   -0.42    6.07   0
  15   1  -8    8.91    2.54   0
  17   1  -7   -1.63    2.29   0
 -10   6  11    1.23    2.61   0
  -9   4  12   94.59    3.93   0
  -9   4  13   -3.31    3.31   0
  -9   4  15   40.62    4.62   0
  -7   2  10   10.65    3.06   0
  -7   2  16   -1.10    4.47   0
  -7   5   3   28.68    1.11   0
  -6   1  10   27.61    3.19   0
  -6   1  13   11.16    4.68   0
  -6   1  15   29.18    5.38   0
  -6   9  -1   49.48    3.81   0
  -4   0  15    5.66    5.06   0
  -4   0  16   75.04    6.26   0
  -4   1  19   13.08    6.09   0
  -3   0  17   12.42    6.23   0
  -3   5  -3   49.21    3.62   0
  -3  11  -5    2.29    5.62   0
  -2  -1  15   19.07    5.18   0
  -2   0  18   38.19    7.61   0
  -2   2  -1  812.20    4.23   0
  -2   9  -6    4.28    5.56   0
  -2  10  -6    2.85    4.70   0
  -2  11  -6   -1.16    5.20   0
  -1  -1  16    0.25    4.96   0
  -1  11  -7    9.85    5.33   0
   0  -2   8  496.56    6.70   0
   0  -2   9   21.18    4.29   0
   0  -2  11   11.99    4.51   0
   0  -2  12    3.50    4.21   0
   0  -1  17    9.46    5.45   0
   0  10  -8   12.61    6.34   0
   0  11  -8    8.91    6.24   0
   1  -2   5  120.33    3.40   0
   1  -2  13    1.52    5.01   0
   1  -1  17   24.51    7.17   0
   1   5  -7    2.49    3.52   0
   2  -2  14   22.94    6.03   0
   2   7  -9   86.58    5.94   0
   3   8 -10   16.19    5.86   0
   4  -2  15   -1.47    5.85   0
   5  -3   6   10.35    3.52   0
   5  -3   7   35.18    4.41   0
   5  -3   8  177.98    6.07   0
   5  -3   9  139.71    5.37   0
   5   1  -6   98.82    3.12   0
   6  -3   5 1104.16    8.86   0
   6  -3   6  504.84    7.01   0
   6  -3   8   -1.80    4.12   0
   6  -3   9   90.39    5.41   0
   6   6 -11   -3.44    4.89   0
   6   9 -12   18.76    7.17   0
   7  -3   5  146.82    4.36   0
   7  -3   8   33.88    4.54   0
   7  -3   9   -1.67    4.54   0
   7   5 -11   10.83    4.96   0
   8  -3   4    0.07    2.69   0
   8  -3   5   33.51    3.64   0
   8  -3   7  147.54    5.33   0
   8  -3   8   54.12    5.21   0
   8   0  -6  760.02    5.37   0
   9  -3   5   32.84    3.40   0
   9  -3   6   -4.04    3.49   0
   9  -3   7    3.81    3.92   0
   9   4 -11   21.08    4.79   0
  10   5 -12   41.59    5.77   0
  10   7 -13   42.69    7.01   0
  12   6 -13    4.08    5.35   0
  13  -2   0   28.31    1.93   0
  13   3 -11  133.36    5.76   0
  13   6 -13    6.70    5.41   0
  14  -2   2    5.40    2.43   0
  14  -2   3    3.79    2.73   0
  14   3 -11    2.06    3.86   0
  17   2  -9    1.75    2.97   0
 -10   6  16   -5.17    4.03   0
  -9  10   4    3.99    2.39   0
  -8   3  11   43.05    3.48   0
  -8   3  12   10.92    3.31   0
  -8   3  14   32.80    4.47   0
  -8   3  15   -7.46    4.35   0
  -8  10   2   37.20    3.53   0
  -7   2  11   62.39    4.23   0
  -7   2  14   75.52    5.53   0
  -7   2  15   54.05    4.80   0
  -7   6   2   89.10    2.35   0
  -6   2  18    3.94    5.40   0
  -5   1  17    1.50    5.62   0
  -4   0   8    6.58    2.74   0
  -4   0  14  229.79    7.63   0
  -4   9  -4   12.48    4.32   0
  -3   0   5    3.42    2.21   0
  -3   9  -5   10.74    3.99   0
  -2  -1   7 1998.94   10.44   0
  -2  -1  13   10.41    5.07   0
  -2  -1  14   28.75    5.24   0
  -2   0   3    4.26    1.69   0
  -2   6  -5  264.83    6.27   0
  -2   8  -6    3.90    4.63   0
  -1  -1  15    7.11    5.60   0
  -1   6  -6   54.33    4.43   0
   0  -2  10    8.00    3.69   0
   0  -1  16    5.72    5.28   0
   0   6  -7   46.09    5.12   0
   1   9  -9   48.97    6.98   0
   1  10  -9  -13.88    5.16   0
   1  11  -9   21.14    6.27   0
   2  -2  13  107.18    6.97   0
   2   5  -8   38.00    4.38   0
   3  -2  14   16.03    5.80   0
   4  -2  14   16.99    5.79   0
   5  -2  14   10.20    5.38   0
   6  -3   7  265.58    5.75   0
   6   2  -8  123.52    4.32   0
   6   4 -10    3.05    4.47   0
   6   8 -12    6.92    5.71   0
   7  -3   6   26.15    3.82   0
   7  -3   7  188.48    5.55   0
   8  -3   6   10.14    3.37   0
   8   8 -13   10.46    6.82   0
   9   1  -8   73.64    3.19   0
   9   7 -13   19.57    6.61   0
  11   6 -13    1.38    5.07   0
  12   0  -7   -3.23    1.95   0
  12   3 -11    4.64    4.23   0
  12   4 -12   -3.24    5.21   0
  13   2 -10    0.93    3.42   0
  13   4 -12    1.19    4.99   0
  14   2 -10    4.02    3.12   0
  14   4 -12   27.15    5.20   0
  15   3 -11    4.02    3.95   0
  15   4 -12    1.53    5.19   0
  16   1  -8    2.89    2.58   0
  17   0  -5   -0.91    1.31   0
 -10   6  13   -4.19    3.21   0
  -9   5  17    5.70    5.27   0
  -8   3  13    1.94    2.94   0
  -8   4  18   22.10    5.25   0
  -8   9   2  115.19    3.85   0
  -7   2  12   59.26    4.17   0
  -7   2  13    5.63    3.74   0
  -7   3  18    2.12    5.29   0
  -7  10   0   44.41    4.33   0
  -7  11   0    0.75    3.65   0
  -6   2  17   18.99    5.49   0
  -6   8  -1  199.76    5.08   0
  -5   1   7   44.94    2.48   0
  -5   1  16   13.29    5.43   0
  -5   2   4  353.13    2.72   0
  -5   2  19   14.91    6.43   0
  -5   7  -2  238.91    5.30   0
  -5  10  -3   60.30    4.84   0
  -5  11  -3    7.84    5.01   0
  -4   0   9    6.23    2.94   0
  -4   0  12    3.18    4.25   0
  -4   0  13   -1.77    3.87   0
  -4   4  -1    2.78    1.93   0
  -4   5  -2  130.57    3.65   0
  -3   0  16   10.10    5.04   0
  -3   6  -4   40.72    4.19   0
  -3   8  -5   21.04    4.93   0
  -2  -1   8  327.43    5.35   0
  -2   0  17   -9.10    5.27   0
  -1  -1  14   35.11    6.02   0
  -1   0  18    7.87    6.15   0
   0  -1  15   14.89    5.88   0
   0   1  -2 2438.35    6.97   0
   0   8  -8    7.42    4.70   0
   1  -1  16  -10.43    5.51   0
   1   6  -8   11.46    3.71   0
   1   8  -9   -0.63    5.75   0
   2  -2   4 1003.11    6.60   0
   2  -2  12   46.86    5.96   0
   2   1  -4 1212.21    6.49   0
   2   9 -10    7.75    6.89   0
   2  10 -10   12.59    6.50   0
   3  -2  13    0.60    5.05   0
   3   5  -9  284.90    6.61   0
   3   7 -10   39.70    5.45   0
   4  -2  13    1.85    5.56   0
   4   0  -4    6.17    2.17   0
   4   2  -7  895.50    7.55   0
   4   3  -8   -6.08    3.27   0
   4   4  -9   28.02    4.54   0
   5  -2  13   -4.63    5.82   0
   5   6 -11    6.07    5.66   0
   5   9 -12    2.32    6.88   0
   6  -2  13    5.19    6.16   0
   8   4 -11   12.18    4.59   0
  11   0  -7    1.10    1.96   0
  11   2 -10  463.89    7.40   0
  11   4 -12    1.22    5.10   0
  12   5 -13   49.69    6.36   0
  13   0  -7   -1.23    1.79   0
  13   5 -13    0.22    4.65   0
  14   5 -13    2.05    5.04   0
  15   2 -10   19.15    3.15   0
  16   0  -6  106.42    2.83   0
  16   3 -11   10.75    4.13   0
  -9   5  16    1.55    4.01   0
  -9   9   4   31.32    2.23   0
  -8   4  17    4.65    5.24   0
  -8   7   3   70.19    2.05   0
  -7   3  17    4.47    4.87   0
  -7   7   1  319.02    4.42   0
  -7   9   0    6.95    3.14   0
  -6   2   7   65.05    2.41   0
  -6   2  16   -1.36    5.56   0
  -5   1  15   32.64    5.31   0
  -5   2  18   26.46    7.21   0
  -4   0  10  214.47    5.11   0
  -4   0  11    5.89    3.45   0
  -4   1  17   -3.31    5.59   0
  -4   8  -4    2.47    4.06   0
  -3   0  15    8.24    4.85   0
  -3   1  18   22.35    6.21   0
  -2  -1   9   71.12    4.00   0
  -2   0  16   -2.48    5.85   0
  -1   0  17    5.62    5.44   0
  -1   7  -7   30.75    5.24   0
   0  -1   3  349.26    3.61   0
   1  -2   7  326.52    5.15   0
   1  -1  15   24.19    6.30   0
   2  -2  11    6.77    4.93   0
   2  -1  16   -3.23    5.72   0
   2   6  -9    8.91    4.23   0
   2   8 -10   43.23    6.68   0
   3  -2  12   46.95    6.07   0
   3  -1  16    2.89    6.74   0
   3   1  -5  114.70    3.20   0
   3   9 -11   12.15    7.09   0
   3  10 -11   -6.95    6.60   0
   4   5 -10   84.00    5.92   0
   5   8 -12   -1.48    6.21   0
   6  -2   0 1021.68    4.06   0
   6   5 -11   11.02    4.70   0
   7  -2  12    4.56    6.23   0
   7   0  -6   83.90    2.50   0
   7   3 -10  282.62    6.73   0
   7   8 -13   11.38    5.82   0
   8  -2  -1   12.34    1.07   0
   8   5 -12   -3.16    4.40   0
   9   6 -13   25.61    6.22   0
  10   0  -7   -1.21    2.07   0
  10   4 -12   63.96    5.31   0
  11  -2  -1    0.10    1.20   0
  11  -1  -5   27.30    1.53   0
  11   5 -13   70.87    6.83   0
  12  -1  -5   22.92    1.41   0
  12   1  -9  113.32    4.03   0
  13  -2   1   35.10    2.44   0
  13   1  -9    3.56    2.65   0
  13   6 -14   16.11    6.54   0
  16   2 -10    6.80    3.16   0
  -9   5  10  199.41    4.26   0
  -9   5  15   18.73    3.86   0
  -8   4  16    2.62    5.11   0
  -7   3  16   80.42    6.88   0
  -6   3  18   50.77    6.66   0
  -6  10  -2    4.90    4.29   0
  -6  11  -2   15.95    4.54   0
  -5   1   8 1641.61    9.36   0
  -5   1  13   24.30    5.27   0
  -4   1  16  248.08    8.63   0
  -3   0   6   48.31    2.83   0
  -3   0  14 1450.59   15.02   0
  -3   7  -5   -0.11    4.74   0
  -3  10  -6    2.63    5.37   0
  -2   1  18   31.19    7.03   0
  -2  10  -7   -2.51    5.71   0
  -2  11  -7   38.88    6.11   0
  -1  -1  12   12.50    4.81   0
  -1   3  -4 3237.10   12.33   0
  -1   4  -5   34.30    3.62   0
  -1  10  -8   -0.74    5.67   0
  -1  11  -8   14.15    5.91   0
   0  -1  14    8.99    5.05   0
   0   0  17    9.72    5.82   0
   0   3  -5    0.47    2.64   0
   0   4  -6    0.63    3.05   0
   0   7  -8   52.88    5.21   0
   0  10  -9   -2.09    6.71   0
   1   3  -6  125.80    3.82   0
   1   4  -7  334.11    6.00   0
   1   7  -9   14.71    5.04   0
   2  -2   5    9.49    2.52   0
   2  -2  10   -3.23    3.29   0
   2  -1  15   -3.95    5.20   0
   3  -2   3  120.95    2.79   0
   3  -2  11  103.82    6.59   0
   3  -1  15   28.85    7.21   0
   4  -2  12   37.10    5.41   0
   4  10 -12   17.81    6.84   0
   5  -2  12   11.14    4.97   0
   5   2  -8   26.32    3.73   0
   5   3  -9   24.07    3.92   0
   5   4 -10    7.27    3.72   0
   6  -2  12   11.26    5.12   0
   6   6 -12   -4.44    5.81   0
   6   9 -13   10.36    6.37   0
   7  -1  -4   -0.19    1.11   0
   7   2  -9   68.90    4.28   0
   7   4 -11   47.29    4.80   0
   7   7 -13    1.88    5.96   0
   8  -2  11   34.80    6.16   0
   9  -2  10    2.76    5.29   0
   9   2 -10   20.18    4.10   0
   9   3 -11   48.14    4.44   0
  10  -1  -5   12.70    1.48   0
  10   5 -13   23.61    5.28   0
  10   7 -14    7.73    6.48   0
  11  -2   8    4.32    4.61   0
  11   1  -9    4.58    3.08   0
  13  -2   3   32.99    3.24   0
  17   1  -8  158.87    4.36   0
 -10   7  11   84.30    4.03   0
 -10   7  14   15.04    3.72   0
 -10   7  15    8.88    3.68   0
  -9   5  11   16.57    3.14   0
  -9   5  12    4.85    3.08   0
  -9   5  13   17.45    3.43   0
  -9   5  14   18.70    3.49   0
  -7   4  18   29.02    5.28   0
  -6   2  14   67.21    5.98   0
  -6   7  -1  267.44    5.01   0
  -6   9  -2   -9.47    3.62   0
  -5   1   9 1529.86    9.91   0
  -5   1  10    2.01    4.42   0
  -5   1  11   12.37    4.66   0
  -5   1  12   -5.92    3.83   0
  -5   8  -3   33.41    4.02   0
  -4   1  15    9.25    5.79   0
  -4   2  18   20.64    6.71   0
  -4   3   0  122.96    2.32   0
  -4   7  -4   -0.43    3.78   0
  -3   0  13    3.95    3.94   0
  -3   1  17    2.26    5.32   0
  -3   9  -6   29.30    5.72   0
  -2   0  15    6.91    4.88   0
  -2   4  -4   18.76    2.73   0
  -2   9  -7   11.03    4.90   0
  -1  -1   6    3.97    2.68   0
  -1  -1  11    8.62    3.88   0
  -1   0  16   -3.46    5.03   0
  -1   1  18    3.22    6.99   0
  -1   5  -6   19.84    4.24   0
  -1   9  -8    8.48    5.00   0
   0   5  -7   13.30    3.81   0
   0   9  -9    0.47    5.39   0
   1  -1  14   -0.42    5.02   0
   1   0  17  -10.25    5.62   0
   1   5  -8   -6.98    3.65   0
   1   9 -10   64.22    7.44   0
   1  10 -10   32.33    6.63   0
   2  -2   6   12.86    2.97   0
   2  -2   7   16.97    3.76   0
   2  -2   9   12.24    3.55   0
   2   3  -7   36.53    3.27   0
   2   4  -8   59.91    4.25   0
   2   7 -10   73.90    5.34   0
   3  -2  10    4.55    4.99   0
   4  -2  11  235.22    7.08   0
   4  -1  15    8.63    6.28   0
   4   6 -11    9.08    4.93   0
   4   9 -12    0.24    6.05   0
   5  -2  11   35.12    5.65   0
   5   0  -5   -2.04    2.30   0
   5   5 -11    4.13    4.33   0
   5   7 -12   14.90    5.39   0
   6  -2  11   51.16    6.15   0
   6   8 -13   -1.63    5.71   0
   7  -2  11   15.07    5.21   0
   8  -2  10   -9.71    4.92   0
   8   8 -14    5.37    6.51   0
   9  -2  -1   76.61    1.56   0
   9   0  -7   -6.22    2.23   0
   9   5 -13   21.98    6.34   0
   9   7 -14    1.56    5.84   0
  10  -2   9   13.79    4.80   0
  10   1  -9   72.21    3.83   0
  11   6 -14    0.10    5.66   0
  12  -2   0   16.57    1.73   0
  12  -2   6    7.24    3.82   0
  12   3 -12   45.42    5.32   0
  13  -1  -5    3.20    1.11   0
  13   3 -12    8.72    4.47   0
  14   3 -12   -2.11    4.03   0
  14   4 -13    7.36    4.47   0
  14   5 -14   53.37    6.51   0
  15   0  -7   -0.33    1.93   0
  15   1  -9   15.85    2.78   0
  15   3 -12   -6.07    4.41   0
  15   4 -13    4.04    5.48   0
 -10   7  12   42.15    3.66   0
 -10   7  13   32.77    3.66   0
 -10   8   9    8.13    2.22   0
  -9   6  16   10.00    4.27   0
  -8   4   9   -1.63    2.34   0
  -8   4  14   -2.19    3.83   0
  -8   5  17    0.23    4.95   0
  -8  11   1   13.36    3.72   0
  -7   3   8    9.45    2.35   0
  -7   3  14   35.27    4.77   0
  -7   4   5  108.07    1.79   0
  -7   4  17    0.22    5.31   0
  -6   2   8  109.62    3.18   0
  -6   3  17    3.26    4.83   0
  -5   2  16   -0.32    5.27   0
  -5   6  -2  143.30    4.04   0
  -5  11  -4   85.52    6.53   0
  -4   1   5  414.91    3.82   0
  -4   9  -5    9.46    4.70   0
  -3   0   7   -2.07    2.48   0
  -3   0  11   -5.31    4.00   0
  -3   0  12  130.23    5.17   0
  -3   1  16   28.23    5.53   0
  -3   5  -4   70.58    4.04   0
  -2   0  14   -5.32    4.73   0
  -2   1  17    1.74    5.36   0
  -2   3  -3  834.40    6.29   0
  -1  -1   7   -7.89    2.68   0
  -1  -1   8  305.53    5.35   0
  -1  -1   9   -0.43    3.32   0
  -1  -1  10  193.15    5.32   0
  -1   0  15    7.74    4.84   0
  -1   6  -7  228.72    6.09   0
   0  -1  12   22.82    4.37   0
   0   0  16    8.35    5.51   0
   0   2  -4  232.65    3.85   0
   1  -1  13   17.89    5.27   0
   2  -1  14   26.91    5.66   0
   2   5  -9  399.75    7.45   0
   3  -2   4   20.96    2.43   0
   3  -2   9  215.62    5.87   0
   3  -1  14   86.44    7.22   0
   3   4  -9  587.59    8.13   0
   3   7 -11   12.81    5.14   0
   4  -2  10    7.98    4.61   0
   4  -1  14    9.68    6.99   0
   5  -2  10  117.06    6.12   0
   5  -1  14    5.11    6.48   0
   6  -2  10  143.53    6.51   0
   6  -1  14   -1.80    5.51   0
   6   2  -9   44.96    4.99   0
   6   3 -10   31.66    3.83   0
   7  -2  10  105.92    6.89   0
   7   6 -13   -3.21    5.54   0
   8   7 -14    2.45    6.55   0
   9  -2   9    6.09    4.89   0
   9  -1  -5   51.15    1.72   0
   9   1  -9   65.42    3.84   0
  11  -2   7    8.81    4.44   0
  11   4 -13   64.01    6.49   0
  12  -2   5   34.94    3.70   0
  12   2 -11    8.55    4.07   0
  12   5 -14    5.85    5.63   0
  13   2 -11   21.61    3.82   0
  13   5 -14   27.87    6.09   0
  14   2 -11   73.52    4.24   0
  15   2 -11    0.94    3.26   0
  16   1  -9   35.86    3.18   0
  16   3 -12   -2.11    4.17   0
 -10   9   8   16.84    1.88   0
  -9   6  15    9.66    4.02   0
  -8   4  11   11.17    3.12   0
  -8   4  12   -3.58    3.12   0
  -8  10   1   26.67    3.50   0
  -7   3   9    7.98    2.58   0
  -7   3  13   10.84    3.86   0
  -7  10  -1   64.00    4.63   0
  -7  11  -1    8.20    4.01   0
  -6   2   9   38.11    2.51   0
  -6   2  11   39.87    4.04   0
  -6   2  12   18.90    3.72   0
  -6   3  16   57.20    6.40   0
  -5   2  15   49.29    6.38   0
  -5   3  18   -0.11    5.35   0
  -4   1  14  466.11    9.03   0
  -4   2  17   17.26    5.67   0
  -3   0   8  206.21    4.39   0
  -3   0   9   -2.40    3.23   0
  -3   0  10   33.37    3.74   0
  -3   2  18   -2.86    5.42   0
  -3   6  -5   36.10    4.55   0
  -3   8  -6   30.86    4.46   0
  -2   0   4  361.57    4.04   0
  -2   0  13    3.19    4.14   0
  -1   1  -1 1039.06    3.69   0
  -1   1  17    1.06    6.48   0
   0  -1   4 1343.84    6.90   0
   0   0  15    4.41    5.54   0
   1  -1   2  458.62    3.56   0
   1   0  16   -3.07    5.57   0
   2  -1  13   26.47    4.85   0
   2   0  16   26.40    6.37   0
   2   6 -10   47.89    4.95   0
   2   8 -11   29.98    6.95   0
   3  -2   5   13.51    2.59   0
   3  -2   6   33.04    3.87   0
   3   0  16    4.05    6.89   0
   3   5 -10   11.69    4.31   0
   3   9 -12   11.35    6.54   0
   4  -2   9    7.83    3.95   0
   4   3  -9   85.79    4.42   0
   4   4 -10   10.20    3.87   0
   4   7 -12   14.78    5.28   0
   5   6 -12   14.60    5.27   0
   5   8 -13   25.80    6.25   0
   6   0  -6  246.13    3.67   0
   6   5 -12    2.09    4.66   0
   7  -2   9   16.07    4.76   0
   7  -1  13   35.10    6.93   0
   7   8 -14   11.65    6.41   0
   8  -2   9   19.61    5.10   0
   8   0  -7   -3.46    2.16   0
   8   5 -13   -2.34    4.44   0
   9  -2   8   -5.90    4.49   0
   9   6 -14   32.44    6.14   0
  10  -2   7    4.57    3.94   0
  10   3 -12  289.56    7.25   0
  10   4 -13   52.92    6.17   0
  11  -2   6   -0.44    3.37   0
  11   2 -11  106.80    4.59   0
  11   5 -14    4.77    5.36   0
  12  -2   2    8.73    2.33   0
  16   2 -11   -1.21    3.45   0
 -10   8  10   39.17    3.05   0
  -8   5  16   12.77    4.13   0
  -7   3  11    7.27    3.02   0
  -7   4  16    9.09    4.32   0
  -6   4  18    6.06    4.90   0
  -6   8  -2   13.21    3.26   0
  -6  11  -3    4.05    5.23   0
  -5   4   0   34.07    2.11   0
  -5   7  -3    6.77    3.50   0
  -5   9  -4    9.13    4.29   0
  -4   1  13  129.10    5.80   0
  -4   2  16   -0.76    5.93   0
  -4   8  -5   30.46    4.86   0
  -3   1  15  100.68    6.19   0
  -3  11  -7   -8.30    6.08   0
  -2   0  12  125.47    5.91   0
  -2   1  16   12.26    5.32   0
  -2   2  18   15.17    5.76   0
  -2  10  -8   -1.78    6.56   0
  -1   0  14    2.33    4.98   0
  -1   2  -3 1346.66    6.73   0
  -1   7  -8    4.41    4.76   0
  -1  10  -9   26.17    6.00   0
   0  -1  10  168.81    5.30   0
   0   1  17    5.13    6.27   0
   0   7  -9    4.39    4.92   0
   0  10 -10   35.71    6.74   0
   1  -1  12   18.36    4.30   0
   1   0  15   -7.52    5.71   0
   1   7 -10    9.21    6.13   0
   3  -1  13   29.04    5.78   0
   3   6 -11   20.83    5.14   0
   4  -2   3   -3.60    1.89   0
   4  -2   8    4.32    3.61   0
   4  -1  13   64.66    6.30   0
   4   9 -13   65.40    8.49   0
   5  -2   9    4.13    3.92   0
   5  -1  13   14.34    5.58   0
   6  -2   9   -4.42    3.88   0
   6  -1  13   28.29    5.99   0
   6   6 -13   45.37    6.45   0
   7  -2   0    6.17    1.48   0
   7   3 -11    2.33    3.96   0
   7   4 -12   13.07    4.00   0
   7   7 -14    2.64    5.70   0
   8  -2   8   47.88    5.09   0
   8  -1  12   36.10    6.77   0
   9   3 -12   89.06    5.91   0
  10   2 -11    9.15    3.71   0
  10   5 -14   17.33    5.51   0
  11  -2   5   11.10    3.24   0
  11   0  -8 2674.85   11.36   0
  11   6 -15    0.50    6.46   0
  12   0  -8  234.83    3.93   0
  12   1 -10  112.02    4.11   0
  13   0  -8    4.20    2.02   0
  13   1 -10    5.34    2.88   0
 -10   8  12   15.36    3.34   0
 -10   8  13   -4.60    3.37   0
  -9   6   9   60.34    2.86   0
  -9   6  13   21.36    3.43   0
  -9  10   3    9.43    2.44   0
  -8   5  15   46.38    4.65   0
  -7   4  15   58.02    6.05   0
  -7   9  -1   -2.12    3.36   0
  -6   3  15   17.29    4.87   0
  -6   4  17    0.40    5.27   0
  -6  10  -3   45.27    4.63   0
  -5   2   5   35.91    2.13   0
  -4   1   6  311.88    3.73   0
  -4   1  11   18.07    4.59   0
  -4   1  12   10.19    4.36   0
  -4   5  -3   51.45    3.32   0
  -4   6  -4    3.90    3.96   0
  -4  11  -6   -5.97    6.06   0
  -3   1  14   33.72    4.67   0
  -3   2  17    2.87    5.14   0
  -3  10  -7   18.17    5.46   0
  -2   0  11   -3.86    4.20   0
  -2   9  -8   37.01    6.42   0
  -1   0  13    1.52    4.30   0
  -1   1  16   -5.13    5.00   0
  -1   2  18   17.71    6.39   0
   0  -1   5  961.99    6.71   0
   0  -1   6   22.85    3.41   0
   0   0  14    3.09    4.81   0
   0   4  -7   10.70    3.51   0
   0   5  -8   51.01    5.28   0
   0   9 -10    5.01    5.46   0
   1  -1  11   23.51    4.25   0
   1   1  17   19.00    6.10   0
   1   4  -8   33.34    3.85   0
   1   9 -11   23.11    7.60   0
   1  10 -11    2.71    6.28   0
   2  -1  12    9.22    4.11   0
   2   0  15   -1.67    5.23   0
   2   7 -11   94.34    6.24   0
   3  -1  12   -9.82    5.85   0
   3   0  15    3.44    6.55   0
   4  -2   4   39.01    2.98   0
   4  -2   5    6.84    2.99   0
   4  -2   6  233.13    5.13   0
   4   0  15   -3.97    6.95   0
   4   8 -13   13.30    6.70   0
   5  -2   8   71.62    4.33   0
   5  -1  -3  775.48    3.09   0
   5   4 -11  843.84   10.90   0
   5   5 -12   18.71    6.07   0
   5   7 -13    9.16    5.30   0
   6  -2   8    4.43    3.73   0
   6   1  -8  105.26    3.82   0
   7  -2   8   51.41    4.38   0
   7  -1  12    6.93    5.63   0
   7   2 -10   13.01    3.69   0
   7   5 -13   23.17    5.45   0
   8  -2   7    3.63    3.84   0
   9  -1  11    1.70    5.98   0
   9   2 -11   51.66    5.03   0
   9   4 -13   -3.21    4.76   0
   9   7 -15    4.92    6.00   0
  10  -2   6   11.12    3.64   0
  10   0  -8  681.28    6.16   0
  10   6 -15   48.21    7.84   0
  12   4 -14    5.48    5.63   0
  13   3 -13    4.09    4.54   0
  13   4 -14    5.11    4.77   0
  14   0  -8   68.81    2.77   0
  14   3 -13   11.09    4.43   0
  14   4 -14   19.62    4.75   0
  15   1 -10   -3.01    2.77   0
  15   3 -13   17.41    5.19   0
  16   0  -7    0.18    1.70   0
  17   1  -9   52.62    3.38   0
  -9   6  11   -0.19    2.93   0
  -9   6  12   28.05    3.37   0
  -9   7  15    1.31    4.09   0
  -8   5  14  157.34    5.92   0
  -7   5  17    9.64    4.67   0
  -5   2  13   14.49    4.16   0
  -5   4  18    0.61    5.40   0
  -5   8  -4   13.20    4.12   0
  -4   1   7  184.12    3.83   0
  -4   1  10   15.59    4.62   0
  -4   2  15   -5.85    4.76   0
  -4   3  17    9.52    6.46   0
  -4   4  -2   51.74    2.72   0
  -4  10  -6    8.12    4.43   0
  -3   1  13    5.34    4.77   0
  -3   9  -7    7.25    5.06   0
  -2   0   5    2.35    2.42   0
  -2   0  10   21.40    3.64   0
  -2   8  -8    3.75    5.33   0
  -1   0   2 2594.85    6.00   0
  -1   4  -6  459.34    6.52   0
  -1   5  -7    2.40    3.79   0
   0  -1   7  225.66    4.49   0
   0   1  16    0.28    4.99   0
   0   3  -6  101.22    3.85   0
   0   8 -10   11.40    6.27   0
   1   0  14   26.06    5.55   0
   1   3  -7   -1.40    2.96   0
   1   5  -9  110.48    5.08   0
   2  -1  11   27.36    4.48   0
   2   1  -5  503.89    4.96   0
   2   3  -8    4.49    3.40   0
   2   4  -9   41.25    4.17   0
   2   5 -10   63.53    4.95   0
   2   9 -12   27.99    7.03   0
   3   4 -10   11.94    4.68   0
   3   7 -12   -5.10    5.37   0
   4  -1  12   49.68    6.09   0
   5  -2   3    1.43    2.30   0
   5  -2   6  175.45    5.04   0
   5  -2   7   10.56    3.63   0
   5  -1  12    0.97    5.32   0
   5   2  -9  142.63    4.77   0
   6  -2   7  763.09    9.01   0
   6  -1  12   43.56    5.60   0
   6   3 -11   35.06    4.52   0
   6   4 -12   71.28    5.77   0
   6   7 -14    2.49    5.62   0
   7  -2   7  105.17    5.15   0
   7   0  -7    0.48    2.23   0
   8  -2   0    2.34    1.55   0
   8  -1  11   27.26    6.67   0
   8   3 -12   17.13    5.33   0
   8   4 -13   37.94    5.81   0
   8   7 -15    3.26    6.00   0
   9  -2   6    5.01    3.76   0
  10  -1  10    6.52    4.87   0
  10   1 -10   46.29    3.95   0
  11  -2   1   10.12    1.83   0
  11   4 -14   15.68    5.59   0
  12   5 -15    2.98    5.19   0
  13   2 -12    4.71    3.94   0
  14   2 -12   35.92    4.09   0
  15  -1  -2   -0.91    1.46   0
  15  -1   2    1.69    2.83   0
 -10   9   9   11.85    2.56   0
  -8   5   7    3.83    2.01   0
  -8   5  13   -1.13    3.28   0
  -8   6  16    2.80    3.57   0
  -7   4  14    0.94    3.52   0
  -7   5  16    2.09    4.59   0
  -7   6   1   -0.48    2.00   0
  -7   7   0   26.93    2.62   0
  -6   3   5    3.27    1.55   0
  -6   3  13   -5.36    4.44   0
  -6   4  16    6.86    5.24   0
  -6   6  -1  127.37    3.59   0
  -6   7  -2   10.38    3.30   0
  -5  10  -5    5.94    4.93   0
  -5  11  -5   32.73    5.69   0
  -4   1   8    0.50    2.51   0
  -4   7  -5    9.87    3.56   0
  -3   1   3 6966.40    9.96   0
  -2   0   6  345.13    4.91   0
  -2   0   8   34.82    3.78   0
  -2   0   9   -1.21    2.92   0
  -2   1  14   25.26    4.75   0
  -1   0  12   -2.66    3.89   0
  -1   1  15    3.97    4.84   0
  -1   2  17   -8.10    5.52   0
  -1   3  -5 2363.25   11.21   0
   0   0  13   -0.16    4.45   0
   0   6  -9   20.29    4.87   0
   1  -1   3 1566.71    6.87   0
   1  -1   9  203.88    5.29   0
   1   1  16    1.08    5.56   0
   1   8 -11   -4.17    5.24   0
   2  -1  10  -10.54    4.01   0
   2   0  14  228.99    8.22   0
   2   1  16   -4.80    6.17   0
   2   6 -11    1.26    5.68   0
   3  -1  11  134.10    5.86   0
   3   0  -4    8.38    2.07   0
   3   0  14   18.93    6.49   0
   3   1  16    1.92    6.23   0
   3   3  -9  118.68    4.59   0
   3   5 -11  222.07    6.93   0
   4  -1  11   84.63    6.40   0
   4   0  -5    3.55    2.57   0
   4   0  14   61.18    7.51   0
   4   1  -7  189.78    3.94   0
   5  -2   4   32.80    3.15   0
   5  -2   5    6.01    2.79   0
   5   0  14   11.97    6.52   0
   5   6 -13   15.15    5.64   0
   6  -2   6   54.02    4.33   0
   6  -1  11   10.17    5.42   0
   6   0  14    8.85    6.06   0
   6   2 -10   52.21    5.10   0
   6   5 -13   16.27    5.21   0
   7  -2   6   85.84    4.74   0
   7  -1  11    3.35    4.63   0
   7   1  -9    7.20    3.55   0
   8  -2   6   38.01    4.19   0
   8   2 -11   36.47    4.84   0
   8   5 -14  164.91    8.02   0
   9  -2   5   10.07    3.47   0
   9  -1  10   12.27    5.43   0
   9   0  -8  328.72    4.61   0
   9   1 -10   24.49    3.78   0
   9   6 -15    5.62    6.21   0
  10  -2   4  132.78    4.18   0
  10   3 -13   21.09    5.58   0
  10   4 -14    1.58    5.65   0
  15   0  -8   13.20    2.33   0
  15   2 -12    9.87    3.55   0
  16   1 -10    0.87    2.64   0
  16   2 -12    2.50    3.67   0
 -10   9  10    6.80    2.91   0
 -10   9  11   -6.32    3.30   0
  -9   7  14    9.65    3.64   0
  -8   5  12   -0.99    3.20   0
  -8   6  15    0.72    3.82   0
  -7   4  13   10.79    3.56   0
  -7   6  17    8.82    4.56   0
  -7   8  -1   94.60    3.82   0
  -7  10  -2    9.04    4.10   0
  -7  11  -2    0.80    3.65   0
  -6   3  12    1.15    3.92   0
  -6   5  17   -8.14    4.87   0
  -5   2  11    4.56    3.59   0
  -5   4  17    2.97    4.65   0
  -5   6  -3  107.82    4.10   0
  -5   9  -5   -6.04    4.07   0
  -4   2  14   10.63    4.87   0
  -4   3  16   43.42    6.71   0
  -4   4  18    2.01    5.35   0
  -3   3  17   26.75    7.03   0
  -3   6  -6   21.28    4.69   0
  -2   0   7    0.99    2.65   0
  -2   2  -2  392.83    3.63   0
  -1   0  11    4.05    3.72   0
  -1   7  -9   -5.40    5.29   0
   0   0  12   32.52    4.58   0
   0   1  15   23.19    4.90   0
   0   2  17    1.60    5.58   0
   0   7 -10   -5.85    5.75   0
   1  -1   8  307.86    5.72   0
   1   0  13   -9.45    4.36   0
   1   7 -11   -1.37    5.72   0
   2   0  -3    5.08    2.13   0
   2   2  -7  546.51    6.24   0
   3  -1  10   59.55    5.33   0
   3   6 -12    1.76    4.94   0
   4   3 -10   20.05    4.06   0
   4   4 -11  953.36   11.87   0
   4   5 -12  171.08    7.32   0
   5  -1  11    3.02    5.00   0
   5   0  -6  213.25    3.82   0
   5   1  -8 1686.05   10.40   0
   5   7 -14   17.25    6.70   0
   6  -2   3   40.53    2.63   0
   6  -2   4    0.56    2.65   0
   6  -2   5   66.24    3.32   0
   6  -1  -4  617.10    3.40   0
   6   6 -14   17.23    5.66   0
   6   8 -15    3.80    6.64   0
   7  -2   1   33.68    1.83   0
   7  -2   5  590.24    7.05   0
   7   0  13   -7.39    6.38   0
   7   3 -12    0.37    5.10   0
   7   4 -13    8.82    4.53   0
   8  -2   5  467.06    6.47   0
   8  -1  10   75.96    6.55   0
   9  -2   4   40.74    3.34   0
   9   4 -14   34.43    6.10   0
  10   5 -15    4.46    5.29   0
  11  -1  -6  605.97    4.13   0
  11  -1   8   -3.97    5.22   0
  14   4 -15    7.95    5.66   0
  15  -1   0    0.07    2.04   0
 -10  10   8    2.91    2.32   0
  -9   9   3   32.48    2.01   0
  -8   5   8   12.12    2.51   0
  -8   7   2    0.19    1.72   0
  -8   7  16   58.99    4.88   0
  -8  10   0    9.81    3.15   0
  -7   4  12   10.43    3.49   0
  -6   3  11   36.92    3.82   0
  -6   5   0   15.69    2.13   0
  -6   8  -3   -0.82    3.52   0
  -5   2  10  120.59    4.31   0
  -5   5  -2   67.84    3.24   0
  -5   7  -4  126.81    5.04   0
  -4   8  -6    1.79    3.81   0
  -3   1  11   -1.85    3.48   0
  -3  10  -8    1.76    4.95   0
  -2   1  13    8.53    4.06   0
  -2   3  -4 1411.33    8.41   0
  -2   9  -9   11.41    6.08   0
  -1   0  10    4.26    3.46   0
  -1   1  14   29.16    5.23   0
  -1   2  16   -2.35    5.32   0
  -1   9 -10    2.99    5.53   0
   0   1  -3  347.65    3.73   0
   0   2  -5  145.06    3.64   0
   0   9 -11   -4.64    5.50   0
   1  -1   4   -0.68    2.40   0
   1  -1   5   20.10    3.23   0
   1  -1   6  120.21    4.20   0
   1  -1   7  248.77    4.78   0
   1   1  15   57.12    6.26   0
   1   2  17    2.97    5.76   0
   1   9 -12   71.02    7.87   0
   2   0  13   18.21    4.80   0
   2   1  15   13.60    6.07   0
   3   0  13   -9.81    4.58   0
   4  -1  10   15.83    4.63   0
   4   0  13   15.15    6.40   0
   4   2  -9   26.10    3.77   0
   4   8 -14    0.62    6.12   0
   5  -1  10   36.77    5.69   0
   5   0  13    8.83    5.90   0
   5   4 -12    3.64    4.40   0
   5   5 -13    7.94    5.85   0
   6  -1  10    6.10    5.45   0
   6   0  13   -1.75    5.29   0
   7  -2   3  150.00    3.55   0
   7  -2   4  788.77    7.12   0
   7  -1  10   18.55    4.70   0
   7   2 -11   61.00    5.08   0
   8  -2   1   10.15    1.93   0
   8  -2   3    3.73    2.78   0
   8  -2   4  152.04    4.21   0
   8   0  -8   42.71    2.75   0
   8   1 -10    8.46    3.82   0
   9  -2   1    4.96    1.92   0
   9  -1   9    2.58    5.20   0
   9   3 -13   -3.22    4.44   0
   9   5 -15   17.48    6.08   0
  10  -1  -6 1517.64    6.33   0
  10   6 -16   -2.03    6.80   0
  11   0  -9    0.49    2.64   0
  11   1 -11   56.43    3.99   0
  12   0  -9   -5.79    2.35   0
  12   4 -15    0.11    4.69   0
  13  -1   5    6.21    3.63   0
  13   0  -9    0.92    2.06   0
  13   1 -11  109.44    4.37   0
  14   1 -11   42.59    3.40   0
  14   3 -14   16.67    4.83   0
  17   1 -10    8.50    2.77   0
  -9   7  12    6.39    3.43   0
  -9   8  14    1.16    3.79   0
  -8   5   9   -0.32    2.68   0
  -8   5  10   45.68    3.29   0
  -8   6  14    5.10    3.50   0
  -7   6  16   10.07    4.57   0
  -7   9  -2   16.50    3.70   0
  -6   3   6    7.39    2.09   0
  -6   4  14   31.25    4.63   0
  -6   5  16    2.87    4.69   0
  -5   2   8   22.55    2.10   0
  -5   4  16   -1.29    4.37   0
  -5   8  -5    3.92    3.94   0
  -4   3  15   48.04    6.32   0
  -4   4  17   -2.33    5.14   0
  -4   6  -5   10.49    4.26   0
  -4  10  -7   31.26    5.53   0
  -3   1  10    8.11    3.93   0
  -3   2  14   43.29    4.81   0
  -3   7  -7    0.37    3.80   0
  -3   9  -8   12.78    5.24   0
  -2   1  12   93.37    5.62   0
  -2   2  15   40.97    5.78   0
  -2   3  17   32.87    6.03   0
  -2   8  -9   -2.78    5.64   0
  -1   0   9   -0.48    3.90   0
  -1   5  -8   25.27    5.23   0
  -1   8 -10   11.54    5.96   0
   0   0  11    4.78    3.95   0
   0   1  14    9.86    4.95   0
   0   2  16  -11.09    5.05   0
   0   4  -8  324.73    6.39   0
   0   5  -9    1.50    4.10   0
   0   8 -11    3.34    5.30   0
   1   0  12   -0.61    4.36   0
   1   4  -9  109.16    4.98   0
   1   8 -12    0.63    7.08   0
   2  -1   8  218.90    5.17   0
   2   4 -10   19.57    4.13   0
   2   9 -13    0.40    7.34   0
   3  -1   9    3.61    4.12   0
   3   1  15   14.60    6.07   0
   4   1  15   24.67    6.26   0
   5   2 -10   99.15    5.01   0
   5   8 -15   23.89    7.52   0
   6   0  -7    1.54    2.54   0
   6   3 -12    8.79    4.54   0
   6   4 -13   14.10    5.19   0
   7   0  12   69.36    7.01   0
   8  -1   9   -5.61    5.39   0
   8   0  12   -0.94    5.04   0
   8   4 -14    0.89    5.02   0
   9   2 -12  298.08    6.78   0
  10  -1   8   -1.29    3.95   0
  10   0  -9    0.22    2.88   0
  10   1 -11   -2.86    3.66   0
  11   4 -15   49.70    5.64   0
  12   2 -13   23.05    4.58   0
  13   2 -13   -2.49    4.36   0
  14   0  -9   -2.96    2.19   0
  14   2 -13   -1.49    3.97   0
  -9   7  11    0.69    3.02   0
  -8   6  13   -3.81    2.86   0
  -8   9   0    4.59    3.19   0
  -7   4   7   92.59    2.94   0
  -7   4  10   20.79    2.95   0
  -7   5  14   10.45    3.41   0
  -6   3   7   11.67    2.54   0
  -6   3   9    6.66    2.58   0
  -6   6  17    6.36    4.82   0
  -6   9  -4    2.38    3.76   0
  -5   5  17    7.13    4.45   0
  -4   2  12  970.04   10.31   0
  -4   5  -4  117.57    3.97   0
  -4   9  -7   -1.55    4.72   0
  -3   8  -8   43.90    6.23   0
  -2   5  -7    4.04    4.71   0
  -1   0   8   19.11    3.66   0
  -1   1  13    3.69    4.34   0
  -1   2  -4    0.62    2.46   0
  -1   2  15   -1.48    5.41   0
  -1   3  17    7.21    5.25   0
  -1   4  -7    0.62    3.92   0
  -1   6  -9   64.48    5.47   0
   0   0  10    5.98    4.45   0
   0   3  -7  267.40    5.13   0
   0   3  17   -0.12    5.97   0
   0   6 -10   35.91    5.27   0
   1   0  11   -5.88    4.67   0
   1   1  14   10.40    5.00   0
   1   2  16   -0.68    5.39   0
   1   3  -8   16.20    3.56   0
   1   6 -11   29.90    5.04   0
   2  -1   7   34.29    3.76   0
   2   0  12   94.31    5.55   0
   2   2  16   -0.32    6.45   0
   3  -1   8   18.05    4.56   0
   3   0  12    8.84    4.23   0
   3   2  16   -1.94    5.90   0
   3   3 -10 1743.22   13.62   0
   3   4 -11    0.84    4.20   0
   3   5 -12    3.85    5.02   0
   4  -1   9   -6.70    3.82   0
   4   0  12   70.86    6.56   0
   5  -1   9    6.32    4.74   0
   5   0  12  -10.59    5.71   0
   6  -1   9   30.34    4.91   0
   6   0  12   89.77    6.71   0
   6   5 -14   11.71    5.14   0
   7  -1   9    3.01    3.91   0
   7   7 -16   -0.35    6.90   0
   8   2 -12   25.71    5.21   0
   9  -1  -6  120.94    2.46   0
   9  -1   8   22.69    5.04   0
   9   0  11   -1.49    5.26   0
  10   3 -14   -1.14    5.32   0
  10   4 -15   -0.04    5.14   0
  11   2 -13   44.61    5.44   0
  13  -1  -6    3.22    1.19   0
  13  -1   4   -0.83    3.19   0
  14  -1   2    2.73    2.74   0
  16   0  -8   -0.82    1.97   0
  16   1 -11    2.49    2.70   0
  -9   7   8    0.96    2.06   0
  -9   7   9   86.96    3.16   0
  -9   7  10   40.11    3.24   0
  -9   8  13   -0.81    3.50   0
  -7   4   8    5.73    2.51   0
  -7   5  13   21.71    3.83   0
  -7   6  15   19.34    4.33   0
  -6   3   8   33.24    2.49   0
  -6   4  13   16.68    4.30   0
  -6   5  15   12.99    4.92   0
  -6   7  -3   -0.36    3.57   0
  -5   4  -1   18.98    2.18   0
  -5   4  15  126.28    6.19   0
  -4   2  11   -4.03    3.73   0
  -4   3  -1   77.34    2.42   0
  -4   3  14   32.18    5.77   0
  -4   4  16   -9.06    4.67   0
  -3   1   8    9.47    3.17   0
  -3   2  13   85.43    5.05   0
  -3   4  17    5.81    5.82   0
  -2   1  11  120.99    4.87   0
  -2   2  14    8.43    4.15   0
  -2   3  16   -2.59    4.95   0
  -2   4  -6   13.77    3.44   0
  -2   6  -8  141.13    5.78   0
  -1   0   3    3.93    1.94   0
  -1   0   7    2.79    3.34   0
  -1   1  12   14.60    4.97   0
  -1   3  -6  454.77    6.16   0
  -1   7 -10    8.95    5.71   0
  -1   9 -11  -13.28    6.33   0
   0   1  13   95.07    6.14   0
   0   2  15   14.75    6.19   0
   0   7 -11   21.62    5.70   0
   1   7 -12    0.25    6.07   0
   2   0  11    1.24    4.50   0
   2   1  -6  158.42    3.84   0
   2   1  14   18.49    5.38   0
   3   1  14   60.81    6.74   0
   3   8 -14   48.04    7.11   0
   4  -1   8   37.78    4.72   0
   4   1  -8    0.17    3.33   0
   4   1  14   17.86    5.72   0
   4   3 -11  522.57    8.28   0
   4   5 -13   32.91    5.76   0
   4   8 -15   -3.01    7.16   0
   5   1  14    9.47    6.26   0
   5   7 -15    9.25    6.05   0
   6   6 -15   -0.36    5.56   0
   7   0  -8  159.04    3.94   0
   7   1 -10   -4.02    3.53   0
   7   3 -13   10.00    4.58   0
   7   4 -14   -0.03    4.49   0
   7   5 -15   29.63    6.85   0
   8  -1   8   68.23    5.33   0
   8   0  11    2.91    4.96   0
   8   6 -16    5.87    5.76   0
   9   0  -9    2.79    2.91   0
  10  -1   7    4.35    3.71   0
  10   0  10   -0.47    4.72   0
  11  -1   6   14.97    4.24   0
  12   4 -16    7.98    6.07   0
  13   3 -15   -6.11    5.11   0
  13   4 -16   -8.07    5.87   0
  14  -1   1    6.69    2.58   0
  15   0  -9    1.62    2.25   0
  -8   6  12    7.72    3.12   0
  -8   7  14    1.39    3.40   0
  -8  10  -1    4.66    3.41   0
  -7   7  -1  401.45    5.30   0
  -7   7  16    0.03    3.73   0
  -7   8  -2   13.28    3.39   0
  -7  10  -3   17.98    4.15   0
  -6   6  -2  829.58    7.19   0
  -5   5  16    9.47    5.01   0
  -5   6  -4   10.86    3.66   0
  -5   7  -5   -2.30    3.69   0
  -5   9  -6   11.36    4.15   0
  -4   4  -3  879.47    6.93   0
  -4   5  17    0.27    4.65   0
  -3   1   6   58.73    3.00   0
  -3   1   7   24.87    2.70   0
  -3   5  -6  146.45    4.85   0
  -3   6  -7    9.98    4.20   0
  -3   9  -9    5.68    5.94   0
  -2   7  -9    8.56    4.46   0
  -2   9 -10    4.84    5.39   0
  -1   0   4 8052.06   15.22   0
  -1   0   5   -0.84    3.12   0
  -1   0   6   64.29    3.14   0
  -1   2  14    3.12    5.46   0
  -1   3  16    9.32    5.29   0
   0   0   9   -4.99    3.30   0
   1   0  -2 1867.39    5.00   0
   1   0  10   -1.93    3.57   0
   1   1  -5 1672.44    8.38   0
   1   1  13   26.95    5.06   0
   1   2  -7   -0.88    2.94   0
   1   2  15    8.62    5.21   0
   1   9 -13    8.22    6.95   0
   2  -1   2    5.34    1.88   0
   2  -1   5    1.93    2.51   0
   2   2  -8   60.04    3.74   0
   2   7 -13   11.05    6.20   0
   3  -1   7  274.74    5.63   0
   3   0  11   -0.67    4.89   0
   4   6 -14   39.22    6.06   0
   5  -1   8   31.71    4.19   0
   5   3 -12  117.07    5.59   0
   5   5 -14    1.58    4.89   0
   6  -1   8   40.81    4.79   0
   6   0  11    4.36    5.98   0
   6   7 -16   -3.23    6.35   0
   7  -1   8  775.62    9.67   0
   7   0  11   -2.35    4.48   0
   7   1  13   44.11    6.41   0
   7   2 -12   54.12    5.46   0
   7   6 -16    4.09    6.79   0
   9  -1   7    7.86    4.38   0
   9   0  10   84.94    7.02   0
   9   2 -13   -3.30    4.59   0
  11   4 -16   18.10    6.36   0
  12   3 -15   13.41    4.99   0
  13   1 -12    7.58    3.46   0
  14   1 -12   74.22    4.08   0
  -8   6  11   12.93    3.30   0
  -7   5  12    2.46    3.18   0
  -7   6   0  180.40    3.40   0
  -7   6  14   28.49    4.23   0
  -6  10  -5   59.70    5.51   0
  -5   3  11  110.03    5.13   0
  -5   6  17   -4.80    4.28   0
  -4   2  10  133.18    4.85   0
  -3   3  14   10.73    5.14   0
  -3   4  -5   78.91    4.14   0
  -3   4  16   -1.77    5.25   0
  -3   7  -8   81.50    5.45   0
  -2   1  10   10.21    3.59   0
  -2   2  13    1.40    3.94   0
  -2   3  -5  262.03    4.98   0
  -2   3  15    0.37    4.65   0
  -1   1  -2  447.73    3.69   0
  -1   4  17   11.18    5.43   0
  -1   5  -9    2.68    4.75   0
  -1   8 -11    8.49    5.50   0
   0   0   8  282.76    5.61   0
   0   1  12   21.31    4.60   0
   0   3  16    7.28    5.23   0
   0   5 -10   -0.89    4.74   0
   0   8 -12   -1.56    5.66   0
   1   3  16   11.51    6.07   0
   1   4 -10   81.43    4.74   0
   1   5 -11    2.44    4.23   0
   1   8 -13   32.69    7.08   0
   2  -1   3  193.09    3.16   0
   2  -1   4  243.70    3.76   0
   2   0  10  162.46    5.79   0
   2   1  13   21.25    5.18   0
   2   2  15    4.72    5.12   0
   2   4 -11  180.56    6.13   0
   3  -1   6   39.87    3.73   0
   3   0  -5   -1.86    2.67   0
   3   1  13   36.03    5.44   0
   3   2  15   40.61    6.16   0
   4  -1   7    7.18    4.28   0
   4   0  -6 7093.70   16.31   0
   4   0  11   -7.65    4.50   0
   4   1  13   57.85    7.06   0
   4   2  15    7.60    5.75   0
   4   7 -15    6.04    6.10   0
   5   0  -7   -4.99    2.90   0
   5   0  11   -1.37    4.90   0
   5   1  13   20.96    5.99   0
   5   2 -11    3.62    4.13   0
   5   6 -15    1.29    5.30   0
   6   1  13   26.79    6.37   0
   6   3 -13   -1.77    5.00   0
   6   4 -14   34.11    5.67   0
   6   5 -15   10.17    6.62   0
   8  -1  -6   68.98    2.08   0
   8  -1   7   83.85    5.00   0
   8   0  -9   -0.76    2.76   0
   8   0  10   -3.53    5.43   0
   8   1 -11    8.51    3.66   0
   8   1  12   46.69    7.06   0
   8   3 -14   29.98    5.27   0
   8   4 -15    5.15    5.33   0
   8   5 -16   12.77    5.86   0
  10  -1   6   30.87    4.17   0
  10   0   9  -10.71    5.22   0
  10   4 -16   25.92    6.00   0
  11   0 -10  122.67    3.99   0
  11   1 -12   87.87    4.26   0
  12   0 -10   65.24    3.33   0
  12   2 -14    7.02    4.87   0
  13   0 -10  153.22    4.05   0
  13   2 -14   14.33    4.55   0
  14  -1   0    5.02    2.25   0
  14   2 -14   -6.73    3.78   0
  15   2 -14    6.08    4.48   0
  -9   8  11    4.17    3.16   0
  -8   7  13   -0.65    2.93   0
  -8   8   0  101.56    3.19   0
  -7   5   2  108.34    1.48   0
  -7   7  15   14.22    4.06   0
  -7   9  -3    4.54    3.65   0
  -5   5  15   10.44    5.19   0
  -4   2   9   28.18    3.29   0
  -4   5  -5    9.42    4.11   0
  -4   5  16    0.61    5.18   0
  -4   6  17   11.83    5.03   0
  -4   9  -8    7.44    5.02   0
  -3   2  -1  585.65    3.83   0
  -3   8  -9   21.92    6.38   0
  -2   2  -3  140.74    3.04   0
  -2   4  16   -0.46    6.04   0
  -2   5  -8  117.83    5.95   0
  -1   3  15    5.03    5.49   0
  -1   4  -8   33.32    4.21   0
   0   2  14   24.76    5.16   0
   0   4  17   13.58    5.43   0
   1   0   9   -0.90    3.42   0
   1   1  12   14.46    5.24   0
   1   2  14   16.25    5.87   0
   1   3  -9    7.21    3.78   0
   1   6 -12   -1.34    4.43   0
   2   3 -10  116.55    5.18   0
   2   3  16   -3.14    5.37   0
   2   6 -13    8.31    5.39   0
   3   0  10    2.84    4.45   0
   3   3 -11  549.85    8.92   0
   3   4 -12  182.08    6.83   0
   3   5 -13   34.74    5.64   0
   3   6 -14   13.06    6.20   0
   5  -1   7   11.46    3.57   0
   5   7 -16    7.07    7.45   0
   6  -1   7    1.19    3.61   0
   6   0  -8   41.79    3.22   0
   6   6 -16   10.11    6.26   0
   7  -1   7   15.32    3.86   0
   7   0  10   46.25    5.30   0
   7   1  12   15.09    6.03   0
   7   4 -15   64.67    6.80   0
   9  -1   6   20.32    4.21   0
   9   0   9   -9.58    5.11   0
  11  -1  -7  118.84    2.56   0
  11   0   8   20.51    4.89   0
  11   2 -14   12.38    4.45   0
  12   0   7    1.51    5.33   0
  13   0   6  -14.15    5.02   0
  14  -1  -1   -3.45    1.93   0
  14   0 -10    5.99    2.50   0
  16   0  -9    2.28    2.10   0
  16   1 -12    1.56    3.19   0
  -9   9   2    8.62    2.03   0
  -9   9  12    4.85    3.28   0
  -8   6  10    3.64    2.81   0
  -8   8  14    4.74    3.67   0
  -8   9  -1   33.39    3.58   0
  -7   5  11   15.11    3.04   0
  -7   6  13    0.93    3.41   0
  -6   4  11  185.85    4.73   0
  -6   5  13   19.62    3.93   0
  -6   6  15    3.25    3.79   0
  -6   7  16   -3.06    3.75   0
  -5   3  10  659.17    7.41   0
  -5   4  13    1.45    3.79   0
  -5   9  -7   37.78    5.54   0
  -4   2   8   99.69    3.56   0
  -4   3  12   31.93    4.76   0
  -4   4  14   29.68    5.66   0
  -4   8  -8   19.47    5.55   0
  -3   4  15   11.05    5.44   0
  -2   3  14    8.34    4.92   0
  -2   4  -7  417.63    7.40   0
  -2   5  17   64.65    7.04   0
  -2   6  -9   36.43    5.15   0
  -2   7 -10   23.16    6.14   0
  -2   9 -11    0.59    6.60   0
  -1   1  10  189.46    5.99   0
  -1   2  -5  129.54    4.01   0
  -1   2  13    0.41    4.40   0
  -1   4  16   -6.58    5.72   0
  -1   7 -11   -7.59    5.38   0
  -1   9 -12    1.02    6.04   0
   0   0   7    0.08    3.06   0
   0   1  -4 1306.17    6.95   0
   0   1  11    8.27    4.15   0
   0   3  -8   37.57    3.86   0
   0   3  15    9.77    5.67   0
   0   7 -12    6.30    5.40   0
   1   7 -13   28.26    6.53   0
   2   0  -4  349.68    3.72   0
   2   0   9   -6.86    3.97   0
   2   1  12   10.47    4.67   0
   2   2  14   24.64    5.05   0
   3  -1   5  101.01    3.41   0
   3   1  -8    5.20    3.45   0
   3   2  14   29.54    6.16   0
   4  -1   6   44.79    3.58   0
   4   0  10   38.25    4.81   0
   4   2  14   14.57    6.20   0
   4   3 -12   33.14    4.58   0
   5  -1  -4   74.50    2.00   0
   5   0  10  100.80    5.97   0
   5   2  14    4.07    6.12   0
   5   4 -14    8.88    5.92   0
   6  -1  -5   20.94    1.84   0
   6   0  10   20.96    4.95   0
   6   1  12   21.86    6.49   0
   7   0  -9   -1.73    3.11   0
   7   3 -14   38.85    5.37   0
   7   5 -16   -2.04    5.52   0
   8  -1   6   83.66    5.02   0
   9   0 -10  268.21    5.16   0
   9   1  11   20.22    5.18   0
   9   3 -15    0.09    5.01   0
   9   4 -16   36.75    6.63   0
   9   5 -17   -0.70    6.96   0
  10  -1   5   30.71    3.85   0
  10   0   8   -1.00    5.03   0
  10   2 -14   92.19    5.34   0
  11  -1   4    2.67    3.41   0
  12   4 -17    5.49    5.80   0
  13  -1   1    0.42    2.53   0
  13   3 -16   35.65    6.25   0
  14  -1  -3    2.94    1.39   0
  14  -1  -2   -0.83    1.57   0
  -9   8  10   29.90    3.41   0
  -9  10   1   12.17    2.70   0
  -8   6   9  181.17    4.14   0
  -8   7   1    2.32    1.90   0
  -8   7  12   53.38    3.79   0
  -7   7  14    3.58    3.09   0
  -7   8  15   -3.16    3.63   0
  -7  10  -4    0.60    4.06   0
  -6   7  -4   80.63    4.56   0
  -6   8  -5   11.90    4.33   0
  -6  10  -6   -5.05    5.43   0
  -3   3  13    3.01    4.54   0
  -3   5  16    2.66    4.83   0
  -3   6  -8  102.81    5.38   0
  -3   7  -9   21.73    6.13   0
  -2   1   8  334.11    5.32   0
  -1   3  -7  397.55    6.12   0
   0   4  16    0.58    6.13   0
   0   8 -13   -1.21    7.09   0
   1   0   8  290.99    5.55   0
   1   2  -8  216.83    5.40   0
   1   3  15    9.11    5.21   0
   2   1  -7 1931.08   10.53   0
   2   3  15   -4.95    5.84   0
   3  -1   4  210.44    4.13   0
   3   0   9   -6.43    4.01   0
   3   1  12    7.78    4.49   0
   3   2 -10    7.14    3.62   0
   3   3  15   -0.92    6.02   0
   3   7 -15  113.73    8.94   0
   4   1  -9   54.11    3.63   0
   4   1  12   55.45    5.30   0
   4   2 -11   -1.68    4.44   0
   4   3  15   -1.01    6.06   0
   5  -1   6  122.55    4.37   0
   5   1 -10   -2.63    4.38   0
   5   1  12   21.39    5.56   0
   5   3 -13  161.31    6.38   0
   5   5 -15   18.73    5.69   0
   5   6 -16   -7.21    6.22   0
   6  -1   6    2.43    3.74   0
   6   4 -15    1.55    5.68   0
   7  -1  -6   33.78    2.15   0
   7  -1   6  614.45    7.68   0
   7   0   9   -3.99    4.52   0
   7   2 -13    4.35    4.46   0
   7   6 -17    3.64    6.18   0
   8   0   9    7.87    4.55   0
   8   1  11   23.50    6.05   0
   8   4 -16    9.59    7.01   0
   8   5 -17   -3.83    6.50   0
   9  -1  -7    4.37    2.05   0
   9  -1   5   54.44    4.36   0
   9   2 -14    3.64    5.05   0
  10   1  10    4.42    5.84   0
  11   0   7   -3.91    4.51   0
  11   3 -16    4.28    5.49   0
  11   4 -17   21.41    6.05   0
  12   0   6  -10.01    4.38   0
  12   1 -13    8.07    3.92   0
  13  -1  -7   35.91    1.67   0
  13   0   5    5.96    4.61   0
  13   1 -13   -3.11    3.47   0
  13   2 -15   -6.76    4.94   0
  14   0   4   13.74    4.12   0
  14   1 -13   36.60    3.81   0
  14   2 -15   -2.96    4.97   0
  15   0 -10   23.33    2.75   0
  15   1 -13    2.44    3.45   0
  17   0  -8    8.84    1.51   0
  17   0  -5   -1.66    1.38   0
  -9   8   5   -0.47    1.34   0
  -9   9  11    3.58    3.13   0
  -8   6   5    4.93    1.42   0
  -8   6   8   -5.21    2.37   0
  -8   8  13   11.14    3.38   0
  -8  10  -2    7.43    3.72   0
  -7   6  12    3.86    2.94   0
  -7   7  -2   -5.65    2.89   0
  -7   8  -3    9.25    3.27   0
  -6   4   1    3.67    1.44   0
  -6   6  -3   17.97    3.15   0
  -6   7  15    4.88    3.85   0
  -5   3   1    5.72    1.11   0
  -5   4  -2  130.89    3.48   0
  -5   6  -5  202.58    5.18   0
  -5   6  15   -1.61    4.21   0
  -5   7  -6    8.03    3.61   0
  -5   8  -7    1.45    4.76   0
  -4   2   7  887.21    6.52   0
  -4   3  -2   51.69    2.81   0
  -4   3  11  504.46    8.07   0
  -4   4  -4  273.62    4.64   0
  -4   5  15   -1.23    4.25   0
  -4   6  16   25.99    4.79   0
  -2   4  15   14.91    4.85   0
  -2   5  16    1.85    6.19   0
  -2   8 -11   38.05    6.02   0
  -1   1   9   -1.12    3.91   0
  -1   2  12  141.79    5.53   0
  -1   3  14    7.06    4.68   0
  -1   5 -10  201.49    7.75   0
  -1   6 -11    6.97    6.02   0
   0   0   6    3.28    2.75   0
   0   1  10  158.21    5.79   0
   0   5 -11   55.05    6.02   0
   1   1  -6   -0.94    2.72   0
   1   2  13   -2.07    4.75   0
   1   4 -11  185.16    6.34   0
   1   4  16    4.72    5.37   0
   1   5 -12   15.35    4.51   0
   1   6 -13   -0.23    5.40   0
   2   1  11   31.85    5.12   0
   2   2  13   56.12    6.40   0
   2   4 -12   63.99    5.50   0
   2   6 -14   10.91    6.92   0
   3  -1   3    1.10    2.61   0
   3   5 -14   -0.63    5.87   0
   4  -1   5  340.32    5.12   0
   4   0  -7   -0.74    3.02   0
   4   0   9   -6.86    3.95   0
   5   0   9   -3.07    4.76   0
   5   2 -12   -2.83    3.62   0
   5   2  13   -7.69    6.33   0
   6   0   9   -3.78    4.33   0
   6   1 -11   18.65    4.80   0
   6   2  13   -4.15    5.85   0
   6   3 -14    3.42    4.36   0
   6   6 -17    3.27    7.21   0
   7   1  11   12.46    5.10   0
   8  -1   5   57.90    4.38   0
   8   0 -10    3.19    3.66   0
   9   0   8   -3.61    5.10   0
   9   1  10   12.13    5.71   0
  10  -1   4    1.37    3.31   0
  10   1 -13  194.53    6.54   0
  11   0 -11    1.13    3.09   0
  11   2 -15    3.52    5.19   0
  12   0 -11   -2.44    2.82   0
  12   2 -15    8.84    4.47   0
  13  -1   0    2.87    2.16   0
  13   0 -11   -4.46    2.71   0
  15   2 -15   34.62    5.18   0
  -9   8   8  224.29    4.10   0
  -8   6   6   43.54    2.15   0
  -8   6   7  107.67    2.84   0
  -7   9  -4   19.96    4.22   0
  -5   3   8  133.99    3.52   0
  -5   5  -4  698.36    7.47   0
  -4   4  13    0.90    4.25   0
  -3   2   9   -3.33    4.00   0
  -3   3  12   14.75    4.31   0
  -3   5  15    9.51    5.10   0
  -2   1   0  100.86    1.31   0
  -2   1   7 1902.48   10.07   0
  -2   3  -6    5.67    3.35   0
  -2   3  13    0.44    3.85   0
  -2   5  -9   47.05    5.90   0
  -2   6 -10   14.90    5.93   0
  -1   4  -9  115.50    5.35   0
  -1   4  15    1.41    4.79   0
  -1   5  16   -1.33    5.18   0
  -1   7 -12   14.93    6.63   0
   0   0   5    1.45    2.65   0
   0   3  -9   85.12    5.06   0
   0   3  14   -1.72    4.81   0
   1   0   7   -0.75    2.98   0
   1   3 -10   50.36    4.48   0
   1   7 -14    0.25    6.52   0
   2   0   8  452.85    6.81   0
   2   3 -11   32.87    4.66   0
   2   7 -15   30.97    8.01   0
   3  -1   2  240.80    3.29   0
   3   0  -6   56.11    3.32   0
   3   1  11   99.86    5.47   0
   3   2  13    7.87    4.67   0
   3   3 -12   10.97    4.68   0
   3   6 -15    3.58    5.97   0
   4  -1  -3  277.08    2.30   0
   4  -1   4  249.10    4.39   0
   4   1  11   77.09    6.06   0
   4   2  13    5.42    5.31   0
   4   3 -13   87.90    6.44   0
   4   5 -15    1.80    5.42   0
   5  -1   5   65.77    3.48   0
   5   0  -8  674.17    6.48   0
   5   1  11   27.88    5.09   0
   6  -1   5   52.68    3.82   0
   6   0  -9    4.20    3.54   0
   6   1  11    0.21    4.87   0
   6   2 -13   29.28    5.47   0
   7  -1   5   -2.65    3.78   0
   7   3 -15   56.82    6.45   0
   7   4 -16    5.13    5.50   0
   8  -1  -7    1.11    2.05   0
   8   0   8  147.50    6.39   0
   9  -1   4   -1.59    3.22   0
   9   1 -13   36.71    4.85   0
   9   3 -16    1.35    5.97   0
   9   4 -17    6.76    5.99   0
  10   0 -11    0.39    3.42   0
  10   0   7   -1.86    4.65   0
  10   2 -15   -8.70    5.66   0
  11  -1  -8   81.27    2.74   0
  14   0 -11   -6.87    2.32   0
  14   0   3   -2.09    3.63   0
  16   0 -10   14.22    2.44   0
  -9   8   7   10.19    2.27   0
  -9   9  10    5.62    3.09   0
  -8   8  -1   59.56    3.28   0
  -8   9  -2   -3.55    3.38   0
  -8   9  13    3.14    3.28   0
  -7   6  -1    1.94    2.35   0
  -7   7  13   -1.43    2.95   0
  -7   8  14   25.20    3.53   0
  -6   5  -2  353.26    4.91   0
  -6   6  13   46.45    4.18   0
  -5   4  11  919.56    9.60   0
  -5   5  13   10.03    3.40   0
  -5   9  -8   -0.84    5.30   0
  -4   2   4  323.53    3.18   0
  -4   2   5  559.27    4.34   0
  -4   3  10   21.81    4.30   0
  -4   5  14    6.83    4.13   0
  -3   6  -9   -4.73    5.05   0
  -2   1   6  162.77    4.02   0
  -2   2  -4  999.29    6.75   0
  -2   4  -8   96.38    5.85   0
  -1   1  -3 1556.73    7.07   0
  -1   1   8  291.40    5.54   0
  -1   2  11    1.70    4.26   0
  -1   3  13    3.90    5.40   0
   0   4  15   10.58    5.13   0
   0   5  16   17.19    5.15   0
   1   0  -3    5.75    2.46   0
   1   1  10  123.43    5.05   0
   1   2  12   -1.70    5.16   0
   3   0   8    5.09    3.46   0
   3   1  -9   50.29    4.12   0
   3   3  14   17.28    5.30   0
   4   0   8  417.04    7.50   0
   4   3  14   -1.01    5.35   0
   4   6 -16   31.73    6.94   0
   5   3 -14   22.59    5.85   0
   5   3  14   64.93    6.58   0
   6   0   8  664.88    9.22   0
   7   0 -10   25.21    3.96   0
   7   0   8 1168.63   11.63   0
   7   1 -12   68.97    4.57   0
   7   2  12    3.28    5.61   0
   8  -1   4  412.73    5.99   0
   8   1  10   70.74    5.80   0
   8   4 -17    6.69    7.20   0
   9   0 -11   -2.00    3.78   0
   9   0   7   -2.03    4.35   0
  10  -1  -8  197.60    3.51   0
  10   1   9    9.04    4.89   0
  11   0   6  164.77    6.32   0
  12   0   5    7.44    4.14   0
  12   1 -14    0.38    4.46   0
  12   3 -17   -2.01    4.87   0
  13  -1  -1    4.82    1.91   0
  13   0   4  152.31    5.82   0
  13   1 -14    0.52    4.07   0
  15   0 -11    0.07    2.67   0
  -9   8   6   79.26    2.28   0
  -9   9   1   14.16    2.32   0
  -8   7  10   16.38    2.99   0
  -7   5   8    7.59    2.61   0
  -7  10  -5   21.63    4.78   0
  -6   5  11   19.99    3.28   0
  -6   7  -5    0.15    3.97   0
  -6   7  14    4.03    3.05   0
  -6   8  -6    8.56    4.41   0
  -6   8  15   -0.22    2.73   0
  -5   3   7    2.61    2.12   0
  -5   6  -6   18.31    4.39   0
  -5   6  14    4.56    3.90   0
  -5   7  -7   28.26    5.16   0
  -5   7  15   27.31    4.04   0
  -4   4  12   87.07    5.23   0
  -4   6  15   41.69    4.73   0
  -3   2  -2  525.51    4.34   0
  -3   3  11  555.11    8.72   0
  -3   4  13   16.11    4.39   0
  -3   5  -8   68.21    4.95   0
  -3   7 -10   12.37    5.72   0
  -2   3  12  109.21    5.12   0
  -2   5  15   12.06    4.87   0
  -2   6  16   11.26    4.54   0
  -2   8 -12    5.06    7.00   0
  -1   2  -6  361.86    5.24   0
  -1   3  -8  225.58    5.41   0
  -1   8 -13   -2.91    6.05   0
   0   0   4  497.59    4.65   0
   0   1   9  137.75    4.65   0
   0   5 -12   11.02    5.94   0
   0   6 -13   50.00    7.45   0
   1   0   6 1158.84    8.24   0
   1   4 -12    7.20    5.18   0
   1   5 -13   -5.01    5.36   0
   2   0  -5   -1.05    2.48   0
   2   0   7    0.49    3.25   0
   2   1  10    0.50    3.82   0
   2   2 -10    6.24    3.65   0
   2   2  12   46.88    5.04   0
   2   4 -13   15.62    5.96   0
   2   5 -14   11.74    5.26   0
   3   2 -11   34.55    4.25   0
   3   2  12   41.67    6.22   0
   3   4  15   19.75    6.08   0
   4  -1   3  449.76    4.74   0
   4   2  12   -4.80    5.41   0
   5  -1   4   12.87    2.43   0
   5   0   8   -3.19    3.87   0
   5   1 -11   13.88    3.73   0
   5   2  12    5.10    6.05   0
   5   6 -17   -3.25    6.37   0
   6  -1   4   14.66    3.22   0
   6   1  10    4.92    5.93   0
   6   2  12   18.27    5.72   0
   6   4 -16    3.20    5.46   0
   6   5 -17   -6.08    5.93   0
   7  -1   4    7.72    3.58   0
   7   1  10   21.69    5.09   0
   7   2 -14   66.40    5.52   0
   8   1 -13   40.37    4.93   0
   8   3 -16   -9.56    5.60   0
   9   1   9   -3.13    5.75   0
   9   2 -15   22.59    5.19   0
  10   3 -17   -6.82    5.98   0
  11   1 -14    2.06    3.84   0
  11   1   8    3.86    4.63   0
  12   0 -12   60.48    4.22   0
  12   1   7  134.40    7.16   0
  12   2 -16   14.27    5.49   0
  13   0 -12  119.44    4.48   0
  15   1 -14   22.84    4.43   0
  16   0  -1    0.68    2.43   0
  17   0  -9   -0.88    1.55   0
  -9  10   0    5.05    2.82   0
  -9  10  10    8.32    3.55   0
  -8   7   0  207.53    3.47   0
  -8   9  12    2.95    3.37   0
  -8  10  -3    4.96    3.80   0
  -7   5   7   67.69    3.04   0
  -7   7  -3   32.59    3.69   0
  -7   7  12    6.30    3.01   0
  -7   8  -4    0.48    3.38   0
  -7   8  13   11.79    2.96   0
  -7   9  -5    3.63    4.54   0
  -6   9  -7    8.64    5.79   0
  -5   4  10    4.41    3.43   0
  -5   8  -8   27.36    5.55   0
  -4   4  -5   37.37    3.53   0
  -4   9 -10   -1.43    5.48   0
  -3   2   8   24.95    3.10   0
  -3   3  -5   55.92    3.23   0
  -3   4  -7   13.38    4.73   0
  -3   5  14    3.61    4.35   0
  -3   8 -11   -6.89    7.06   0
  -2   1   5  493.91    4.65   0
  -1   4 -10   -0.18    5.39   0
  -1   4  14   12.70    4.60   0
  -1   5  15   -6.93    4.72   0
  -1   6 -12   -0.50    5.23   0
  -1   6  16    1.67    5.01   0
   0   0   3   -4.48    2.16   0
   0   2  -8  509.19    7.25   0
   0   2  11   10.61    4.10   0
   0   4 -11   31.61    4.66   0
   0   4  14   -6.17    4.85   0
   0   7 -14   17.27    7.21   0
   1   1  -7   -4.89    2.79   0
   1   1   9  197.27    5.96   0
   1   3 -11   -3.97    4.70   0
   1   3  13    4.09    4.70   0
   1   7 -15   47.60    9.21   0
   2   3 -12   94.13    5.78   0
   2   6 -15  137.37    8.55   0
   3   0   7   10.87    3.87   0
   3   1  10   60.22    4.51   0
   3   3 -13    4.59    5.48   0
   3   4 -14    5.43    4.92   0
   3   5 -15   13.16    5.54   0
   3   6 -16    5.45    6.22   0
   4   0  -8    4.45    3.52   0
   4   1  10   13.25    4.11   0
   4   4 -15   15.34    5.56   0
   4   5 -16    2.17    5.92   0
   5  -1  -5  220.01    3.05   0
   5   0  -9   -3.08    3.75   0
   5   1  10   31.58    5.06   0
   5   2 -13   16.34    4.45   0
   5   3  13    6.73    6.26   0
   6   1 -12   39.63    4.40   0
   6   3  13   13.02    6.22   0
   7   4 -17   -3.21    5.77   0
   8   0 -11    4.05    3.43   0
   8   0   7   -3.27    4.00   0
   8   1   9   -6.87    5.27   0
   8   2 -15   20.78    5.33   0
   8   2  11   64.60    6.07   0
   9   4 -18   15.20    7.69   0
  10   0 -12   42.20    3.95   0
  10   0   6   14.49    3.89   0
  10   1   8   -2.48    5.17   0
  10   2 -16   77.81    7.08   0
  11   0 -12    6.20    3.36   0
  11   0   5   -4.23    3.77   0
  11   2 -16   10.27    4.97   0
  14  -1  -7   -0.13    1.08   0
  14   0 -12   59.46    3.69   0
  -8   7   9    1.19    2.80   0
  -6   4   7   17.43    2.49   0
  -6   5  10   50.66    3.63   0
  -6   7  13   -1.24    3.13   0
  -6   8  14   16.64    3.39   0
  -5   3   6   68.26    2.54   0
  -5   4  -3    6.41    2.63   0
  -5   5  -5  171.18    5.34   0
  -5   8  15   17.01    3.48   0
  -5   9  -9   13.09    6.37   0
  -4   3  -3   23.32    2.69   0
  -4   3   9   87.02    3.57   0
  -4   5  -7  113.33    6.06   0
  -4   6  14   30.18    5.01   0
  -4   7  -9   22.79    5.38   0
  -4   7  15    5.41    4.15   0
  -4   8 -10    2.41    5.90   0
  -2   2   9    1.16    3.37   0
  -2   3  -7   57.55    4.28   0
  -2   4  13    9.37    4.75   0
  -2   5 -10   17.06    4.96   0
  -2   7 -12   10.13    6.90   0
  -1   2  10  268.19    6.04   0
  -1   3  12   29.71    4.15   0
  -1   7 -13    4.16    5.74   0
   0   1   8  273.56    5.21   0
   0   5  15   -5.62    4.54   0
   1   0   5    3.37    2.68   0
   1   2  11    1.54    4.00   0
   1   5  15    2.81    5.64   0
   2   0   6  657.79    6.90   0
   2   3  13   14.23    5.03   0
   2   4  14    4.03    5.48   0
   3   0  -7    2.56    2.57   0
   3   3  13   15.81    5.27   0
   3   4  14   21.87    6.19   0
   4  -1   2  123.19    3.02   0
   4   0   7    1.21    3.76   0
   4   3 -14   36.44    5.49   0
   4   3  13    4.56    4.90   0
   4   4  14    2.09    5.85   0
   4   6 -17   12.56    6.71   0
   5  -1   3  240.09    3.97   0
   5   0   7   -3.98    4.55   0
   5   3 -15    3.28    5.98   0
   5   4 -16    2.65    5.25   0
   5   5 -17    4.40    6.25   0
   6   0 -10   25.28    3.81   0
   6   0   7    2.65    4.40   0
   6   2 -14   37.26    4.90   0
   6   2  11   23.48    6.48   0
   7   0   7   -4.39    3.82   0
   7   1 -13   -0.93    4.06   0
   7   1   9    9.25    5.19   0
   7   2  11    7.20    5.57   0
   7   3 -16   85.78    7.39   0
   8  -1  -8  229.44    3.80   0
   8  -1   3   21.46    3.21   0
   9   0 -12   24.16    4.23   0
   9   0   6  125.53    5.54   0
   9   1 -14  198.50    6.35   0
   9   2  10    7.44    6.11   0
  10  -1  -9   62.05    2.97   0
  11  -1  -9    5.67    2.27   0
  11   1   7   -2.53    4.92   0
  11   3 -18   -5.94    6.16   0
  12  -1  -9  112.47    3.10   0
  12   0   4   -2.08    3.57   0
  12   1 -15   51.92    5.58   0
  13  -1  -2    1.74    1.66   0
  13   0   3   -0.28    3.15   0
  15   0 -12   10.88    2.91   0
  16   0 -11    4.75    2.38   0
  -9   9   8  230.64    4.49   0
  -8   9  -3    4.17    3.70   0
  -7   6  -2  286.48    4.83   0
  -7   9  13   -3.75    2.57   0
  -6   4   0  237.83    2.84   0
  -6   5  -3   12.86    3.44   0
  -6   7  -6    7.31    4.08   0
  -5   7  14   13.73    3.46   0
  -3   2   7  106.25    3.24   0
  -3   5  -9   11.20    5.57   0
  -3   7 -11   11.07    6.87   0
  -2   1   4 1259.00    5.86   0
  -2   2  -5   11.22    2.72   0
  -2   6  15  118.10    6.36   0
  -1   2  -7  324.82    5.39   0
  -1   3  -9    4.10    3.62   0
  -1   4  13    5.55    4.96   0
   1   4 -13    5.03    5.94   0
   2   1   9   11.33    3.72   0
   2   2 -11    6.59    4.16   0
   2   4 -14    7.57    6.10   0
   2   5 -15   17.35    6.47   0
   3   1 -10    8.95    3.66   0
   3   1   9   -7.73    4.15   0
   3   2 -12   41.00    4.89   0
   3   2  11   79.95    6.20   0
   4   1 -11   14.49    3.83   0
   4   2 -13  632.63   10.44   0
   4   2  11  180.73    7.22   0
   5   1 -12   -7.14    4.29   0
   5   2  11   28.65    5.37   0
   6  -1   3    7.25    2.72   0
   6   1   9   34.38    5.73   0
   6   3 -16   48.87    7.01   0
   6   4 -17    1.23    5.66   0
   7  -1   3    3.98    2.72   0
   7   0 -11    4.34    3.62   0
   7   2 -15   31.50    5.64   0
   7   3  12    6.71    5.43   0
   8   0   6  742.43    9.16   0
   8   1 -14   14.72    5.60   0
   9  -1  -9   69.10    3.30   0
   9  -1   2    3.18    2.71   0
   9   1   8   13.67    5.49   0
   9   2 -16   30.26    5.65   0
  10   3 -18   -0.57    6.72   0
  11   1 -15   43.49    5.65   0
  12   0 -13   -3.75    3.35   0
  12   1   6   66.54    5.74   0
  12   2 -17    5.51    5.74   0
  13   0 -13   -2.72    3.08   0
  13   2 -17   41.88    5.58   0
  15   0   0   63.75    3.68   0
  16   0  -2   11.04    2.51   0
  17   0 -10   39.39    2.57   0
  -9  10  -1    7.85    3.14   0
  -9  10   9   24.55    3.65   0
  -8   7   8   41.08    2.76   0
  -7   6   9    0.11    3.12   0
  -7   7  -4    3.09    3.77   0
  -7   8  12    5.83    2.62   0
  -6   6  -5   24.42    4.06   0
  -6   6  11   -0.14    2.77   0
  -5   7  -8   23.93    4.72   0
  -5   8  -9   22.20    5.91   0
  -4   4  -6   14.12    4.40   0
  -4   5  12  178.05    5.93   0
  -4   8  15    4.57    3.32   0
  -3   2  -3  118.63    3.38   0
  -3   3  -6   88.80    4.61   0
  -3   5  13   39.67    4.69   0
  -3   7  15  131.27    5.60   0
  -3   8 -12   17.41    6.86   0
  -1   5 -12   10.62    5.08   0
  -1   5  14   -7.62    4.67   0
  -1   6 -13   14.15    6.03   0
  -1   6  15  -14.35    4.99   0
   0   4  13   -0.70    5.33   0
   0   6  15   15.38    5.36   0
   1   0  -4 8324.40   15.47   0
   1   1   8  316.37    5.82   0
   1   2 -10  237.25    6.15   0
   1   3  12   39.40    5.27   0
   2   0  -6  346.52    4.61   0
   2   3 -13   -3.66    5.83   0
   3   0   6  188.92    4.48   0
   3   4 -15   10.58    5.02   0
   3   5 -16   -0.93    6.08   0
   4  -1  -4   11.48    1.86   0
   4   1   9   13.41    3.76   0
   4   4 -16   12.18    6.26   0
   5  -1  -6   93.50    2.90   0
   5   1   9   -1.30    4.37   0
   5   2 -14    9.54    4.55   0
   5   3  12  -10.26    5.54   0
   6   1 -13   15.94    4.52   0
   6   3  12   12.07    5.84   0
   6   4  13   -4.50    5.62   0
   7   0   6   87.83    4.93   0
   7   4 -18   24.55    7.05   0
   8   0 -12  185.16    5.86   0
   8   1   8   85.74    6.09   0
   8   2 -16    9.37    5.26   0
   8   2  10    3.72    5.00   0
  10   0 -13   -8.06    3.84   0
  10   1 -15    3.15    4.47   0
  10   1   7    2.97    5.10   0
  10   2   9   10.32    4.88   0
  11   0 -13  -10.21    3.45   0
  11   0   4   32.56    3.99   0
  11   2 -17    0.63    5.01   0
  12  -1  -1   37.45    2.23   0
  13  -1  -9    2.77    1.86   0
  13  -1  -3   41.95    1.84   0
  14  -1  -8   16.50    1.60   0
  14   0 -13    0.38    3.14   0
  14   1   4    3.60    4.79   0
  -9   9   0    0.17    2.51   0
  -8   7  -1   -1.31    2.33   0
  -7   5   5   92.54    2.25   0
  -7   9  -6   -8.80    4.77   0
  -6   5   9   11.67    2.83   0
  -6   7  12   15.31    3.22   0
  -6   8  13   -2.36    2.69   0
  -6   9  -8    5.06    5.63   0
  -5   4  -4  266.46    4.91   0
  -5   5  -6    7.50    4.37   0
  -5   6  12   21.76    3.64   0
  -5   7  13   10.68    3.51   0
  -5   8  14   -0.45    3.04   0
  -4   5  -8    3.08    5.03   0
  -4   6  13   23.01    4.41   0
  -4   7  14    4.79    3.47   0
  -3   2   6  722.43    5.85   0
  -3   4  -8    3.71    4.04   0
  -3   4  11   -9.78    4.21   0
  -2   1  -1 2088.53    5.67   0
  -2   3  -8   18.26    4.31   0
  -2   4  12   62.23    5.28   0
  -2   5 -11    4.04    5.22   0
  -2   6 -12   21.75    5.92   0
  -2   7 -13    8.70    6.53   0
  -2   7  15   26.61    4.61   0
  -1   2   9   29.35    3.85   0
  -1   4 -11   17.96    5.04   0
  -1   7 -14   -0.29    6.46   0
   0   2  -9   17.12    3.82   0
   0   3 -11   22.64    4.45   0
   0   5  14   -7.58    4.30   0
   1   0   4 3103.59   10.58   0
   1   1  -8  277.75    5.36   0
   1   2  10   -5.87    3.78   0
   1   3 -12   19.08    4.66   0
   1   6  15    0.43    4.73   0
   2   1   8  223.32    5.84   0
   2   3  12  398.92    9.06   0
   2   4  13    1.61    5.14   0
   2   5  14    8.67    5.46   0
   3   0  -8  177.97    4.61   0
   3   3  12    3.77    4.60   0
   3   4  13   -3.48    5.23   0
   3   5  14    0.88    5.86   0
   4   0  -9    1.83    3.06   0
   4   0   6  124.45    4.28   0
   4   3 -15   50.47    6.43   0
   4   3  12    0.06    4.54   0
   4   4  13   19.29    6.20   0
   4   5  14   -3.53    5.70   0
   5  -1   2   34.71    2.56   0
   5   0 -10   98.96    4.68   0
   5   0   6  581.36    7.79   0
   5   3 -16   26.49    6.65   0
   5   4 -17    4.59    5.98   0
   5   4  13   12.00    5.45   0
   6   0 -11    1.14    3.63   0
   6   0   6  492.93    7.39   0
   6   2 -15   -2.27    4.55   0
   6   2  10  146.55    7.27   0
   7   1 -14    6.51    4.99   0
   7   1   8  691.97   10.12   0
   7   2  10  130.28    6.61   0
   8  -1  -9   17.82    2.95   0
   8  -1   2   65.12    2.95   0
   8   3  11    2.17    5.52   0
   9   0   5    1.53    4.11   0
   9   2   9   13.52    5.98   0
   9   3 -18    3.34    5.88   0
  10   2 -17    6.42    5.12   0
  11  -1   0   58.83    2.55   0
  11   1   6   21.94    4.89   0
  11   2   8    2.13    4.74   0
  12  -1 -10  103.19    3.49   0
  12   0   3   -3.50    3.40   0
  12   1 -16   11.17    5.46   0
  13   0   2   33.84    3.28   0
  14   1 -16   -3.78    4.94   0
  15   0 -13   -3.66    2.84   0
  16   0 -12   21.63    3.01   0
  -9   9   7   -0.59    2.60   0
  -8   8  -3   -3.39    3.59   0
  -8   9  -4   16.05    4.10   0
  -7   6  -3   94.91    3.84   0
  -7   7  10    9.94    3.06   0
  -6   4   5   21.33    2.04   0
  -5   3   4 1189.72    4.83   0
  -3   3   9  117.19    4.58   0
  -3   5 -10   24.56    6.03   0
  -3   7 -12   -0.25    5.98   0
  -2   3  10  122.32    4.73   0
  -2   5  13    2.55    4.26   0
  -1   2  -8  388.38    7.12   0
  -1   3 -10   12.67    4.32   0
   0   1  -7  214.08    5.05   0
   0   5 -14   -2.84    7.01   0
   2   1 -10    7.09    4.16   0
   2   2 -12   -0.62    4.32   0
   2   4 -15    8.79    6.14   0
   2   5 -16   -6.06    6.91   0
   3   1 -11    0.04    3.74   0
   3   1   8    5.25    4.06   0
   3   2 -13   91.38    5.72   0
   3   2  10    6.44    3.99   0
   4   1 -12    8.12    3.88   0
   4   2 -14   13.45    5.43   0
   4   2  10    1.47    4.69   0
   5   2  10  130.34    6.07   0
   6  -1   2  117.59    2.94   0
   6   1   8   40.44    5.11   0
   6   4 -18   12.10    6.25   0
   7  -1   2  114.69    3.00   0
   7   0 -12   74.98    4.65   0
   7   3  11   30.37    5.65   0
   8   3 -18   54.62    7.57   0
   9   0 -13    8.63    3.76   0
   9   1   7    7.97    5.12   0
   9   2 -17   25.74    6.03   0
  10  -1 -10   35.87    2.86   0
  10   0   4   67.67    4.07   0
  11   1 -16   11.46    5.04   0
  12   0 -14   92.58    5.12   0
  12   1   5   21.99    4.58   0
  13   0 -14   -8.42    3.60   0
  15   0  -1   -1.56    2.70   0
  15   1   2   -0.14    3.85   0
  16   0  -3   -0.20    2.10   0
  -9  10   8    6.16    2.92   0
  -8   7   7  232.31    3.74   0
  -8   8   9   16.57    2.58   0
  -7   8  -6   24.14    4.64   0
  -7   8  11   30.43    2.96   0
  -6   4  -1  159.62    3.00   0
  -6   6  -6   31.65    4.13   0
  -6   6  10   -2.31    2.95   0
  -6   7  -7   13.85    4.26   0
  -6   8  -8    7.62    5.24   0
  -6   9  13    8.37    2.70   0
  -5   3  -1    0.99    2.18   0
  -5   5  10    0.65    3.03   0
  -5   6  -8    3.74    5.10   0
  -5   7  -9    0.34    5.23   0
  -5   8 -10   36.72    6.47   0
  -4   3   7   17.24    2.39   0
  -4   4  -7  117.43    5.75   0
  -4   5  11  321.63    6.76   0
  -4   8  14    5.92    3.19   0
  -3   2  -4   17.08    3.13   0
  -3   3  -7   15.12    4.59   0
  -3   6  13    0.22    4.40   0
  -1   1   5 1650.22    8.40   0
  -1   5 -13    2.84    5.69   0
  -1   5  13   -5.67    3.71   0
  -1   6  14   -2.76    4.73   0
   0   4  12   23.56    5.46   0
   0   6 -15   13.80    7.13   0
   0   6  14    1.58    4.80   0
   1   0  -5    0.72    2.69   0
   1   1   7  255.40    4.92   0
   1   2 -11    0.48    3.86   0
   1   3  11    2.00    3.94   0
   1   6 -16    3.80    6.38   0
   2   0  -7    3.86    3.05   0
   3   0   5    0.71    2.71   0
   3   3 -15   32.95    6.32   0
   3   4 -16   -2.59    5.71   0
   3   5 -17   55.46    8.13   0
   4  -1  -5  402.22    4.07   0
   4   0 -10  171.17    5.57   0
   4   1   8   30.53    3.91   0
   4   4 -17   -6.07    6.70   0
   5  -1  -7   43.79    3.00   0
   5   0 -11    2.48    4.55   0
   5   1   8   44.05    4.46   0
   5   2 -15   45.17    5.72   0
   5   3  11   46.46    6.13   0
   6   1 -14   79.70    5.71   0
   6   3  11   13.44    5.68   0
   7  -1  -9    6.13    2.86   0
   8   0 -13    6.40    3.93   0
   8   0   5   -2.40    3.46   0
   8   1   7  106.15    5.41   0
   8   2 -17    8.15    5.42   0
   8   2   9    1.66    4.96   0
  10   0 -14  174.34    6.65   0
  10   1 -16   34.58    5.41   0
  10   2   8   10.48    5.00   0
  11   0 -14   -2.80    3.37   0
  13  -1 -10    4.60    2.13   0
  13   1   4   -2.25    4.61   0
  14  -1  -9    2.68    1.81   0
  14   0 -14   65.14    4.50   0
  14   1   3    9.95    4.44   0
  16   0 -13    3.81    3.01   0
  -9   8   1  199.19    2.71   0
  -9   9  -1   63.70    3.39   0
  -9   9   6   53.86    2.69   0
  -8   7  -2    2.43    2.72   0
  -7   7  -5    6.57    3.63   0
  -7   9  -7   40.72    5.96   0
  -5   4  -5  239.29    5.57   0
  -5   6  11    1.79    3.03   0
  -5   7  12   13.42    3.09   0
  -4   3  -5   14.23    3.59   0
  -4   6 -10   23.45    5.35   0
  -4   6  12   10.44    3.65   0
  -4   7 -11   64.17    6.91   0
  -4   7  13   44.60    3.85   0
  -3   4  -9  281.13    7.10   0
  -2   1  -2   13.71    2.09   0
  -2   1   2 1504.85    4.04   0
  -2   3  -9   -0.55    4.19   0
  -2   4  11  179.28    5.65   0
  -2   5 -12    8.96    5.52   0
  -2   6 -13    8.33    5.85   0
  -2   7  14   17.59    4.17   0
  -1   2   8  203.92    4.68   0
  -1   4 -12   26.07    5.73   0
   0   1   6   28.69    3.30   0
   0   2 -10    3.49    3.88   0
   0   3 -12   22.07    4.78   0
   0   5  13    3.55    4.30   0
   1   0   3   -4.12    2.31   0
   1   2   9   30.18    3.84   0
   1   4  12   23.73    5.03   0
   1   5  13   -3.47    5.07   0
   1   6  14   12.06    4.78   0
   2   0   4  147.69    3.94   0
   2   3  11   -3.13    4.30   0
   2   4  12    0.99    5.20   0
   2   6  14   26.09    5.14   0
   3   0  -9   -0.57    3.09   0
   3   3  11   10.70    4.40   0
   3   6  14   12.98    5.09   0
   4  -1   0    7.63    1.52   0
   4   0   5    3.82    2.79   0
   4   3  11   23.15    4.77   0
   4   4  12   -3.93    5.51   0
   4   5  13   24.42    5.85   0
   5   0   5    5.79    3.73   0
   5   3 -17   53.06    7.41   0
   5   4  12   -5.31    4.95   0
   5   5  13    3.73    4.77   0
   6   0 -12   10.24    4.21   0
   6   0   5   -9.85    4.18   0
   6   2 -16    3.85    5.23   0
   7   0   5    4.84    3.49   0
   7   1 -15   17.76    5.14   0
   7   2   9   21.64    4.95   0
   8  -1 -10    3.89    3.20   0
   8   3  10    3.64    4.88   0
   8   4  11   82.00    7.71   0
   9   0 -14   26.06    5.16   0
   9   0   4   16.71    3.77   0
   9   1 -16   52.06    5.81   0
  11  -1 -11   55.60    3.43   0
  11  -1  -1   13.73    2.01   0
  11   0   3    4.45    3.33   0
  12  -1 -11    5.18    2.68   0
  12  -1  -2    2.77    1.68   0
  12   0   2  115.24    4.57   0
  12   1 -17    5.51    5.93   0
  13   1 -17    9.20    5.35   0
  15   0 -14   20.41    3.84   0
  -9  10   7   32.87    3.04   0
  -8   8  -4    4.16    4.00   0
  -8   9  -5    9.67    4.40   0
  -8  10  10    0.89    2.71   0
  -7   5  -1    2.21    2.42   0
  -7   7   9   19.99    3.12   0
  -7   9  11    0.73    2.73   0
  -3   2   5   69.11    2.24   0
  -3   3   8  185.47    4.47   0
  -3   4  10   11.57    3.53   0
  -3   5 -11   -6.26    5.93   0
  -3   6 -12   33.75    6.34   0
  -3   8  14   71.39    4.18   0
  -2   2  -7   17.34    3.48   0
  -2   3   9   63.60    3.97   0
  -2   5  12   61.70    4.81   0
  -2   6  13    5.73    4.12   0
  -1   1  -6  117.96    4.44   0
  -1   2  -9   36.28    4.07   0
  -1   4  11  188.35    5.98   0
   0   0  -2  846.62    3.98   0
   0   1  -8  280.71    5.46   0
   0   3  10   43.78    4.80   0
   0   5 -15   -0.95    7.33   0
   1   0  -6   69.75    3.91   0
   2   0  -8   36.13    3.92   0
   2   1 -11  117.68    5.24   0
   2   1   7   31.30    3.37   0
   2   2 -13    5.20    4.60   0
   2   4 -16   -0.49    6.73   0
   2   5  13   21.64    4.87   0
   3   1 -12  215.65    6.30   0
   3   4  12   12.23    4.49   0
   3   5  13    2.34    4.75   0
   4  -1  -6  314.26    4.29   0
   4   2 -15    3.26    5.04   0
   4   2   9   18.26    4.47   0
   5   1 -14    1.48    4.13   0
   5   2   9   -6.06    5.40   0
   6  -1  -9   24.73    3.35   0
   6   1   7    3.26    4.50   0
   6   2   9   12.63    4.82   0
   6   3 -18   52.83    7.77   0
   7   0 -13    4.23    4.07   0
   7   1   7   22.94    4.16   0
   7   2 -17    9.46    5.81   0
   7   3  10    8.75    4.97   0
   7   4  11   12.75    6.34   0
   9   1   6   17.62    5.11   0
  11   0 -15   -3.83    4.69   0
  11   1 -17    0.92    4.87   0
  11   1   5   -6.89    4.40   0
  11   3   8    8.40    6.00   0
  12   0 -15    2.93    4.42   0
  12   2   6    6.45    5.53   0
  13  -1  -4   33.16    1.45   0
  13   0 -15   -5.05    4.00   0
  14  -1 -10    3.41    2.09   0
  15   0  -2    3.71    2.65   0
  -8   6   1   50.31    1.68   0
  -8   7   6    2.97    2.11   0
  -7   6   7   25.46    2.55   0
  -7   8  -7    2.77    4.56   0
  -7   8  10    4.38    2.57   0
  -6   4  -2    3.30    2.42   0
  -6   5  -5  213.09    5.46   0
  -6   8  -9    4.89    6.21   0
  -5   3  -2  303.01    3.76   0
  -5   4   7  127.79    3.34   0
  -5   5   9    0.55    3.03   0
  -5   9  13   15.26    2.40   0
  -4   4  -8    1.91    5.01   0
  -4   8  13   19.47    3.39   0
  -3   2  -5    9.95    3.32   0
  -3   3  -8   25.39    5.04   0
  -3   4 -10  279.72    8.54   0
  -3   5  11  218.34    5.56   0
  -3   7  13    1.47    3.34   0
  -2   1  -3  202.30    3.36   0
  -2   8  14    9.75    3.49   0
  -1   4 -13   -6.22    6.01   0
  -1   5 -14  -12.60    5.99   0
  -1   6 -15    6.40    6.76   0
  -1   6  13   -3.48    4.08   0
   0   2   8  508.54    6.72   0
   0   7  14    9.54    4.71   0
   1   3 -14    4.08    5.83   0
   1   3  10   14.24    4.73   0
   3  -1  -3 7128.53   10.15   0
   3   1   7  212.20    5.22   0
   3   3 -16   17.17    6.78   0
   4   0 -11   -0.22    3.57   0
   4   1   7    1.08    3.49   0
   5  -1  -8 1684.19    9.63   0
   5   0 -12   81.06    5.14   0
   5   1   7    8.76    4.04   0
   5   2 -16    1.89    5.10   0
   6   0 -13    2.54    4.70   0
   6   1 -15   37.99    5.52   0
   6   3  10   13.92    4.93   0
   6   5  12   -1.95    5.92   0
   7  -1 -10   -0.72    2.75   0
   8  -1 -11   10.85    4.00   0
   8   0 -14   71.49    5.07   0
   8   0   4    3.67    3.98   0
   8   2 -18   17.25    6.35   0
   8   2   8   32.51    5.02   0
   9  -1   0    0.30    2.14   0
   9   1 -17   25.16    6.04   0
   9   3   9   42.75    5.44   0
   9   4  10   24.00    5.96   0
  10   0 -15   -9.32    4.72   0
  10   0   3    4.89    3.51   0
  10   2   7    7.84    5.13   0
  12  -1 -12    7.04    3.07   0
  12   1   4   -1.90    4.05   0
  13   1   3    6.04    3.91   0
  13   2   5  121.55    6.76   0
  14   0 -15   -7.31    3.58   0
  14   1   2   10.49    4.18   0
  15   1   1    2.83    3.12   0
  16   0 -14    4.62    3.20   0
  16   0  -4    5.82    2.05   0
  -9   8   0    1.01    2.18   0
  -9   9  -2   -0.11    3.17   0
  -9   9   5    9.66    2.10   0
  -8   7  -3    0.31    3.27   0
  -7  10  11    8.78    2.67   0
  -6   5   7    5.51    2.81   0
  -6   8  11    2.43    2.45   0
  -5   6  10  593.05    7.18   0
  -4   3  -6  122.51    4.92   0
  -4   6  11    9.98    3.58   0
  -4   7  12   12.05    3.59   0
  -2   2  -8   62.29    4.90   0
  -2   2   6  791.12    6.35   0
  -2   4  10   25.79    3.97   0
  -2   6 -14   23.96    6.79   0
  -2   7  13   23.09    4.48   0
  -1   1   4  572.76    4.73   0
  -1   3   9    7.06    3.46   0
  -1   8  14   -1.93    3.86   0
   0   3 -13   25.58    5.04   0
   0   4  11   34.72    4.49   0
   0   5  12   12.00    4.17   0
   0   6  13   42.41    4.81   0
   1   1   6  121.68    3.75   0
   1   2   8  395.77    6.70   0
   1   4  11   12.70    4.87   0
   2   3  10   68.08    4.92   0
   2   6  13   -2.48    5.34   0
   3  -1  -2   35.28    1.19   0
   3   0 -10   21.80    3.80   0
   3   0   4 1309.68    7.84   0
   3   1 -13    5.96    5.19   0
   3   6  13   -1.02    4.56   0
   4  -1  -7  182.70    4.14   0
   4   3 -17    3.81    5.73   0
   4   3  10   -3.47    4.32   0
   4   5  12   17.45    5.51   0
   5   3 -18   -6.15    6.74   0
   5   3  10   19.17    4.45   0
   5   4  11   -2.22    4.59   0
   5   5  12   19.92    5.29   0
   7   0 -14    9.49    5.18   0
   7   0   4   40.85    3.80   0
   7   1 -16   32.06    5.93   0
   7   2   8   54.14    5.18   0
   8   1   6  104.85    4.91   0
   8   3   9   74.53    5.86   0
   8   4  10   -6.28    6.06   0
   9  -1 -12   36.23    4.08   0
   9   0 -15    1.75    4.91   0
   9   2 -19    1.64    7.45   0
  10  -1 -12   29.86    3.52   0
  10   1   5   30.86    4.83   0
  10   3   8   12.84    5.85   0
  11   0   2   27.18    3.49   0
  11   1 -18   26.77    6.26   0
  11   2   6    1.04    4.90   0
  12   1 -18   10.36    5.04   0
  13  -1 -12    8.26    2.75   0
  14   0  -1   -1.44    2.56   0
  15   0 -15    1.66    3.39   0
  -8   6   0   41.80    2.17   0
  -8   8  -5   -2.03    4.16   0
  -8  10   9    2.99    2.71   0
  -7   5  -2  438.47    5.02   0
  -7   6  -5   42.64    4.22   0
  -7   9  10    7.63    2.43   0
  -6   4  -3  683.11    6.33   0
  -6   5  -6    4.27    4.23   0
  -6   7  -9   27.98    5.65   0
  -5   3  -3  330.98    4.55   0
  -5   7  11    5.60    2.33   0
  -4   2  -1   59.59    2.33   0
  -4   2   0   14.55    1.50   0
  -4   9  13   64.43    3.16   0
  -3   3   7   39.30    2.89   0
  -3   4   9  595.43    7.19   0
  -3   5 -12    7.20    6.36   0
  -3   8  13    3.59    2.76   0
  -2   1  -4  255.78    4.01   0
  -2   3   8    5.11    3.78   0
  -2   4 -12    0.65    5.32   0
  -2   5  11  152.30    5.48   0
  -2   6  12    3.99    3.87   0
  -1   1  -7  245.14    4.98   0
  -1   2 -10   -4.15    3.80   0
  -1   3 -12   40.89    5.12   0
   0   0  -4  504.41    4.83   0
   0   1  -9  135.84    4.82   0
   0   1   5  993.66    6.91   0
   0   5 -16   13.17    7.84   0
   1   0  -7   -3.43    2.85   0
   1   2 -13   -3.73    4.55   0
   2   0  -9    4.52    3.21   0
   2   0   3    4.15    2.88   0
   2   1 -12   80.31    5.57   0
   2   1   6  839.69    7.76   0
   2   2 -14    8.02    5.11   0
   2   2   8   58.46    4.73   0
   2   4 -17    2.19    6.22   0
   2   4  11   55.21    5.38   0
   2   5  12    6.78    4.34   0
   3  -1  -5  114.72    3.29   0
   3   2 -15   35.51    5.78   0
   3   4 -18   -6.79    7.60   0
   3   4  11   79.88    5.67   0
   4   0   4   12.63    2.73   0
   4   2 -16   -3.07    5.39   0
   4   4  11    7.37    4.77   0
   5  -1  -9 1558.10   10.13   0
   5   0   4  131.65    4.21   0
   5   1 -15   30.04    5.10   0
   5   2 -17   -8.49    6.23   0
   6  -1 -10   38.89    3.52   0
   6   0   4  875.83    7.62   0
   6   2   8   17.96    4.69   0
   7   1   6  616.46    8.57   0
   7   3   9   -3.00    5.95   0
   7   5  11   10.22    6.44   0
   8   0 -15   -9.90    5.21   0
   9   0   3   -7.77    3.51   0
   9   2   7   19.88    4.70   0
  10  -1  -1   12.26    2.04   0
  10   1 -18    5.91    6.57   0
  10   4   9    9.63    5.31   0
  11   0 -16   15.12    5.37   0
  12  -1  -3   74.56    2.03   0
  12   0 -16   16.64    4.44   0
  12   2   5   33.37    4.88   0
  13   0 -16   12.70    4.66   0
  14   0 -16   17.32    4.69   0
  -9   8  -1   -1.66    2.51   0
  -8   8   7   45.62    2.56   0
  -7   7  -7   14.73    4.57   0
  -7   7   8    2.41    2.52   0
  -7   8   9    1.71    2.70   0
  -6   6  -8    7.21    5.11   0
  -6   9  11   -2.07    2.22   0
  -5   4  -7    0.36    4.45   0
  -5   6 -10    2.47    5.36   0
  -5   7 -11    4.50    5.54   0
  -5   9  12    0.76    2.23   0
  -4   2  -2  128.17    3.03   0
  -4   3  -7   64.32    5.24   0
  -4   4  -9   13.29    4.43   0
  -4   6 -12   17.77    7.03   0
  -4   8  12    7.18    2.98   0
  -3   2   4  992.57    5.28   0
  -3   4 -11   60.36    6.94   0
  -3   9  13   16.89    2.86   0
  -2   3 -11    6.34    5.81   0
  -2   8  13   33.06    3.92   0
  -1   4 -14   -7.27    7.05   0
  -1   5 -15    5.50    6.76   0
  -1   5  11    5.59    4.79   0
  -1   6  12   -1.43    3.84   0
   0   0  -5   -2.04    2.83   0
   0   2 -12   -0.80    4.35   0
   0   3   9   82.34    4.46   0
   0   7  13   -8.01    4.37   0
   1   0   2 1271.62    5.20   0
   1   1 -11    3.61    4.21   0
   1   3 -15    3.11    5.35   0
   2   7  13   10.44    4.76   0
   3   0 -11    5.38    3.68   0
   3   1   6   29.77    3.66   0
   3   2   8   72.35    4.29   0
   3   3 -17   31.63    6.53   0
   3   7  13   -1.29    5.38   0
   4   0 -12    3.75    3.89   0
   4   2   8    9.41    3.60   0
   4   3 -18    6.27    6.88   0
   5   0 -13   -0.82    4.29   0
   5   1   6  100.59    5.14   0
   5   2   8   63.92    4.95   0
   5   6  12   11.72    5.73   0
   6   0 -14  230.06    7.19   0
   6   1   6   -8.20    3.72   0
   6   2 -18    5.68    6.06   0
   6   3   9   64.65    6.22   0
   6   5  11    1.42    5.47   0
   7   4  10    2.11    5.49   0
   8  -1 -12   -6.63    3.57   0
   8   2 -19   26.02    7.43   0
   8   2   7    3.69    5.22   0
   9   0 -16   -9.92    5.49   0
   9   1 -18   11.39    6.38   0
   9   3   8    1.36    4.48   0
  10   0 -16   77.76    5.86   0
  11  -1 -13   68.27    4.25   0
  11  -1  -2   20.08    1.91   0
  11   3   7    8.45    4.89   0
  12  -1 -13    7.61    3.20   0
  13   2   4    2.17    5.06   0
  14  -1 -12   67.89    3.63   0
  14   2   3    3.80    5.05   0
  15  -1 -10    0.32    1.85   0
  -9   9  -3    4.26    3.56   0
  -8   6  -1   -1.11    2.19   0
  -8   7  -4   24.33    3.70   0
  -7   5  -3   -4.58    2.75   0
  -7   6   6   14.72    2.12   0
  -7  10  10    0.01    2.45   0
  -6   4  -4  126.80    4.31   0
  -6   6   8   32.94    3.00   0
  -6   8  10    2.96    2.16   0
  -6  10  11   -0.59    2.04   0
  -5   3  -4  979.13    7.82   0
  -5   5  -9    7.41    4.60   0
  -5   8  11    2.75    2.49   0
  -4   2  -3   -4.68    2.56   0
  -4   5 -11   19.65    5.47   0
  -4   7  11   -0.63    2.92   0
  -2   1  -5    1.76    2.67   0
  -2   2  -9   12.64    3.90   0
  -2   4 -13    5.91    6.48   0
  -2   7  12    4.73    3.79   0
  -1   2 -11   -5.83    4.76   0
   0   2   7  435.28    5.95   0
   0   4  10   -1.50    3.63   0
   0   5  11   69.25    5.19   0
   0   6  12   12.36    4.12   0
   1   0  -8   20.70    3.36   0
   1   6  12    2.90    4.61   0
   2   0 -10   22.07    3.90   0
   2   3   9   -1.98    4.38   0
   2   6  12   26.87    5.30   0
   3  -1  -6   59.57    2.91   0
   3   2 -16   77.90    7.27   0
   4   1   6   57.49    3.73   0
   4   2 -17   11.33    6.61   0
   4   3   9   11.00    4.64   0
   4   6  12   18.85    4.87   0
   5  -1 -10   -1.54    3.68   0
   5   1 -16   -0.19    5.95   0
   5   3   9  112.27    5.47   0
   5   4  10   -2.55    5.07   0
   6  -1 -11   13.18    3.94   0
   6   4  10   -0.23    4.59   0
   7   0 -15   10.15    4.82   0
   7   2 -19   39.52    7.90   0
   8   0   3    3.97    3.35   0
   8   1 -18   -1.61    6.43   0
   8   1   5   68.84    5.00   0
   8   5  10    3.46    6.38   0
   9  -1 -13   32.27    4.12   0
  10   0   2   28.17    3.50   0
  11   0 -17   -2.81    5.21   0
  12   0 -17    2.50    5.63   0
  12   3   6   26.53    4.84   0
  13   0 -17    0.54    5.53   0
  13   1   2    7.34    3.71   0
  15  -1 -11   11.53    2.37   0
  15   0  -3    1.94    2.43   0
  -9   8  -2   68.58    3.97   0
  -8   6  -2    0.21    2.66   0
  -8   8  -6   19.73    4.41   0
  -8  10   8   -0.60    2.54   0
  -7   6  -6    5.15    4.13   0
  -6   5  -7   21.93    4.41   0
  -6   5   6  111.04    3.17   0
  -6   6  -9    8.00    5.35   0
  -6   7   9   34.68    2.85   0
  -5   6 -11    1.28    6.20   0
  -5   6   9   77.97    3.48   0
  -5   7  10    7.85    2.50   0
  -4   3   5   42.45    2.31   0
  -4   6  10  181.34    4.44   0
  -4   9  12    4.10    2.42   0
  -3   2  -7    7.79    4.01   0
  -3   3 -10    5.25    5.47   0
  -3   5 -13    0.21    5.67   0
  -3   6 -14   12.09    6.63   0
  -3   8  12    4.13    3.06   0
  -2   1  -6  809.70    7.73   0
  -2   5  10   55.04    4.60   0
  -2   6  11    3.51    4.55   0
  -2   9  13   -3.12    2.90   0
  -1   2   6   26.03    2.87   0
  -1   3   8   16.60    3.34   0
  -1   9  13    3.20    3.83   0
   0   0  -6    6.39    2.97   0
   0   2 -13   19.91    6.05   0
   0   8  13    0.26    4.21   0
   1   1   5   23.04    2.91   0
   1   2 -14    4.13    5.00   0
   1   2   7  329.47    5.56   0
   1   4 -17    7.06    6.78   0
   1   4  10   -0.74    3.81   0
   1   5  11   12.58    4.20   0
   1   8  13    1.34    4.39   0
   2   4  10  116.96    5.29   0
   2   5  11    5.13    4.22   0
   3   0 -12  100.33    5.82   0
   3   0   3   -5.70    2.39   0
   3   3   9   15.56    4.03   0
   3   4  10  289.78    8.00   0
   3   5  11   -5.02    3.86   0
   4  -1  -9   60.36    3.95   0
   4   0 -13   -9.20    3.97   0
   4   4  10   97.25    5.84   0
   5   0 -14   64.83    5.54   0
   6   0 -15   10.55    6.18   0
   6   1 -17   38.23    6.75   0
   7   0   3   -9.19    3.26   0
   7   2   7   91.60    5.31   0
   8   4   9   -3.61    4.91   0
  10  -1 -14   21.33    4.61   0
  10   0 -17   -1.56    5.59   0
  10   3   7   11.20    4.76   0
  10   4   8   10.64    4.92   0
  11   0   1    3.41    3.16   0
  11   2   5    6.71    4.77   0
  13  -1 -14    2.01    3.21   0
  14   0  -2   50.30    2.98   0
  16   0  -5    0.80    2.02   0
  -9   9  -4    3.27    4.09   0
  -8   7  -5   13.26    4.03   0
  -7   5  -4   18.81    3.44   0
  -7   7  -8   11.25    5.17   0
  -7   9   9    6.83    2.16   0
  -6   9  10    4.17    1.90   0
  -5   5 -10   52.78    7.00   0
  -4   2  -4   36.52    3.35   0
  -4   3  -8  103.00    5.27   0
  -4   4   7   14.35    2.55   0
  -4   5 -12   16.32    6.99   0
  -4   6 -13    4.01    6.62   0
  -3   4 -12   11.09    5.37   0
  -3   4   8  194.62    4.38   0
  -3   7  11   12.73    3.31   0
  -2   2 -10    2.07    3.79   0
  -2   2   5    1.58    2.02   0
  -2   5 -15   -5.73    7.40   0
  -2   8  12    8.98    3.52   0
  -1   1   3 9980.74   14.88   0
  -1   4 -15  -10.84    6.61   0
  -1   4   9  109.85    4.81   0
  -1   7  12   -2.00    3.53   0
   0   0  -7   -5.43    3.82   0
   0   1 -11    5.32    4.23   0
   0   1   4 1306.89    7.33   0
   0   7  12   11.03    4.61   0
   1   0  -9    0.96    3.58   0
   2   0 -11   -4.43    3.86   0
   2   2   7   14.00    4.01   0
   3  -1  -8    6.29    3.48   0
   3   3 -18    9.86    6.87   0
   4  -1 -10   19.77    4.72   0
   4   0   3   -4.83    2.93   0
   4   7  12    1.82    4.84   0
   5   0   3   -3.04    2.81   0
   5   2   7   20.89    4.53   0
   6   0   3   -7.18    3.13   0
   6   2 -19   -1.28    6.61   0
   6   2   7  776.77    9.40   0
   6   6  11    8.66    4.86   0
   7   0 -16   90.07    6.75   0
   7   1 -18   -6.31    6.35   0
   7   1   5    3.59    3.68   0
   7   5  10   21.72    5.31   0
   9  -1 -14  187.76    6.14   0
   9   0 -17   10.92    5.23   0
   9   0   2   15.76    3.43   0
   9   3   7    1.65    5.34   0
   9   5   9   10.76    6.05   0
  11   3   6    2.95    5.54   0
  12   0 -18   19.06    6.04   0
  12   2   4    2.29    4.69   0
  13   0  -1    4.89    2.36   0
  14  -1 -14    3.29    3.32   0
  15  -1 -12   -0.46    2.46   0
  16   1  -2    2.58    3.06   0
  -9   8  -3   73.24    4.34   0
  -9  10   5    0.72    2.26   0
  -8   6  -3   31.19    3.19   0
  -8   8  -7    9.77    4.77   0
  -6   5  -8    4.38    5.06   0
  -4   2  -5    2.21    3.33   0
  -4   8  11   13.43    2.37   0
  -3   2  -8   82.05    4.98   0
  -3   3   6  106.87    2.76   0
  -3   5 -14    4.18    7.44   0
  -3   9  12    0.91    2.39   0
  -2   1  -7   28.34    3.56   0
  -2   4 -14    2.28    5.98   0
  -1   2 -12   -6.01    4.14   0
  -1   3 -14    8.83    5.46   0
  -1   5  10   15.43    3.90   0
  -1   6  11   33.23    4.07   0
   0   6  11    6.51    4.00   0
   1   0 -10  -10.83    4.44   0
   1   1 -13    7.65    4.64   0
   2   2 -16   -4.14    5.57   0
   2   7  12    6.20    4.13   0
   3   0 -13    1.34    5.09   0
   3   2   7    5.01    3.54   0
   4   0 -14  262.38    7.52   0
   4   2   7    8.21    3.50   0
   4   6  11    2.14    5.04   0
   5   0 -15    2.72    4.84   0
   5   1 -17   -2.39    5.66   0
   6   1   5   62.07    4.05   0
   6   3   8    3.60    4.46   0
   8   0 -17    9.13    5.31   0
   8   1 -19   16.22    6.60   0
   9   1   4    1.27    3.62   0
  10  -1 -15    4.78    5.11   0
  10   0 -18   -2.33    6.83   0
  10   2   5    5.77    4.82   0
  11  -1 -15   44.69    4.99   0
  11   0 -18    1.64    5.23   0
  12  -1 -15   44.98    4.89   0
  12   1   2   13.03    3.81   0
  12   3   5    0.97    5.53   0
  13  -1 -15   46.02    4.37   0
  13   2   3   31.86    4.65   0
  14   2   2    6.95    4.73   0
  15  -1 -13    2.43    2.77   0
  15   2   1   -3.45    4.49   0
  -8   7  -6    5.33    4.33   0
  -7   5  -5    8.06    3.77   0
  -7   7  -9    1.97    5.98   0
  -6   6 -10    0.44    5.29   0
  -6   6   7    0.75    2.40   0
  -6   8   9    5.77    2.31   0
  -6  10  10   -1.43    1.98   0
  -5   3  -6    7.16    3.70   0
  -5   5 -11    0.72    6.09   0
  -5   5   7  162.15    3.71   0
  -5   6 -12   11.72    5.85   0
  -5   8  10   -3.27    1.81   0
  -4   3  -9    6.25    4.50   0
  -4   4 -11    8.28    5.32   0
  -4   6   9   48.51    3.26   0
  -4   7  10   18.21    2.88   0
  -4   9  11   10.53    2.22   0
  -3   2  -9  205.86    6.86   0
  -3   4 -13   -5.62    5.68   0
  -2   2 -11    3.01    5.48   0
  -2   3 -13    8.46    6.06   0
  -2   7  11  112.15    4.38   0
  -2   9  12   26.78    3.04   0
  -1   1 -10  111.42    5.24   0
  -1   4 -16    4.76    8.28   0
   0   0  -8  292.98    5.70   0
   0   1 -12   23.99    5.63   0
   0   2 -14   29.14    5.73   0
   0   2   6  366.04    5.17   0
   0   3 -16   11.20    6.89   0
   0   4   9    4.91    3.64   0
   0   5  10   -5.13    3.47   0
   0   8  12   -1.09    3.56   0
   1   3 -17    0.48    6.31   0
   1   3   8  226.46    5.33   0
   1   6  11   12.27    4.15   0
   1   8  12   36.69    5.25   0
   2  -1  -5  489.94    4.81   0
   2  -1  -4 1238.30    6.14   0
   2   0 -12  152.40    5.95   0
   2   0   2  979.69    5.40   0
   2   3 -18   19.88    6.76   0
   2   3   8   23.16    3.68   0
   2   6  11    9.84    3.99   0
   2   8  12   14.52    4.41   0
   3  -1  -9   49.78    3.68   0
   3   8  12   15.04    4.53   0
   4  -1 -11   14.05    4.98   0
   4   1   5  315.71    5.51   0
   4   5  10   16.45    5.18   0
   5   1   5   56.48    3.90   0
   5   3   8  194.02    6.01   0
   5   4   9    0.46    4.08   0
   5   5  10   47.84    4.99   0
   6  -1 -13   14.28    4.58   0
   6   0 -16   88.00    6.86   0
   7   0 -17  -10.92    6.13   0
   7   1 -19    0.24    6.43   0
   7   2   6   92.27    5.20   0
   7   6  10   83.74    6.70   0
   8  -1  -1  156.43    2.54   0
   8   0   2   93.05    3.89   0
   8   3   7  145.94    6.54   0
   8   4   8   -2.87    5.31   0
   8   5   9   62.77    5.92   0
   9  -1 -15   12.26    4.39   0
   9   0 -18   -8.94    5.95   0
  10   0   1    6.67    3.22   0
  10   5   8   10.38    6.04   0
  12   4   6    3.89    5.16   0
  13   1   1    1.34    3.32   0
  13   3   4  118.10    6.89   0
  14  -1 -15    3.23    3.61   0
  -8   6  -4   84.30    4.16   0
  -7   5  -6   21.19    4.32   0
  -7   6  -8    5.63    4.95   0
  -7   9   8   32.64    2.52   0
  -6   5  -9    0.57    5.90   0
  -5   3  -7   39.53    5.23   0
  -5   4   5   52.20    2.19   0
  -5   7   9   14.89    2.29   0
  -4   5 -13   17.86    6.01   0
  -4  10  11    1.41    1.89   0
  -3   1  -3    0.24    2.81   0
  -3   8  11    3.00    2.60   0
  -2   4 -15    4.21    7.88   0
  -2   4   8   59.76    3.99   0
  -2   5   9  400.50    6.84   0
  -2   6  10   49.14    3.89   0
  -1   0  -5    4.57    3.49   0
  -1   0  -4 3128.66   10.97   0
  -1   2 -13   -0.19    4.90   0
  -1   3 -15    4.45    7.13   0
  -1   3   7   -2.86    2.80   0
  -1   7  11    0.44    3.55   0
  -1   9  12   51.56    3.97   0
   0   0  -9    8.17    4.51   0
   0   9  12   12.31    4.28   0
   1   0 -11   -5.49    3.98   0
   1   1 -14   32.31    6.69   0
   2  -1  -7 1971.11   10.69   0
   2   1 -15   14.97    5.94   0
   2   2 -17   20.19    6.28   0
   2   4   9    8.27    3.90   0
   2   5  10   19.12    4.33   0
   3  -1 -10    7.55    4.20   0
   3   0 -14 1186.65   16.10   0
   3   1 -16   24.08    5.68   0
   3   5  10   25.60    4.55   0
   4   0 -15    0.75    5.44   0
   4   7  11   66.91    5.82   0
   5   0 -16  209.72    9.12   0
   5   1 -18   -4.02    5.77   0
   5   7  11    0.14    4.58   0
   7   5   9   24.16    5.77   0
   8  -2  -9    6.27    2.95   0
   8  -1 -15   63.54    5.40   0
   8   0 -18   44.60    7.68   0
   8   1   4  414.27    6.57   0
   9  -2 -10   19.01    3.07   0
   9  -2  -9  101.38    3.31   0
   9  -2  -8   33.19    2.35   0
   9   2   5    7.43    4.64   0
  10  -1 -16   30.99    6.02   0
  10   1   3    4.21    3.24   0
  10   4   7    8.41    4.82   0
  11  -1 -16    7.93    4.90   0
  12  -1 -16   10.82    4.33   0
  13  -1 -16   30.18    5.07   0
  -6   4  -7    2.86    4.34   0
  -6   9   9    8.29    1.90   0
  -5   9  10    3.59    1.64   0
  -4   2  -7   14.23    4.94   0
  -4   4 -12   -6.13    5.31   0
  -3   1  -5   83.90    4.12   0
  -3   1  -4  207.50    3.92   0
  -3   1  -2  250.92    3.52   0
  -3   2   3  963.10    4.31   0
  -3   3 -12   -7.05    5.38   0
  -3   4   7   22.20    2.82   0
  -3   9  11    8.59    2.59   0
  -2   1  -9    0.58    4.51   0
  -2   3 -14  -10.78    7.00   0
  -1   0  -6 1342.93    9.09   0
  -1   0  -3    3.23    2.59   0
  -1   1 -11   23.91    4.74   0
  -1   2   5    0.42    2.63   0
  -1   6  10    7.90    4.23   0
   0   1 -13   91.79    7.19   0
   0   7  11   24.21    3.94   0
   1   1   4   -0.59    2.68   0
   1   2   6  371.60    5.47   0
   1   7  11    6.46    3.81   0
   2  -1  -8  324.86    5.48   0
   2  -1  -3    0.29    1.73   0
   2   0 -13   -3.15    4.40   0
   2   7  11   59.73    4.89   0
   3   7  11   12.94    4.24   0
   4  -1 -12   12.40    4.50   0
   5  -1 -13   27.34    4.70   0
   5   2   6  139.11    5.52   0
   5   6  10    3.46    5.03   0
   6  -1 -14   83.70    5.98   0
   6   0 -17    5.91    5.82   0
   6   1 -19   16.25    7.13   0
   6   2   6   59.87    4.50   0
   6   5   9    1.44    4.84   0
   7  -2  -8   23.52    2.39   0
   7   0 -18   13.65    6.90   0
   7   0   2  876.82    6.98   0
   7   1   4   -1.57    4.08   0
   7   3   7  192.40    6.54   0
   7   4   8   14.46    4.77   0
   7   7  10    4.49    5.42   0
   8  -2 -10   34.82    3.36   0
   8   6   9   60.08    6.83   0
   9  -1 -16   50.56    5.74   0
   9   0 -19   -2.63    6.68   0
   9   3   6  -10.93    5.31   0
   9   5   8   -3.24    4.91   0
  10  -2 -10  223.02    4.12   0
  10   0 -19   -9.96    5.36   0
  11   3   5   45.03    5.06   0
  11   4   6   -6.82    5.35   0
  11   5   7    5.45    5.12   0
  12   2   3   15.49    4.84   0
  -5   5 -12   21.70    6.30   0
  -2   3   6  130.23    3.20   0
  -1   0  -7   -8.64    3.16   0
  -1   4   8   27.83    3.45   0
  -1   8  11   -5.89    2.92   0
   0   0 -10   -2.21    4.04   0
   0   3 -17    4.42    6.79   0
   0   3   7  250.60    4.98   0
   1   0 -12    3.56    4.41   0
   2  -1  -9   70.26    4.26   0
   2   1 -16   10.86    5.94   0
   2   2   6   19.16    3.18   0
   3  -1 -11    0.91    3.76   0
   3   2   6   26.60    3.38   0
   4   1 -18    4.39    6.30   0
   4   2   6  233.21    5.37   0
   4   8  11    6.20    4.43   0
   6   3   7  245.56    6.68   0
   6   4   8   11.32    3.84   0
   8  -1 -16    3.12    5.24   0
  11  -1 -17    3.75    5.09   0
;
_shelx_hkl_checksum     93000
_shelx_res_file
;
TITL hd0815 in P 21/c
    hd0815.res
    created by SHELXL-2018/3 at 10:35:32 on 04-Feb-2020
CELL   0.71073    13.1494   9.6899  14.8185  90.000 113.295  90.000
ZERR         4     0.0010   0.0006   0.0013   0.000   0.006   0.000
REM Gitterkonstanten aus 9146 Reflexen mit 2.6-28.2 Grad V=1734.2(2)
REM farblose Platte
LATT  1
SYMM -X,1/2+Y,1/2-Z
SFAC C H O
UNIT 76 96 20
L.S.      4
FMAP      2
TEMP -153
PLAN     -10 .5 -.5
SIZE 0.06 0.11 0.22
ACTA
CONF
BOND $H
WGHT    0.057700    2.401400
FVAR       0.72875
C1    1    0.691007    0.352237    0.375909    11.00000    0.02378    0.02551 =
         0.03702    0.00082    0.01113   -0.00060
AFIX  13
H1    2    0.715526    0.337644    0.320767    11.00000   -1.20000
AFIX   0
C2    1    0.734257    0.235908    0.449006    11.00000    0.02572    0.02295 =
         0.03558   -0.00042    0.01098   -0.00123
C3    1    0.840273    0.169376    0.464973    11.00000    0.02506    0.02547 =
         0.03728   -0.00488    0.01250   -0.00234
C4    1    0.880132    0.056350    0.541503    11.00000    0.03011    0.02714 =
         0.04087    0.00125    0.01422    0.00449
AFIX  23
H4A   2    0.962100    0.056545    0.570806    11.00000   -1.20000
H4B   2    0.855649   -0.033835    0.508675    11.00000   -1.20000
AFIX   0
C5    1    0.838515    0.070452    0.623684    11.00000    0.02531    0.02903 =
         0.03404    0.00481    0.00952    0.00268
C6    1    0.711290    0.080811    0.575873    11.00000    0.02938    0.02679 =
         0.03747    0.00414    0.01309   -0.00098
AFIX  23
H6A   2    0.679951   -0.010095    0.548221    11.00000   -1.20000
H6B   2    0.683107    0.105346    0.626632    11.00000   -1.20000
AFIX   0
C7    1    0.673983    0.186470    0.496325    11.00000    0.02086    0.02340 =
         0.03486   -0.00298    0.00907   -0.00042
O8    3    0.566246    0.225467    0.474075    11.00000    0.02308    0.02949 =
         0.03479    0.00414    0.01089    0.00142
C9    1    0.512641    0.295475    0.386826    11.00000    0.02685    0.02370 =
         0.03263    0.00258    0.00998    0.00253
C10   1    0.390989    0.300234    0.358989    11.00000    0.02395    0.02662 =
         0.03848    0.00335    0.01105    0.00181
AFIX  23
H10A  2    0.375949    0.313286    0.418829    11.00000   -1.20000
H10B  2    0.358002    0.211094    0.328896    11.00000   -1.20000
AFIX   0
C11   1    0.336192    0.417719    0.286189    11.00000    0.02512    0.02674 =
         0.04015    0.00503    0.01132    0.00239
C12   1    0.379448    0.411996    0.204266    11.00000    0.02790    0.03145 =
         0.03804    0.00213    0.01154    0.00105
AFIX  23
H12A  2    0.354823    0.324715    0.167285    11.00000   -1.20000
H12B  2    0.347003    0.489267    0.158080    11.00000   -1.20000
AFIX   0
C13   1    0.503955    0.420733    0.243013    11.00000    0.02974    0.02560 =
         0.03507    0.00165    0.01249    0.00122
C14   1    0.566835    0.351143    0.335977    11.00000    0.02439    0.02288 =
         0.03443    0.00082    0.01031    0.00049
C15   1    0.735403    0.490807    0.425213    11.00000    0.02624    0.02582 =
         0.03957    0.00333    0.01236   -0.00224
O16   3    0.681747    0.579984    0.440241    11.00000    0.03919    0.04271 =
         0.09372   -0.02550    0.02822   -0.00497
O17   3    0.843125    0.500333    0.452083    11.00000    0.02864    0.03167 =
         0.11611   -0.02398    0.02294   -0.00789
C18   1    0.895828    0.624752    0.503898    11.00000    0.04095    0.03088 =
         0.10381   -0.02005    0.02040   -0.01198
AFIX 137
H18A  2    0.976272    0.616654    0.525273    11.00000   -1.50000
H18B  2    0.877556    0.637293    0.561397    11.00000   -1.50000
H18C  2    0.869276    0.704400    0.460044    11.00000   -1.50000
AFIX   0
O19   3    0.891161    0.198421    0.413675    11.00000    0.03049    0.03166 =
         0.04253   -0.00264    0.01928   -0.00133
C20   1    0.890115    0.198330    0.685916    11.00000    0.03112    0.04015 =
         0.03546   -0.00251    0.00892    0.00128
AFIX 137
H20A  2    0.971000    0.190656    0.712677    11.00000   -1.50000
H20B  2    0.865283    0.204928    0.740014    11.00000   -1.50000
H20C  2    0.867042    0.281133    0.644830    11.00000   -1.50000
AFIX   0
C21   1    0.872344   -0.056881    0.689888    11.00000    0.03685    0.03810 =
         0.04596    0.01026    0.01511    0.00768
AFIX 137
H21A  2    0.841283   -0.139699    0.650705    11.00000   -1.50000
H21B  2    0.844160   -0.048635    0.741779    11.00000   -1.50000
H21C  2    0.953273   -0.063927    0.719617    11.00000   -1.50000
AFIX   0
C22   1    0.364696    0.557627    0.338691    11.00000    0.03770    0.02947 =
         0.05118   -0.00105    0.02045    0.00477
AFIX 137
H22A  2    0.332418    0.631853    0.290953    11.00000   -1.50000
H22B  2    0.445306    0.568687    0.369190    11.00000   -1.50000
H22C  2    0.334574    0.561723    0.389470    11.00000   -1.50000
AFIX   0
C23   1    0.210778    0.399046    0.243426    11.00000    0.02888    0.03761 =
         0.04606    0.01059    0.01124    0.00239
AFIX 137
H23A  2    0.175703    0.475736    0.198843    11.00000   -1.50000
H23B  2    0.184611    0.397602    0.296837    11.00000   -1.50000
H23C  2    0.191455    0.311806    0.207127    11.00000   -1.50000
AFIX   0
O24   3    0.551636    0.481083    0.198057    11.00000    0.03668    0.03913 =
         0.04700    0.01286    0.02139    0.00536
HKLF 4
REM  hd0815 in P 21/c
REM wR2 = 0.1845, GooF = S = 1.048, Restrained GooF = 1.048 for all data
REM R1 = 0.0719 for 2784 Fo > 4sig(Fo) and 0.1134 for all 4123 data
REM 222 parameters refined using 0 restraints
END
WGHT      0.0594      2.3491
REM Highest difference peak  0.242,  deepest hole -0.300,  1-sigma level  0.064
Q1    1   0.9444  0.6013  0.5897  11.00000  0.05    0.24
Q2    1   0.8068  0.0850  0.7104  11.00000  0.05    0.23
Q3    1   0.6212  0.3696  0.4178  11.00000  0.05    0.23
Q4    1   0.3770  0.3680  0.3358  11.00000  0.05    0.23
Q5    1   0.4871  0.4759  0.0626  11.00000  0.05    0.21
Q6    1   0.6477 -0.0415  0.5169  11.00000  0.05    0.21
Q7    1   0.6431  0.5732  0.2436  11.00000  0.05    0.21
Q8    1   0.9485  0.1961  0.5699  11.00000  0.05    0.20
Q9    1   0.6109  0.1977  0.6186  11.00000  0.05    0.20
Q10   1   0.9671  0.2523  0.5095  11.00000  0.05    0.20
;
_shelx_res_checksum     64878
data_global
_journal_date_recd_electronic     2020-05-27
_journal_date_accepted     2020-07-23
_journal_name_full     'IUCrData'
_journal_year     2020
_journal_volume     5
_journal_issue      7
_journal_page_first     0
_journal_page_last     0
_journal_paper_category     HO
_journal_paper_doi     10.1107/S2414314620010184
_journal_coeditor_code     GG4005
_publ_contact_author_name     'Heiner Detert'
_publ_contact_author_address
;
Johannes Gutenberg University Mainz
Department of Chemistry
Duesbergweg 10-14
55099 Mainz
Germany
;
_publ_contact_author_email     'detert@uni-mainz.de'
_publ_contact_author_fax     '+496131-3925338'
_publ_contact_author_phone     '+496131-3924189'
_publ_section_title
;\
Methyl
3,3,6,6-tetramethyl-1,8-dioxo-4,5,7,9-tetrahydro-2<i>H</i>-xanthene-9-\
carboxylate
;
loop_
    _publ_author_name
    _publ_author_address
    'Detert, Heiner'
;
Johannes Gutenberg University Mainz
Department of Chemistry
Duesbergweg 10-14
55099 Mainz
Germany
;
    'Kluge, Laura'
;
Johannes Gutenberg University Mainz
Department of Chemistry
Duesbergweg 10-14
55099 Mainz
Germany
;
    'Schollmeyer, Dieter'
;
Johannes Gutenberg University Mainz
Department of Chemistry
Duesbergweg 10-14
55099 Mainz
Germany
;
_publ_section_synopsis
;
The title molecule is built by annulation of a half-chair cyclohexenone and a
twist-cyclohexenone to a flat 4-<i>H</i>-pyrane boat. In the crystal,
molecules are connected <i>via</i> van der Waals interactions and C---H...O
hydrogen bonds.
;
