# Supplementary material for: Methyl 3,3,6,6-tetra­methyl-1,8-dioxo-4,5,7,9-tetra­hydro-2H-xanthene-9-carboxyl­ate
Source: IUCrdata. 2020 Jul 28;5(Pt 7):x201018. doi: 10.1107/S2414314620010184 (PMC9462258; doi:10.1107/S2414314620010184)
Supplement: Supplementary file 2 [file x-05-x201018-Isup2.hkl]

data_I                                                                          
_shelx_title ' hd0815 in P 21/c'                                                
_shelx_refln_list_code          4                                               
_shelx_F_calc_maximum      142.33                                               
_exptl_crystal_F_000       712.00                                               
_reflns_d_resolution_high  0.7582                                               
                                                                                
loop_                                                                           
 _space_group_symop_operation_xyz                                               
 'x, y, z'                                                                      
 '-x, y+1/2, -z+1/2'                                                            
 '-x, -y, -z'                                                                   
 'x, -y-1/2, z-1/2'                                                             
                                                                                
_cell_length_a    13.1494                                                       
_cell_length_b     9.6899                                                       
_cell_length_c    14.8185                                                       
_cell_angle_alpha  90.000                                                       
_cell_angle_beta  113.295                                                       
_cell_angle_gamma  90.000                                                       
                                                                                
_shelx_F_squared_multiplier     1.000                                           
                                                                                
loop_                                                                           
 _refln_index_h                                                                 
 _refln_index_k                                                                 
 _refln_index_l                                                                 
 _refln_F_squared_calc                                                          
 _refln_F_squared_meas                                                          
 _refln_F_squared_sigma                                                         
 _refln_observed_status                                                         
   2   0   0       3342.44       3095.28         8.38 o                         
   3   0   0       2571.07       2367.94         9.26 o                         
   4   0   0      13218.22      12198.82        22.35 o                         
   5   0   0       6679.83       6003.52        17.46 o                         
   6   0   0       1397.92       1415.29        10.02 o                         
   7   0   0       2554.12       2209.44        12.18 o                         
   8   0   0         41.17         38.15         3.90 o                         
   9   0   0        296.63        253.71         5.91 o                         
  10   0   0          0.23          6.33         4.31 o                         
  11   0   0         11.17          3.95         4.46 o                         
  12   0   0         11.73         -4.56         4.56 o                         
  13   0   0         69.46         61.89         5.31 o                         
  14   0   0         17.04         16.48         5.35 o                         
  15   0   0        128.35        124.32         4.90 o                         
   1   1   0       6125.27       6409.69       287.57 o                         
   2   1   0        188.59        190.10         2.18 o                         
   3   1   0        842.08        795.57        36.44 o                         
   4   1   0         20.03         12.50         3.86 o                         
   5   1   0       1041.93       1041.47         9.92 o                         
   6   1   0       6416.41       6330.19        13.17 o                         
   7   1   0        124.30        118.16         3.22 o                         
   8   1   0         33.06         37.63         2.99 o                         
   9   1   0          2.95          3.27         2.58 o                         
  10   1   0         73.89         80.74         4.93 o                         
  11   1   0        133.44        113.12         3.38 o                         
  12   1   0        220.26        155.68         4.19 o                         
  13   1   0          7.22          5.10         2.43 o                         
  14   1   0          1.40          4.41         4.88 o                         
  15   1   0          0.49          0.49         2.77 o                         
   0   2   0       1896.90       1966.40         6.87 o                         
   1   2   0         89.49         71.97         3.78 o                         
   2   2   0       1779.24       1666.57         6.02 o                         
   3   2   0         66.56         57.55         4.31 o                         
   4   2   0         12.50         27.15         2.49 o                         
   5   2   0          5.26         10.64         2.49 o                         
   6   2   0       1856.00       1912.56        26.78 o                         
   7   2   0         18.74          8.99         5.26 o                         
   8   2   0          1.40          0.66         5.10 o                         
   9   2   0        128.25        121.62         3.17 o                         
  10   2   0        414.20        376.30        13.52 o                         
  11   2   0          6.50          4.95         2.74 o                         
  12   2   0         39.33         30.78         2.28 o                         
  13   2   0         80.89         54.53         3.16 o                         
  14   2   0         41.92         39.36         2.20 o                         
  15   2   0          5.71         -6.84         6.84 o                         
   1   3   0       3000.10       2952.64        12.64 o                         
   2   3   0        229.97        211.20         5.29 o                         
   3   3   0        250.90        225.88         3.53 o                         
   4   3   0        211.96        233.36         2.71 o                         
   5   3   0          4.45         -0.14         2.11 o                         
   6   3   0         95.62         70.41         2.38 o                         
   7   3   0         22.80         22.70         2.23 o                         
   8   3   0        616.37        600.98         4.24 o                         
   9   3   0         52.74         41.70         3.97 o                         
  10   3   0        466.87        432.49         2.85 o                         
  11   3   0          0.18          0.26         1.27 o                         
  12   3   0         36.00         43.80         7.49 o                         
  13   3   0         52.47         31.05         7.17 o                         
  14   3   0         89.63         98.44         8.02 o                         
  15   3   0         15.05          9.38         7.91 o                         
   0   4   0        239.58        183.83         4.68 o                         
   1   4   0         50.77         39.47         3.37 o                         
   2   4   0        268.81        245.98         4.92 o                         
   3   4   0       1341.81       1315.21        18.82 o                         
   4   4   0         59.90         45.82         4.53 o                         
   5   4   0         41.44         63.45         2.37 o                         
   6   4   0        450.53        440.97        15.24 o                         
   7   4   0        673.18        678.94        10.52 o                         
   8   4   0        156.05        169.13        12.34 o                         
   9   4   0         67.03         61.55         7.96 o                         
  10   4   0        524.74        534.01        13.22 o                         
  11   4   0        173.45        161.80         8.81 o                         
  12   4   0         12.32         -6.93         6.93 o                         
  13   4   0         49.95         49.39         7.46 o                         
  14   4   0          0.29         13.60         8.04 o                         
  15   4   0         24.93         38.88         9.00 o                         
   1   5   0          5.48          3.40         4.32 o                         
   2   5   0         84.24        109.36         9.32 o                         
   3   5   0        115.00        118.69         3.46 o                         
   4   5   0        331.25        364.59         4.90 o                         
   5   5   0        582.75        626.66         5.84 o                         
   6   5   0         23.00         29.33         2.48 o                         
   7   5   0        394.59        425.44         4.56 o                         
   8   5   0          0.03         -1.55         5.98 o                         
   9   5   0        189.16        207.86        11.45 o                         
  10   5   0        203.50        226.24        10.41 o                         
  11   5   0          7.34         17.78         8.02 o                         
  12   5   0        228.03        182.25        11.07 o                         
  13   5   0         22.91         25.18         9.62 o                         
  14   5   0         16.86         21.77         9.00 o                         
   0   6   0        183.27        196.78        20.30 o                         
   1   6   0        263.73        290.44        12.55 o                         
   2   6   0         53.67         49.43         4.24 o                         
   3   6   0        458.38        459.16         6.98 o                         
   4   6   0         44.88         60.53         3.91 o                         
   5   6   0         30.11         33.33         8.38 o                         
   6   6   0         21.44         10.59         6.24 o                         
   7   6   0        362.96        341.36         3.76 o                         
   8   6   0         95.60         79.13         3.81 o                         
   9   6   0          6.07          5.13         2.37 o                         
  10   6   0        101.41         97.97        10.85 o                         
  11   6   0          7.13         -1.05        10.17 o                         
  12   6   0         33.75         33.65        10.43 o                         
  13   6   0         49.81         58.52        10.75 o                         
  14   6   0         50.50         42.86         9.49 o                         
   1   7   0        781.69        799.66        15.96 o                         
   2   7   0         68.31         72.58         4.42 o                         
   3   7   0        245.74        264.06         4.92 o                         
   4   7   0         22.71         34.35         3.98 o                         
   5   7   0        184.73        197.08         5.54 o                         
   6   7   0         41.00         27.30         4.37 o                         
   7   7   0         54.00         58.15         6.13 o                         
   8   7   0        390.42        388.23         4.26 o                         
   9   7   0          1.50          4.69         4.99 o                         
  10   7   0         58.14         77.01        13.37 o                         
  11   7   0          5.80         -4.75        11.92 o                         
  12   7   0          0.19         18.58         9.98 o                         
  13   7   0         17.87          0.11        10.32 o                         
   0   8   0        839.68        920.31        10.69 o                         
   1   8   0          0.93          7.41         5.74 o                         
   2   8   0         19.52         27.37         4.57 o                         
   3   8   0         15.50         18.34         5.37 o                         
   4   8   0        667.49        714.78         8.16 o                         
   5   8   0        226.14        220.80         6.61 o                         
   6   8   0        442.61        459.07        30.31 o                         
   7   8   0        141.28        145.55         4.81 o                         
   8   8   0        186.87        184.90         5.61 o                         
   9   8   0          1.75          0.28         3.80 o                         
  10   8   0        114.58        145.29        13.46 o                         
  11   8   0        108.93        142.92        13.41 o                         
  12   8   0          4.85         -2.09        11.15 o                         
   1   9   0         67.30         69.41         8.13 o                         
   2   9   0       1125.67       1266.16        10.47 o                         
   3   9   0          9.53          4.50         6.76 o                         
   4   9   0         30.28         42.12         4.68 o                         
   5   9   0         69.80         68.29         6.29 o                         
   6   9   0        104.05        123.81         8.41 o                         
   7   9   0          8.76          9.30         5.60 o                         
   8   9   0         25.71         19.75         8.13 o                         
   9   9   0          2.01         -2.32         4.38 o                         
  10   9   0          8.81         30.33        13.07 o                         
  11   9   0         63.36         50.14        13.69 o                         
   0  10   0        255.11        335.07        32.36 o                         
   1  10   0         11.59          8.33         5.06 o                         
   2  10   0          0.15         14.83         7.68 o                         
   3  10   0          9.38         13.97         4.80 o                         
   4  10   0          0.13         -8.76        11.65 o                         
   5  10   0          5.44          5.54         4.07 o                         
   6  10   0          7.95         16.09        12.00 o                         
   7  10   0        115.95         98.75        20.93 o                         
   8  10   0         27.15         16.71         5.29 o                         
   9  10   0         13.33          8.08         4.94 o                         
   1  11   0         56.47         56.46         8.53 o                         
   2  11   0          0.05          0.84         7.22 o                         
   3  11   0          3.93          9.82         6.50 o                         
   4  11   0         24.92         20.47         5.92 o                         
   5  11   0         11.45          4.25         7.10 o                         
   6  11   0         35.48         18.52         6.68 o                         
   7  11   0          1.06          2.30         5.88 o                         
   0  12   0        107.51        116.89        22.62 o                         
   1  12   0         25.41         24.46        12.25 o                         
   2  12   0        182.58        228.12        18.42 o                         
   3  12   0         18.94         21.40         5.51 o                         
   4  12   0         34.12         20.63         6.74 o                         
   5  12   0          1.57         -1.97         7.09 o                         
 -16   1   1          9.91          8.28         2.53 o                         
 -15   1   1          4.48          4.05         2.84 o                         
 -14   1   1          1.43         -2.53         2.53 o                         
 -13   1   1          9.98         11.19         2.19 o                         
 -12   1   1        109.89         69.78         3.28 o                         
 -11   1   1         57.67         25.01         3.02 o                         
 -10   1   1         13.93         23.03         2.61 o                         
  -9   1   1         31.51         19.79         3.19 o                         
  -8   1   1        269.60        298.02         3.00 o                         
  -7   1   1        141.14        126.65         7.43 o                         
  -6   1   1       4542.02       4545.55       219.13 o                         
  -5   1   1       1041.66       1042.25        10.16 o                         
  -4   1   1         26.98         26.99         3.36 o                         
  -3   1   1       2571.15       2366.80        29.48 o                         
  -2   1   1        999.06        955.19        29.71 o                         
  -1   1   1        117.51        100.28        12.18 o                         
   0   1   1        146.18        140.73         3.31 o                         
   1   1   1       2046.32       1956.52         6.95 o                         
   2   1   1       4258.47       3845.80       119.62 o                         
   3   1   1        252.02        223.56         5.80 o                         
   4   1   1        628.69        616.82         8.59 o                         
   5   1   1        834.23        773.81         9.00 o                         
   6   1   1       5604.74       4414.73        19.96 o                         
   7   1   1        641.30        592.85         9.40 o                         
   8   1   1        461.48        467.23         5.45 o                         
   9   1   1         38.18         44.37         8.59 o                         
  10   1   1         45.39         44.62         4.14 o                         
  11   1   1         20.49         23.86         6.03 o                         
  12   1   1         94.49        114.59         4.11 o                         
  13   1   1          8.08          1.28         3.09 o                         
  14   1   1         12.78         14.62         3.12 o                         
  15   1   1          8.04          3.71         3.38 o                         
 -15   2   1         50.47         63.93         7.19 o                         
 -14   2   1         18.91         13.52         5.72 o                         
 -13   2   1        100.01         81.78         6.82 o                         
 -12   2   1         15.65          2.42         1.50 o                         
 -11   2   1         17.35          1.13         1.62 o                         
 -10   2   1        475.81        445.44        10.10 o                         
  -9   2   1        150.12        137.85         6.46 o                         
  -8   2   1         29.17         23.34         1.91 o                         
  -7   2   1         87.95         82.34         1.73 o                         
  -6   2   1        654.54        597.27         4.04 o                         
  -5   2   1        455.99        396.36         5.41 o                         
  -4   2   1       1941.86       1816.78         5.98 o                         
  -3   2   1        254.62        239.97         2.65 o                         
  -2   2   1       2203.33       2236.59        16.86 o                         
  -1   2   1        601.69        562.95        14.59 o                         
   0   2   1      12100.61      11761.64       139.21 o                         
   1   2   1      17831.59      17838.23       102.56 o                         
   2   2   1       1651.42       1550.31        14.67 o                         
   3   2   1       1172.79       1078.83        37.38 o                         
   4   2   1         88.65        105.88        10.35 o                         
   5   2   1        801.13        763.52         9.85 o                         
   6   2   1       1270.31       1057.70        11.79 o                         
   7   2   1         56.84         60.27        14.01 o                         
   8   2   1         17.73         17.07         3.82 o                         
   9   2   1         12.85          8.81         2.61 o                         
  10   2   1         14.25          6.67         2.89 o                         
  11   2   1         22.01         16.82         2.49 o                         
  12   2   1          8.23          5.55         3.20 o                         
  13   2   1         85.59         64.39         3.83 o                         
  14   2   1          2.04          2.07         2.59 o                         
  15   2   1          0.38         -1.84         2.19 o                         
 -15   3   1          5.86          0.49         7.83 o                         
 -14   3   1          0.51         -1.09         7.02 o                         
 -13   3   1          2.21          6.57         6.48 o                         
 -12   3   1        187.17        155.97         7.29 o                         
 -11   3   1         23.15         14.48         6.87 o                         
 -10   3   1        503.73        500.30        11.26 o                         
  -9   3   1          4.40         -5.05         7.16 o                         
  -8   3   1         21.07          9.70         7.78 o                         
  -7   3   1         64.53         67.13         4.95 o                         
  -6   3   1         60.90         68.74         5.20 o                         
  -5   3   1         17.73         10.97         1.89 o                         
  -4   3   1       1737.24       1652.82         9.08 o                         
  -3   3   1          0.05         -2.50         2.50 o                         
  -2   3   1        639.91        625.75         6.97 o                         
  -1   3   1       2514.95       2515.88        18.05 o                         
   0   3   1        982.77        866.31         4.41 o                         
   1   3   1         21.67         23.62         2.97 o                         
   2   3   1       3320.52       3217.87        34.09 o                         
   3   3   1        416.51        373.97         4.86 o                         
   4   3   1        138.92        142.20         5.81 o                         
   5   3   1          1.90          6.87         5.80 o                         
   6   3   1        160.48        182.95        10.84 o                         
   7   3   1        296.61        304.58        14.75 o                         
   8   3   1         33.27         33.20         3.94 o                         
   9   3   1        136.50        118.22         3.61 o                         
  10   3   1        128.70        122.54         2.64 o                         
  11   3   1         43.99         25.29         2.93 o                         
  12   3   1        146.62        160.18         8.70 o                         
  13   3   1          0.00          2.83         2.33 o                         
  14   3   1          1.95         -7.10         7.23 o                         
  15   3   1          7.88          6.06         8.02 o                         
 -15   4   1         18.24         16.70         8.66 o                         
 -14   4   1          5.61         -1.02         6.68 o                         
 -13   4   1         11.77          9.60         6.74 o                         
 -12   4   1          2.18          1.22         6.44 o                         
 -11   4   1         91.32         81.01         9.11 o                         
 -10   4   1         36.88         40.60         7.51 o                         
  -9   4   1         83.31         80.21         7.64 o                         
  -8   4   1          4.22         -4.79         5.84 o                         
  -7   4   1        378.39        381.94        21.62 o                         
  -6   4   1          6.69          7.60         1.65 o                         
  -5   4   1         72.14         68.49         3.19 o                         
  -4   4   1        977.22        944.12         6.96 o                         
  -3   4   1       2481.22       2401.11         9.84 o                         
  -2   4   1        197.39        210.99         4.67 o                         
  -1   4   1        231.97        211.61         5.13 o                         
   0   4   1         46.66         57.04         3.88 o                         
   1   4   1         71.64         67.09         5.24 o                         
   2   4   1          2.17          6.72         3.01 o                         
   3   4   1        207.30        208.55         4.61 o                         
   4   4   1          4.45          5.89         2.85 o                         
   5   4   1         52.65         39.39         6.53 o                         
   6   4   1        298.69        301.02         3.81 o                         
   7   4   1        770.50        780.01         6.12 o                         
   8   4   1         33.66         43.72         5.46 o                         
   9   4   1         10.77         17.76         7.88 o                         
  10   4   1          3.29          0.37         2.36 o                         
  11   4   1          1.55         -1.57         1.61 o                         
  12   4   1        134.74        147.94        10.56 o                         
  13   4   1          2.44         -8.85         8.85 o                         
  14   4   1          6.34         -0.47         7.80 o                         
 -14   5   1         40.69         25.63         8.17 o                         
 -13   5   1         11.28         31.60         7.70 o                         
 -12   5   1          1.89         -6.61         9.66 o                         
 -11   5   1          0.15         14.56         7.78 o                         
 -10   5   1          3.85          2.20         7.70 o                         
  -9   5   1       1051.96       1140.29        16.34 o                         
  -8   5   1          5.59         -7.11         7.11 o                         
  -7   5   1         57.69         60.48         6.14 o                         
  -6   5   1        183.61        177.19         6.04 o                         
  -5   5   1        720.61        748.26         6.48 o                         
  -4   5   1         51.79         48.32         6.22 o                         
  -3   5   1        222.96        237.00         3.88 o                         
  -2   5   1        287.82        302.35         9.29 o                         
  -1   5   1        168.47        175.76        13.23 o                         
   0   5   1        414.47        387.57         8.40 o                         
   1   5   1        201.25        190.80        12.15 o                         
   2   5   1          0.25         -3.06         3.06 o                         
   3   5   1        470.09        549.68        19.03 o                         
   4   5   1        847.11        798.78        24.60 o                         
   5   5   1        107.86        113.26         6.58 o                         
   6   5   1          8.81         15.87         3.29 o                         
   7   5   1          6.96          3.05         2.78 o                         
   8   5   1       1019.60       1078.01        48.18 o                         
   9   5   1       1741.21       1778.53       130.16 o                         
  10   5   1          5.69          5.20         5.99 o                         
  11   5   1          0.00          3.56         9.94 o                         
  12   5   1         62.82         61.69        10.38 o                         
  13   5   1         84.87        118.48        11.79 o                         
  14   5   1         76.25         72.25        10.58 o                         
 -14   6   1          5.77         13.07         8.44 o                         
 -13   6   1          3.22         13.52         9.85 o                         
 -12   6   1         58.23         66.47         9.60 o                         
 -11   6   1          3.80         -5.33         8.94 o                         
 -10   6   1        167.35        221.29        11.50 o                         
  -9   6   1        340.81        369.20        22.50 o                         
  -8   6   1         97.78         94.64         3.01 o                         
  -7   6   1          1.05          2.90         2.08 o                         
  -6   6   1        149.28        134.67         9.21 o                         
  -5   6   1          0.23          1.55         4.64 o                         
  -4   6   1         13.82         11.83         3.49 o                         
  -3   6   1         40.11         42.04         4.69 o                         
  -2   6   1         57.64         61.30         3.84 o                         
  -1   6   1        267.14        284.83         4.97 o                         
   0   6   1         11.20          6.63         7.26 o                         
   1   6   1       1130.31       1219.35        24.28 o                         
   2   6   1        507.08        541.12         6.38 o                         
   3   6   1        562.42        612.13         7.79 o                         
   4   6   1        167.90        205.48        15.01 o                         
   5   6   1         16.82         22.78         5.61 o                         
   6   6   1        237.97        238.01         5.79 o                         
   7   6   1          5.64          0.44         2.88 o                         
   8   6   1          0.08         -2.50         2.50 o                         
   9   6   1          0.65         -2.51         2.51 o                         
  10   6   1         83.95         95.64        11.94 o                         
  11   6   1          7.96         -0.64         9.58 o                         
  12   6   1          0.05         11.22        11.03 o                         
  13   6   1          4.03         17.34        10.26 o                         
 -13   7   1        130.37        170.84        11.75 o                         
 -12   7   1         25.27         21.32        10.02 o                         
 -11   7   1          0.12          6.21         9.21 o                         
 -10   7   1          2.25         14.18        10.04 o                         
  -9   7   1          1.62          6.43         7.27 o                         
  -8   7   1          0.78          4.81         3.29 o                         
  -7   7   1        699.62        613.44        19.72 o                         
  -6   7   1         57.01         86.09         8.00 o                         
  -5   7   1         55.37         35.57         4.74 o                         
  -4   7   1        276.41        302.62         5.15 o                         
  -3   7   1         45.72         45.13         5.69 o                         
  -2   7   1       1804.55       1941.47        66.48 o                         
  -1   7   1       1200.12       1339.82        39.98 o                         
   0   7   1       1774.23       1779.81        10.47 o                         
   1   7   1          7.04         12.79         5.41 o                         
   2   7   1        404.15        412.59        13.02 o                         
   3   7   1        661.61        695.82        23.89 o                         
   4   7   1         27.35         15.02         4.14 o                         
   5   7   1        305.68        307.08         6.76 o                         
   6   7   1        483.96        520.71        26.10 o                         
   7   7   1        864.79        764.08         7.26 o                         
   8   7   1          3.34          6.46         7.45 o                         
   9   7   1         58.00         66.46        15.26 o                         
  10   7   1         20.90         32.90        10.86 o                         
  11   7   1        118.20        118.21        13.84 o                         
  12   7   1         33.03         43.38        10.68 o                         
 -12   8   1         46.37         82.81        13.09 o                         
 -11   8   1         41.54         46.58        12.07 o                         
 -10   8   1        213.15        280.22        14.22 o                         
  -9   8   1        387.92        378.82        19.89 o                         
  -8   8   1        329.20        368.24        23.48 o                         
  -7   8   1        433.76        395.64         8.38 o                         
  -6   8   1          0.00         17.72         7.08 o                         
  -5   8   1        116.06         90.00         7.01 o                         
  -4   8   1         24.49         27.09         4.64 o                         
  -3   8   1          9.53         22.63         5.57 o                         
  -2   8   1        341.55        351.09         9.24 o                         
  -1   8   1        501.64        542.37         8.67 o                         
   0   8   1        100.13        109.19         6.45 o                         
   1   8   1        396.29        442.14         8.72 o                         
   2   8   1        139.82        148.33        12.36 o                         
   3   8   1         14.20          9.56         4.31 o                         
   4   8   1        212.31        173.13         5.61 o                         
   5   8   1         33.93         32.47         5.43 o                         
   6   8   1        544.07        473.21       132.30 o                         
   7   8   1        216.62        185.08        12.55 o                         
   8   8   1        119.07        119.80         6.15 o                         
   9   8   1          0.61         -3.28         3.28 o                         
  10   8   1          3.11        -10.94        12.54 o                         
  11   8   1          1.80         -0.77        11.96 o                         
 -11   9   1         50.91         57.88        13.67 o                         
 -10   9   1         53.21         57.73        12.18 o                         
  -9   9   1         14.87         26.01         4.06 o                         
  -8   9   1         54.82         43.37         8.08 o                         
  -7   9   1         22.39         33.46         8.56 o                         
  -6   9   1        240.28        248.05         7.49 o                         
  -5   9   1         55.25         49.98         4.49 o                         
  -4   9   1         50.00         64.94         4.78 o                         
  -3   9   1        287.80        279.28         7.72 o                         
  -2   9   1        160.12        183.07         7.56 o                         
  -1   9   1        176.68        189.87        10.71 o                         
   0   9   1        128.20        156.89         6.94 o                         
   1   9   1        605.49        663.25        17.31 o                         
   2   9   1          0.01         -4.70         4.70 o                         
   3   9   1        229.30        221.84         6.64 o                         
   4   9   1        142.29        127.20         6.53 o                         
   5   9   1         40.20         30.01         5.23 o                         
   6   9   1         93.01        100.90         6.64 o                         
   7   9   1          0.31         -3.60         5.24 o                         
   8   9   1         93.32         69.25         5.22 o                         
   9   9   1        153.59        122.43         4.26 o                         
  10   9   1         24.30         35.21        13.44 o                         
 -10  10   1          6.84         37.43        13.76 o                         
  -9  10   1         31.20         18.23        10.89 o                         
  -8  10   1         55.95         48.74         5.76 o                         
  -7  10   1         43.01         62.06         5.70 o                         
  -6  10   1          4.44          7.16        10.64 o                         
  -5  10   1        223.10        229.59         7.91 o                         
  -4  10   1         66.18         65.69         5.07 o                         
  -3  10   1         66.15         75.22         5.47 o                         
  -2  10   1          0.08         -5.28         5.28 o                         
  -1  10   1         56.40         68.58        10.84 o                         
   0  10   1         31.17         29.14        17.05 o                         
   1  10   1        126.61        136.49         6.99 o                         
   2  10   1         14.62         25.22         4.64 o                         
   3  10   1        102.90         96.91         7.57 o                         
   4  10   1         72.11         49.92         9.48 o                         
   5  10   1        101.07        120.66         6.69 o                         
   6  10   1         62.59         48.43         6.13 o                         
   7  10   1        167.78        147.12        34.79 o                         
   8  10   1          0.64          8.77         5.59 o                         
   9  10   1         17.10         25.28         7.39 o                         
  -8  11   1         41.83         26.22         6.16 o                         
  -7  11   1         37.88         30.26         9.36 o                         
  -6  11   1         86.10         64.49         6.46 o                         
  -5  11   1         63.41         72.40         5.99 o                         
  -4  11   1         26.59         18.70         6.15 o                         
  -3  11   1         99.21        100.96         6.45 o                         
  -2  11   1          2.09         -4.47         5.79 o                         
  -1  11   1         17.10         14.82         5.66 o                         
   0  11   1          3.25          7.81         6.35 o                         
   1  11   1         10.64          7.76         5.87 o                         
   2  11   1          4.21          3.40         7.28 o                         
   3  11   1          0.64          1.63         5.59 o                         
   4  11   1          9.03          6.80         7.19 o                         
   5  11   1          0.03         -1.57         5.23 o                         
   6  11   1          5.35          3.79         5.08 o                         
   7  11   1         23.44          7.18        10.91 o                         
  -5  12   1          7.32          5.11         6.17 o                         
  -4  12   1         10.46         15.51         6.73 o                         
  -3  12   1         18.84         12.78         7.51 o                         
  -2  12   1         24.46         17.33         6.10 o                         
  -1  12   1          3.17          0.79         5.88 o                         
   0  12   1         22.53         36.53         7.59 o                         
   1  12   1          1.68          2.07         5.93 o                         
   2  12   1         11.03          6.53         7.90 o                         
   3  12   1         13.19          3.05         7.08 o                         
   4  12   1         27.38         41.18         8.11 o                         
 -16   0   2         29.44         34.74        10.24 o                         
 -15   0   2          5.79          4.07         3.18 o                         
 -14   0   2         84.97        100.98         5.49 o                         
 -13   0   2        111.22        129.68         4.75 o                         
 -12   0   2        292.15        270.73         5.97 o                         
 -11   0   2         78.94         76.28         4.27 o                         
 -10   0   2          9.05         14.84         3.97 o                         
  -9   0   2        290.92        335.36         5.72 o                         
  -8   0   2        160.11        182.85         4.86 o                         
  -7   0   2       5322.17       4935.37        15.89 o                         
  -6   0   2       1066.95       1123.16        51.44 o                         
  -5   0   2        578.99        524.78         4.66 o                         
  -4   0   2         61.42         26.66         3.84 o                         
  -3   0   2       1519.44       1290.03        83.45 o                         
  -2   0   2       6241.91       5768.18       157.96 o                         
  -1   0   2       6395.66       4188.92       684.89 o                         
   0   0   2       1649.22       1594.16         7.49 o                         
   1   0   2       2733.45       2394.42         9.79 o                         
   2   0   2       1828.21       1844.72        10.17 o                         
   7   0   2       1589.40       1651.02        13.14 o                         
   8   0   2        164.90        167.71         7.25 o                         
   9   0   2         43.92         40.41         8.01 o                         
  10   0   2         79.83         42.10        13.35 o                         
  11   0   2         67.23         43.88         7.03 o                         
  12   0   2        199.89        184.65        31.62 o                         
  13   0   2         47.06         60.65         4.14 o                         
  14   0   2         36.87         41.07         7.21 o                         
  15   0   2          4.47          4.61         7.34 o                         
 -16   1   2          4.66          3.90         3.85 o                         
 -15   1   2          2.02         -0.66         1.88 o                         
 -14   1   2          1.30         -1.79         2.08 o                         
 -13   1   2          9.07          4.70         2.57 o                         
 -12   1   2         14.57          3.97         2.17 o                         
 -11   1   2         33.63         38.66         2.91 o                         
 -10   1   2         16.37         22.94         7.25 o                         
  -9   1   2          0.61          3.15         2.24 o                         
  -8   1   2          9.39         14.35         2.89 o                         
  -7   1   2          7.62          9.20         3.00 o                         
  -6   1   2        280.50        250.59         4.45 o                         
  -5   1   2         57.32         45.80         3.81 o                         
  -4   1   2        698.11        685.48         5.42 o                         
  -3   1   2         61.27         64.20         3.49 o                         
  -2   1   2       2906.31       2833.07         6.26 o                         
  -1   1   2      13438.49      13280.40       209.21 o                         
   0   1   2       4929.01       4750.42       154.50 o                         
   1   1   2        892.34        853.80        10.25 o                         
   2   1   2         21.50         20.50         7.88 o                         
   3   1   2        453.16        462.50         9.53 o                         
   4   1   2        270.33        231.96         5.69 o                         
   5   1   2         71.11         65.36         4.82 o                         
   6   1   2        201.58        211.99        12.36 o                         
   7   1   2        201.17        208.03        12.36 o                         
   8   1   2         90.01        112.44        14.68 o                         
   9   1   2          0.49          8.42         3.61 o                         
  10   1   2         65.77         47.09         3.82 o                         
  11   1   2        161.20        112.28         8.84 o                         
  12   1   2         29.65         22.75         3.42 o                         
  13   1   2         15.42         15.76         4.37 o                         
  14   1   2         10.49         10.93         7.31 o                         
  15   1   2          0.01          1.72         4.29 o                         
 -16   2   2          8.22         10.39         6.14 o                         
 -15   2   2          1.83          1.98         5.87 o                         
 -14   2   2          9.16          2.99         5.25 o                         
 -13   2   2        177.59        169.39         7.32 o                         
 -12   2   2        154.60        133.14         6.76 o                         
 -11   2   2         21.17         21.07         6.10 o                         
 -10   2   2          4.15         13.11         5.20 o                         
  -9   2   2        469.50        460.33         8.49 o                         
  -8   2   2        656.12        684.75        22.74 o                         
  -7   2   2         37.27         36.27         4.08 o                         
  -6   2   2       2334.09       2327.09        18.28 o                         
  -5   2   2        639.23        640.89         7.73 o                         
  -4   2   2          0.08         -3.48         3.48 o                         
  -3   2   2        469.15        470.52        13.14 o                         
  -2   2   2       1755.70       1610.90         6.19 o                         
  -1   2   2       1602.60       1468.18        24.60 o                         
   0   2   2       3220.30       3091.40        31.19 o                         
   1   2   2       9130.83       8527.75        73.60 o                         
   2   2   2        868.35        739.43         4.21 o                         
   3   2   2       1111.11        982.42         9.42 o                         
   4   2   2        261.01        236.94         5.62 o                         
   5   2   2         20.60         15.61         5.46 o                         
   6   2   2        446.69        450.24        10.36 o                         
   7   2   2        243.17        253.94         8.45 o                         
   8   2   2          7.66          0.15         7.95 o                         
   9   2   2         99.15         95.90         9.17 o                         
  10   2   2        126.99        136.02         4.50 o                         
  11   2   2          8.45          1.67         3.35 o                         
  12   2   2         20.12         18.71         3.14 o                         
  13   2   2          0.23          3.35         4.37 o                         
  14   2   2         12.49         11.97         3.37 o                         
 -16   3   2          4.10         17.29         8.06 o                         
 -15   3   2         14.13          7.61         7.27 o                         
 -14   3   2         35.13         23.42         6.53 o                         
 -13   3   2         18.85         25.91         6.87 o                         
 -12   3   2         79.55         79.44         6.50 o                         
 -11   3   2        474.32        464.62        11.11 o                         
 -10   3   2         19.44         31.31         7.61 o                         
  -9   3   2         34.36         29.48        12.09 o                         
  -8   3   2         45.96         43.85         5.13 o                         
  -7   3   2        114.64         81.54         9.46 o                         
  -6   3   2        998.74        971.09         8.31 o                         
  -5   3   2       1362.72       1453.54        19.55 o                         
  -4   3   2         53.77         56.78         2.64 o                         
  -3   3   2         11.82         13.61         3.92 o                         
  -2   3   2       1086.61        979.95         7.44 o                         
  -1   3   2       1213.70       1142.69         9.86 o                         
   0   3   2       8181.40       7541.40        96.45 o                         
   1   3   2       2053.76       1916.60         7.24 o                         
   2   3   2       1998.31       1896.03        16.16 o                         
   3   3   2        405.17        342.26         4.91 o                         
   4   3   2        118.09        102.60         6.57 o                         
   5   3   2        438.20        545.49        45.36 o                         
   6   3   2        154.68        142.11         8.36 o                         
   7   3   2        118.75        121.64         8.36 o                         
   8   3   2         38.59         26.70         3.58 o                         
   9   3   2        445.15        422.85         5.60 o                         
  10   3   2          4.73          9.23         9.12 o                         
  11   3   2         45.91         31.56         2.70 o                         
  12   3   2         11.60          6.39         2.68 o                         
  13   3   2         96.46         73.27        13.22 o                         
  14   3   2         12.45          3.67         2.99 o                         
 -15   4   2         92.39         85.07         8.53 o                         
 -14   4   2          0.20          7.25         7.23 o                         
 -13   4   2          1.81         -3.24         6.38 o                         
 -12   4   2        133.83         93.28         9.11 o                         
 -11   4   2         82.35         92.62         8.21 o                         
 -10   4   2        418.02        455.32        11.15 o                         
  -9   4   2          2.09         -4.62         6.06 o                         
  -8   4   2        197.80        199.86        30.82 o                         
  -7   4   2         13.98         10.71        10.54 o                         
  -6   4   2         21.11         26.39         4.76 o                         
  -5   4   2        333.95        412.40        13.40 o                         
  -4   4   2        158.00        156.55         4.25 o                         
  -3   4   2       1127.94       1141.90        17.22 o                         
  -2   4   2         97.50        105.03        10.08 o                         
  -1   4   2         88.39        105.41         4.37 o                         
   0   4   2       1509.68       1520.38         7.38 o                         
   1   4   2        702.75        715.19         9.18 o                         
   2   4   2       2318.40       2470.24        44.28 o                         
   3   4   2        151.27        167.53         4.02 o                         
   4   4   2         75.04        100.09         3.61 o                         
   5   4   2        201.66        242.89         5.45 o                         
   6   4   2          6.12          4.63         3.81 o                         
   7   4   2        128.12        160.11         9.40 o                         
   8   4   2         37.72         41.27        12.47 o                         
   9   4   2        321.18        312.39        34.78 o                         
  10   4   2         16.70         15.98         3.12 o                         
  11   4   2         10.43         15.87         2.40 o                         
  12   4   2          0.97          1.21         3.55 o                         
  13   4   2        102.55        101.79        11.32 o                         
  14   4   2        195.71        195.11        10.81 o                         
 -15   5   2        181.34        164.63        10.94 o                         
 -14   5   2         53.40         55.87         9.41 o                         
 -13   5   2         10.79         13.60         8.87 o                         
 -12   5   2        110.91        117.48        10.34 o                         
 -11   5   2         11.49         30.73         9.09 o                         
 -10   5   2         98.59        103.16        21.59 o                         
  -9   5   2          3.07         15.13         6.06 o                         
  -8   5   2        118.90        139.61         9.32 o                         
  -7   5   2        186.45        204.53         3.18 o                         
  -6   5   2          1.84          0.26         3.11 o                         
  -5   5   2        126.91        170.63         3.72 o                         
  -4   5   2        253.07        280.24         5.55 o                         
  -3   5   2        440.66        452.28         7.77 o                         
  -2   5   2         25.53         11.27         5.35 o                         
  -1   5   2         29.41         26.90         4.71 o                         
   0   5   2       1911.66       1976.14        12.09 o                         
   1   5   2       1003.72       1083.73        13.07 o                         
   2   5   2        148.35        163.21         4.14 o                         
   3   5   2        137.98        145.17         5.38 o                         
   4   5   2        206.10        251.06         7.35 o                         
   5   5   2        123.53        130.96         5.63 o                         
   6   5   2        635.74        662.06         7.60 o                         
   7   5   2        828.60        817.97         7.05 o                         
   8   5   2        270.25        271.74        26.52 o                         
   9   5   2          4.91          8.43         3.09 o                         
  10   5   2         50.62         56.22        27.31 o                         
  11   5   2          2.04          1.92         2.13 o                         
  12   5   2        158.98        225.47        12.62 o                         
  13   5   2        177.28        200.91        13.71 o                         
 -14   6   2         10.09         13.99         9.36 o                         
 -13   6   2         17.35         17.61         8.36 o                         
 -12   6   2         91.47         95.84        10.54 o                         
 -11   6   2        229.64        214.47        12.30 o                         
 -10   6   2         28.10         29.28         7.48 o                         
  -9   6   2        107.66        102.52        10.29 o                         
  -8   6   2        784.25        751.27        27.43 o                         
  -7   6   2        175.26        165.01         8.39 o                         
  -6   6   2        300.66        340.65         5.54 o                         
  -5   6   2        102.25        107.57         6.71 o                         
  -4   6   2        227.28        233.57         5.31 o                         
  -3   6   2        269.49        279.38         5.93 o                         
  -2   6   2         37.47         48.56         5.16 o                         
  -1   6   2       1593.28       1581.85        15.29 o                         
   0   6   2        345.93        380.65         6.88 o                         
   1   6   2        340.93        395.63        12.92 o                         
   2   6   2        855.09        900.39        12.05 o                         
   3   6   2        116.27        114.48         5.34 o                         
   4   6   2        187.50        173.04         5.83 o                         
   5   6   2        304.71        271.32         6.17 o                         
   6   6   2       1740.91       1630.18       105.56 o                         
   7   6   2        593.37        540.30         7.63 o                         
   8   6   2         15.41          6.73         5.67 o                         
   9   6   2        178.60        172.77        29.03 o                         
  10   6   2          0.02         -6.65        14.03 o                         
  11   6   2          6.82         10.70         9.72 o                         
  12   6   2         48.61         57.77        11.47 o                         
  13   6   2         17.50         22.07        11.07 o                         
 -13   7   2         40.68         43.50         9.81 o                         
 -12   7   2         41.38         37.53        10.00 o                         
 -11   7   2         29.66         21.18         9.30 o                         
 -10   7   2         18.61         24.93        10.75 o                         
  -9   7   2         45.50          4.05         7.91 o                         
  -8   7   2          5.37         -0.21         3.01 o                         
  -7   7   2          1.38         11.67         3.62 o                         
  -6   7   2        108.80        107.16         5.19 o                         
  -5   7   2        217.09        227.38         7.63 o                         
  -4   7   2        311.34        326.38         7.86 o                         
  -3   7   2          9.43         23.28         4.31 o                         
  -2   7   2        556.35        579.90         6.89 o                         
  -1   7   2          1.83          4.92         4.85 o                         
   0   7   2         93.37        101.62         6.13 o                         
   1   7   2          0.93         -4.13         4.13 o                         
   2   7   2        278.63        282.72         5.66 o                         
   3   7   2         34.37         34.56         4.38 o                         
   4   7   2         79.90         93.61         4.44 o                         
   5   7   2        442.82        460.10        14.18 o                         
   6   7   2         46.54         26.36         7.80 o                         
   7   7   2          1.88         -5.45         5.45 o                         
   8   7   2         10.14          3.95         3.06 o                         
   9   7   2         15.47          4.16         3.96 o                         
  10   7   2        113.65        119.75        32.60 o                         
  11   7   2         33.17         36.59        12.26 o                         
  12   7   2         32.79         18.94        11.43 o                         
 -12   8   2         25.37         -9.68        11.03 o                         
 -11   8   2          2.49          4.48        10.19 o                         
 -10   8   2         48.26         53.86        10.14 o                         
  -9   8   2         21.48         32.83         7.48 o                         
  -8   8   2        869.86        948.46        23.09 o                         
  -7   8   2         55.13         73.25         4.80 o                         
  -6   8   2         37.09         36.33         7.12 o                         
  -5   8   2         59.49         53.59         4.85 o                         
  -4   8   2          9.69          0.43         4.13 o                         
  -3   8   2         48.41         46.41        12.80 o                         
  -2   8   2          0.04          1.13         5.41 o                         
  -1   8   2        664.68        684.06        15.96 o                         
   0   8   2         75.31         69.28         6.56 o                         
   1   8   2        401.80        429.18        16.86 o                         
   2   8   2         19.48         46.66         6.27 o                         
   3   8   2         43.11         20.86         5.07 o                         
   4   8   2          0.33         15.05         5.36 o                         
   5   8   2         55.88         39.29         4.86 o                         
   6   8   2         12.28         21.08         4.32 o                         
   7   8   2         22.74         28.85         5.39 o                         
   8   8   2          2.50          4.06         4.29 o                         
   9   8   2        169.94        139.78         8.24 o                         
  10   8   2          0.91          5.00         3.25 o                         
  11   8   2         51.18         72.16        14.03 o                         
 -11   9   2          6.13         13.97        12.67 o                         
 -10   9   2          8.12          1.60         8.48 o                         
  -9   9   2         28.58         17.05         3.46 o                         
  -8   9   2        233.86        214.64         6.47 o                         
  -7   9   2        264.78        258.22         5.97 o                         
  -6   9   2          0.00         -4.98         7.75 o                         
  -5   9   2         99.10         61.04         6.15 o                         
  -4   9   2         13.10         13.29         5.90 o                         
  -3   9   2        383.15        387.03        21.48 o                         
  -2   9   2        516.61        594.22         7.87 o                         
  -1   9   2        133.29        122.23         7.11 o                         
   0   9   2         59.27         71.97         5.27 o                         
   1   9   2        108.20        129.19         7.23 o                         
   2   9   2         66.93         45.89         8.10 o                         
   3   9   2          0.76          4.62         5.61 o                         
   4   9   2         16.14         -3.78         6.31 o                         
   5   9   2          1.68          7.27         4.49 o                         
   6   9   2          4.32         -8.24         9.08 o                         
   7   9   2         47.55         31.05         5.87 o                         
   8   9   2          0.10         -3.70         3.70 o                         
   9   9   2          0.62         -2.02         5.31 o                         
  10   9   2         22.04         16.07         6.08 o                         
 -10  10   2         68.53         72.38        14.25 o                         
  -9  10   2        113.88        122.65        11.09 o                         
  -8  10   2         85.98         71.26         5.97 o                         
  -7  10   2          4.18         14.18         5.36 o                         
  -6  10   2          9.12          8.38         6.36 o                         
  -5  10   2        139.62        140.80         6.87 o                         
  -4  10   2          3.80          8.01         6.04 o                         
  -3  10   2         18.16          6.26         8.10 o                         
  -2  10   2        144.60        165.27         6.84 o                         
  -1  10   2          7.37         15.56         5.76 o                         
   0  10   2          0.79         16.61         7.37 o                         
   1  10   2          4.28         -5.92         5.92 o                         
   2  10   2        151.40        171.07         7.69 o                         
   3  10   2          0.71         16.52         6.41 o                         
   4  10   2          0.22         -6.22         6.22 o                         
   5  10   2         10.56          6.16         5.05 o                         
   6  10   2          9.20          8.32         4.49 o                         
   7  10   2         31.64         13.85         6.55 o                         
   8  10   2          0.55         12.37         5.93 o                         
  -8  11   2        133.46        129.48        10.93 o                         
  -7  11   2         57.74         52.63         6.42 o                         
  -6  11   2         18.65         14.63         5.87 o                         
  -5  11   2         15.32          9.01         6.79 o                         
  -4  11   2          3.31         10.83         6.24 o                         
  -3  11   2          7.81         10.19         6.11 o                         
  -2  11   2         63.68         73.64         7.15 o                         
  -1  11   2          3.79          5.95         7.47 o                         
   0  11   2         58.08         52.64         7.20 o                         
   1  11   2         20.81         16.36         7.25 o                         
   2  11   2         34.62         31.59        10.48 o                         
   3  11   2         23.22          8.77        11.93 o                         
   4  11   2         11.19          2.12         5.15 o                         
   5  11   2          0.47          8.49         5.24 o                         
   6  11   2         51.52         31.29         5.77 o                         
   7  11   2          6.83          0.96         6.16 o                         
  -5  12   2          1.51          1.68         6.14 o                         
  -4  12   2          0.10         -7.59         7.59 o                         
  -3  12   2          4.51          5.19         6.23 o                         
  -2  12   2        141.27        124.26        14.13 o                         
  -1  12   2        108.35        114.18         8.75 o                         
   0  12   2          0.68         12.79         6.19 o                         
   1  12   2          0.15          0.45         6.50 o                         
   2  12   2         54.04         34.43         7.28 o                         
   3  12   2          0.77          4.29         7.67 o                         
   4  12   2          3.08         -6.75         6.75 o                         
 -16   1   3          0.32          5.10         4.90 o                         
 -15   1   3          4.70          4.93         5.14 o                         
 -14   1   3         16.69          8.43         2.42 o                         
 -13   1   3        111.64         79.29         2.94 o                         
 -12   1   3        149.69        140.49         3.24 o                         
 -11   1   3          9.91         10.05         2.26 o                         
 -10   1   3         40.64         35.12         2.50 o                         
  -9   1   3         91.02        125.38         2.71 o                         
  -8   1   3        442.35        522.17         7.71 o                         
  -7   1   3       1258.66       1226.50        11.05 o                         
  -6   1   3         13.49         22.76         1.60 o                         
  -5   1   3       1429.66       1459.66        11.96 o                         
  -4   1   3        556.55        521.87         2.72 o                         
  -3   1   3      13798.13      13274.92       111.72 o                         
  -2   1   3          2.40          2.11         2.54 o                         
  -1   1   3      20258.36      18810.85        20.19 o                         
   0   1   3        751.66        656.18         4.88 o                         
   1   1   3       3086.07       2940.97         9.40 o                         
   2   1   3        422.60        371.92         8.67 o                         
   3   1   3         12.74          1.29         3.60 o                         
   4   1   3        859.00        846.88         8.93 o                         
   5   1   3        435.61        452.08         7.48 o                         
   6   1   3          3.73         13.65         5.12 o                         
   7   1   3         15.24          9.10         4.11 o                         
   8   1   3         45.36         51.24        11.18 o                         
   9   1   3          0.01         -6.33         6.33 o                         
  10   1   3          0.00          3.80         3.96 o                         
  11   1   3         21.32         18.62         4.31 o                         
  12   1   3          3.54         -0.31         3.95 o                         
  13   1   3         15.64         10.75         5.01 o                         
  14   1   3          5.29         17.54         6.05 o                         
 -16   2   3         13.43         18.02         5.61 o                         
 -15   2   3         21.29          8.15         5.76 o                         
 -14   2   3         44.05         46.23         6.44 o                         
 -13   2   3          0.07         -5.84         5.84 o                         
 -12   2   3         15.59         15.04         5.84 o                         
 -11   2   3         13.34         22.29         5.78 o                         
 -10   2   3         82.26         63.49         4.88 o                         
  -9   2   3        518.83        571.30         6.93 o                         
  -8   2   3          2.32         -1.74         4.00 o                         
  -7   2   3        916.18        962.77        65.39 o                         
  -6   2   3       1040.56       1060.85         7.58 o                         
  -5   2   3        388.10        336.97         1.37 o                         
  -4   2   3        503.03        496.62         5.59 o                         
  -3   2   3       1920.10       1813.15         6.68 o                         
  -2   2   3        387.29        391.29        22.63 o                         
  -1   2   3       7286.57       6828.74        64.51 o                         
   0   2   3       1673.78       1590.68        31.11 o                         
   1   2   3       2641.96       2487.64        47.77 o                         
   2   2   3        339.54        279.28        15.15 o                         
   3   2   3        205.81        225.99         4.05 o                         
   4   2   3          0.29         -2.86         2.86 o                         
   5   2   3         14.22          3.65         3.51 o                         
   6   2   3         68.22         74.48         4.27 o                         
   7   2   3        260.26        272.35        18.10 o                         
   8   2   3          3.04          1.88         6.39 o                         
   9   2   3         87.92        126.25         9.49 o                         
  10   2   3         70.28         83.21         9.02 o                         
  11   2   3          0.32         -3.53         9.32 o                         
  12   2   3         32.75         38.16         4.27 o                         
  13   2   3         70.00         63.62         3.99 o                         
  14   2   3          9.85          7.14         4.52 o                         
 -16   3   3          9.79         13.16         6.99 o                         
 -15   3   3          6.14         19.26         6.78 o                         
 -14   3   3          1.88         -6.35         6.35 o                         
 -13   3   3        343.38        334.13        10.00 o                         
 -12   3   3        406.11        378.66        10.28 o                         
 -11   3   3        236.62        250.98         9.34 o                         
 -10   3   3        445.70        433.11         8.05 o                         
  -9   3   3         19.31         25.68         5.19 o                         
  -8   3   3        118.29        106.69         8.57 o                         
  -7   3   3         61.46         79.15         9.33 o                         
  -6   3   3          2.28         13.75         9.93 o                         
  -5   3   3        116.22        132.98         2.23 o                         
  -4   3   3         90.11         88.21         2.92 o                         
  -3   3   3          0.52          3.80         3.82 o                         
  -2   3   3       2398.78       2300.56         9.18 o                         
  -1   3   3        210.18        263.52         4.55 o                         
   0   3   3       5009.39       4725.89        34.75 o                         
   1   3   3       8788.04       8548.03        18.80 o                         
   2   3   3       1694.46       1587.38        10.20 o                         
   3   3   3        521.25        500.57         5.54 o                         
   4   3   3         24.58         43.20         3.08 o                         
   5   3   3        582.14        621.34         5.74 o                         
   6   3   3        406.09        446.59        15.69 o                         
   7   3   3       1865.29       1997.58        20.13 o                         
   8   3   3       1424.51       1427.85        17.40 o                         
   9   3   3        118.62        159.30         9.08 o                         
  10   3   3         47.27         60.76         8.38 o                         
  11   3   3          0.00         -4.19         4.19 o                         
  12   3   3          4.94          3.03         3.96 o                         
  13   3   3          9.18          7.83         5.08 o                         
  14   3   3          1.33          1.27         4.58 o                         
 -15   4   3        130.77        120.60         9.26 o                         
 -14   4   3         23.47         27.04         7.85 o                         
 -13   4   3        219.07        244.75        10.64 o                         
 -12   4   3         31.64         23.65         7.19 o                         
 -11   4   3       1962.20       1963.34        57.08 o                         
 -10   4   3        150.31        160.24        15.40 o                         
  -9   4   3        179.73        241.93        31.35 o                         
  -8   4   3         35.80         57.69         6.24 o                         
  -7   4   3         27.81         55.70        17.18 o                         
  -6   4   3        126.99        132.45         5.95 o                         
  -5   4   3        811.79        770.84         8.43 o                         
  -4   4   3         41.85         44.29         2.76 o                         
  -3   4   3        110.29        118.61         3.99 o                         
  -2   4   3          3.96          6.53         5.09 o                         
  -1   4   3       4920.08       4904.97        15.94 o                         
   0   4   3         42.14         48.58         3.79 o                         
   1   4   3       5499.99       5828.28        54.38 o                         
   2   4   3        583.86        577.53        14.31 o                         
   3   4   3       1615.94       1631.89        14.54 o                         
   4   4   3       1716.27       1676.51        26.95 o                         
   5   4   3         11.53         12.85         3.24 o                         
   6   4   3       1286.49       1270.07        25.11 o                         
   7   4   3       4446.53       4949.85        30.52 o                         
   8   4   3         54.01         85.07         8.93 o                         
   9   4   3          7.22          5.67         8.89 o                         
  10   4   3          8.49          4.66         3.42 o                         
  11   4   3        150.98        145.30        60.57 o                         
  12   4   3         29.16         26.66         4.02 o                         
  13   4   3          2.40          9.81         3.33 o                         
 -15   5   3         51.17         23.91         8.15 o                         
 -14   5   3          8.25         28.45         8.45 o                         
 -13   5   3          0.00         19.90         8.94 o                         
 -12   5   3        138.52        148.40        11.22 o                         
 -11   5   3          1.55         -5.56         6.64 o                         
 -10   5   3        607.08        639.29        18.21 o                         
  -9   5   3        644.68        703.45        21.07 o                         
  -8   5   3        132.10        156.49        18.36 o                         
  -7   5   3         36.61         54.83         3.05 o                         
  -6   5   3         31.57         44.91         3.25 o                         
  -5   5   3         23.51         23.61         3.59 o                         
  -4   5   3         68.71         72.09         4.30 o                         
  -3   5   3        931.97        871.40        16.72 o                         
  -2   5   3        196.74        165.60         4.79 o                         
  -1   5   3        725.79        800.89        10.73 o                         
   0   5   3        364.79        338.85         6.07 o                         
   1   5   3       3325.64       3165.20        14.38 o                         
   2   5   3        191.99        221.49         5.45 o                         
   3   5   3         92.92         98.68         5.45 o                         
   4   5   3        114.88        101.85         4.43 o                         
   5   5   3        130.05        142.63         5.11 o                         
   6   5   3         26.38         22.61         4.97 o                         
   7   5   3          0.20         -7.03         7.03 o                         
   8   5   3         73.37         90.76        10.19 o                         
   9   5   3         10.57          4.04         6.97 o                         
  10   5   3         23.89         23.31         8.14 o                         
  11   5   3        153.65        128.05        44.77 o                         
  12   5   3          0.07          3.17         2.84 o                         
  13   5   3         65.10         41.84        10.68 o                         
 -14   6   3         15.80          8.34         9.75 o                         
 -13   6   3          3.29          6.57        10.21 o                         
 -12   6   3          2.03         -5.86        10.30 o                         
 -11   6   3        152.84        165.31        17.77 o                         
 -10   6   3         17.79          6.58         9.59 o                         
  -9   6   3         23.02         31.82         6.97 o                         
  -8   6   3         60.25         64.14        15.00 o                         
  -7   6   3          4.85          4.07         3.19 o                         
  -6   6   3         92.26        117.21         4.39 o                         
  -5   6   3         24.02         15.63         4.47 o                         
  -4   6   3        174.98        186.30         5.29 o                         
  -3   6   3        244.82        265.80         5.10 o                         
  -2   6   3        125.02         90.24        12.53 o                         
  -1   6   3          0.39          3.60         4.45 o                         
   0   6   3         58.79         72.82         5.40 o                         
   1   6   3         12.70         19.35         5.11 o                         
   2   6   3         38.47         45.05         5.13 o                         
   3   6   3         12.29         10.22         5.14 o                         
   4   6   3          1.91         16.17         5.25 o                         
   5   6   3        196.45        207.35         5.31 o                         
   6   6   3         40.51         42.66         6.81 o                         
   7   6   3        199.68        172.08        10.59 o                         
   8   6   3         87.84         75.67        24.36 o                         
   9   6   3        244.00        259.36        42.39 o                         
  10   6   3          2.13        -10.21        10.21 o                         
  11   6   3          0.01          4.16         9.89 o                         
  12   6   3          1.77          2.75         3.40 o                         
 -14   7   3          1.71         -9.45         9.45 o                         
 -13   7   3         11.04        -10.60        10.60 o                         
 -12   7   3         41.79         24.95        10.83 o                         
 -11   7   3         11.07         51.48        15.90 o                         
 -10   7   3         26.47         34.90        12.27 o                         
  -9   7   3         14.37          8.19         8.64 o                         
  -8   7   3        151.39        132.45         3.45 o                         
  -7   7   3        424.50        402.85         9.71 o                         
  -6   7   3         98.41         85.46         5.01 o                         
  -5   7   3         89.94         72.83        14.31 o                         
  -4   7   3         15.03          7.89         5.21 o                         
  -3   7   3         10.43         20.29         4.49 o                         
  -2   7   3        366.56        337.68         7.75 o                         
  -1   7   3         86.67         80.19         6.12 o                         
   0   7   3        187.43        191.96         6.45 o                         
   1   7   3        231.11        219.87         5.30 o                         
   2   7   3         23.13         35.47         5.46 o                         
   3   7   3          9.87         10.61         5.23 o                         
   4   7   3          3.35          2.25         5.32 o                         
   5   7   3          9.34         11.69         4.60 o                         
   6   7   3          1.01         -2.68         4.16 o                         
   7   7   3         64.14         67.65         8.76 o                         
   8   7   3          0.02          6.04         7.01 o                         
   9   7   3          0.00          2.86         4.58 o                         
  10   7   3         10.75          5.73         9.57 o                         
  11   7   3         31.59         21.10         5.61 o                         
 -13   8   3         10.65         -9.83        10.32 o                         
 -12   8   3          3.65         14.03        10.06 o                         
 -11   8   3         31.42         35.89         9.07 o                         
 -10   8   3         86.11        131.39        13.11 o                         
  -9   8   3         86.27         99.95         8.23 o                         
  -8   8   3         21.08          7.20         6.25 o                         
  -7   8   3         18.51         12.27         4.48 o                         
  -6   8   3          7.95          4.90         4.94 o                         
  -5   8   3        483.82        557.49        10.21 o                         
  -4   8   3         16.09         30.73         7.02 o                         
  -3   8   3         63.63         61.30         4.82 o                         
  -2   8   3          0.21          3.19         5.03 o                         
  -1   8   3          9.86         17.29         6.23 o                         
   0   8   3        421.42        431.25         9.90 o                         
   1   8   3         89.09         91.35         7.11 o                         
   2   8   3        221.31        244.93         7.31 o                         
   3   8   3         50.68         70.00         6.11 o                         
   4   8   3         56.64         76.51         5.43 o                         
   5   8   3         64.01         59.48         5.98 o                         
   6   8   3          2.29         -3.29         4.71 o                         
   7   8   3         25.64         12.90         5.82 o                         
   8   8   3          0.01         -5.88         5.88 o                         
   9   8   3        137.56        127.89         8.22 o                         
  10   8   3          3.60         20.98        33.21 o                         
  11   8   3         11.22          7.07         3.51 o                         
 -12   9   3         28.56          5.63        14.24 o                         
 -11   9   3          3.39          0.08         9.26 o                         
 -10   9   3         54.13         51.03        19.71 o                         
  -9   9   3         55.11         60.57         5.60 o                         
  -8   9   3          4.64         -2.28         5.40 o                         
  -7   9   3          1.80         -0.17         4.87 o                         
  -6   9   3        149.18        143.54        10.61 o                         
  -5   9   3         52.94         47.54        10.74 o                         
  -4   9   3        259.00        253.44         9.35 o                         
  -3   9   3         33.32         50.52         6.23 o                         
  -2   9   3          1.24          4.03         5.93 o                         
  -1   9   3         47.35         54.56         6.39 o                         
   0   9   3        146.31        145.65         7.47 o                         
   1   9   3          2.45          9.89         5.77 o                         
   2   9   3         81.64         68.14         6.51 o                         
   3   9   3         65.24         71.28         5.39 o                         
   4   9   3         35.77         16.19         6.08 o                         
   5   9   3          4.13          3.45         5.48 o                         
   6   9   3          2.44         -0.15         5.27 o                         
   7   9   3         17.97         15.05         8.37 o                         
   8   9   3          1.09         -0.08        10.19 o                         
   9   9   3          2.86          7.89         4.07 o                         
 -10  10   3         20.72         24.12         9.19 o                         
  -9  10   3         14.15         18.54         4.31 o                         
  -8  10   3         18.57         14.96         5.37 o                         
  -7  10   3        237.77        273.09        11.55 o                         
  -6  10   3         75.71         67.97         6.47 o                         
  -5  10   3          4.16         12.47         5.68 o                         
  -4  10   3          6.46          5.84         7.20 o                         
  -3  10   3         12.43          1.17         5.71 o                         
  -2  10   3         32.99         31.57         6.80 o                         
  -1  10   3         49.20         60.81         7.72 o                         
   0  10   3          6.11         10.48         7.08 o                         
   1  10   3          3.86         -4.62         6.94 o                         
   2  10   3          0.89         -0.24         6.08 o                         
   3  10   3          4.81          2.24        11.76 o                         
   4  10   3          1.68         -3.25         6.33 o                         
   5  10   3        108.17        108.18         6.31 o                         
   6  10   3         86.28         81.53        10.64 o                         
   7  10   3         47.64         37.81         6.45 o                         
   8  10   3         26.87         21.73        16.11 o                         
  -8  11   3         16.05          9.90         6.00 o                         
  -7  11   3         38.53         14.86        14.98 o                         
  -6  11   3         39.91         49.98         9.82 o                         
  -5  11   3         45.58         22.99         8.54 o                         
  -4  11   3          2.71          5.37         6.34 o                         
  -3  11   3        100.36        103.17         7.61 o                         
  -2  11   3         13.22         22.35         7.63 o                         
  -1  11   3         24.37         20.18         7.21 o                         
   0  11   3         77.09        107.72         8.44 o                         
   1  11   3        310.25        331.56        10.33 o                         
   2  11   3         77.49         73.98         7.37 o                         
   3  11   3         21.14         26.71         6.43 o                         
   4  11   3          0.56          8.24         6.19 o                         
   5  11   3          5.87         13.92         6.64 o                         
   6  11   3         31.23          3.45         6.48 o                         
  -5  12   3         18.99         18.96         8.17 o                         
  -4  12   3        153.76        151.67         8.08 o                         
  -3  12   3         28.46         29.63         8.32 o                         
  -2  12   3         36.56         53.09         7.49 o                         
  -1  12   3        210.60        248.59        15.77 o                         
   0  12   3         23.58         39.37         7.44 o                         
   1  12   3          2.52          7.75         8.17 o                         
   2  12   3          4.93         10.70         6.75 o                         
   3  12   3        159.48        127.00        23.88 o                         
 -16   0   4         26.43         17.84         5.09 o                         
 -15   0   4          0.28         -3.75         3.75 o                         
 -14   0   4          6.15          3.11         3.39 o                         
 -13   0   4         19.42          4.88         3.52 o                         
 -12   0   4        219.64        223.96         5.18 o                         
 -11   0   4        740.32        775.59         7.85 o                         
 -10   0   4          4.51         11.09         3.58 o                         
  -9   0   4       2092.25       2086.31        85.01 o                         
  -8   0   4        419.52        384.26        24.98 o                         
  -7   0   4         76.29         63.38         7.54 o                         
  -6   0   4       2706.29       2672.54        91.21 o                         
  -5   0   4        250.24        263.51        20.79 o                         
  -4   0   4          2.92          1.89         9.25 o                         
  -3   0   4         11.19         16.48         2.67 o                         
  -2   0   4        773.27        668.89        11.19 o                         
  -1   0   4      16553.60      15418.25       256.40 o                         
   0   0   4       1085.35        943.17         6.42 o                         
   1   0   4       6056.93       5866.80        23.60 o                         
   2   0   4        252.10        278.10         7.42 o                         
   3   0   4       2726.60       2466.08        14.76 o                         
   4   0   4         42.30         23.78         5.14 o                         
   5   0   4        219.39        247.89         7.93 o                         
   6   0   4       1557.15       1649.16        14.35 o                         
   7   0   4         82.45         76.92         7.16 o                         
   8   0   4          9.60          6.91         7.49 o                         
   9   0   4         32.36         32.33         5.22 o                         
  10   0   4         88.84        117.37        12.03 o                         
  11   0   4         62.97         73.44        10.88 o                         
  12   0   4          1.50          2.26         6.06 o                         
  13   0   4        278.75        271.35        16.22 o                         
  14   0   4         41.12         31.84         5.77 o                         
 -16   1   4         95.20         86.16         5.76 o                         
 -15   1   4          7.52          0.45         4.67 o                         
 -14   1   4         12.29          9.70         4.44 o                         
 -13   1   4         65.03         67.25         2.20 o                         
 -12   1   4          4.73          3.58         2.10 o                         
 -11   1   4       1056.33       1067.25        21.27 o                         
 -10   1   4          2.92          1.29         2.35 o                         
  -9   1   4          0.00         -2.03         2.03 o                         
  -8   1   4          4.41          4.82         2.19 o                         
  -7   1   4          2.30          1.12         1.50 o                         
  -6   1   4       1099.97       1151.75        17.11 o                         
  -5   1   4        121.35        140.42         3.01 o                         
  -4   1   4         27.56         21.26         2.94 o                         
  -3   1   4       1828.03       1693.89        21.18 o                         
  -2   1   4       2693.23       2338.48        17.24 o                         
  -1   1   4       1137.86       1076.15         6.32 o                         
   0   1   4       2732.60       2485.04        22.43 o                         
   1   1   4          2.91         -1.20         3.37 o                         
   2   1   4        455.68        469.80        11.37 o                         
   3   1   4        406.85        393.36         5.35 o                         
   4   1   4        496.06        469.05         8.27 o                         
   5   1   4         13.04         24.23         4.58 o                         
   6   1   4         28.43         27.60         6.06 o                         
   7   1   4          0.01          6.36         8.75 o                         
   8   1   4        666.46        778.48         8.33 o                         
   9   1   4          1.39         -0.24         3.99 o                         
  10   1   4          2.13          2.38         4.01 o                         
  11   1   4          5.37          4.67         4.47 o                         
  12   1   4          0.33         -1.22         5.37 o                         
  13   1   4          9.94         -1.04         4.13 o                         
  14   1   4          9.11          6.57         5.65 o                         
 -16   2   4         83.96         64.76         6.65 o                         
 -15   2   4         10.10         10.41         5.91 o                         
 -14   2   4          2.74          1.51         5.12 o                         
 -13   2   4          8.51         11.62         5.82 o                         
 -12   2   4        231.41        226.75         8.12 o                         
 -11   2   4        943.62        891.16        88.05 o                         
 -10   2   4        346.19        325.43        20.13 o                         
  -9   2   4         36.83         29.93         9.30 o                         
  -8   2   4        583.69        556.24         7.80 o                         
  -7   2   4        352.73        334.52         5.83 o                         
  -6   2   4        122.00        110.51         1.98 o                         
  -5   2   4        620.13        655.54        18.17 o                         
  -4   2   4        594.20        612.92         4.19 o                         
  -3   2   4       2040.72       1857.30        10.50 o                         
  -2   2   4          0.32          2.63         3.52 o                         
  -1   2   4         24.18         35.22         6.04 o                         
   0   2   4        479.01        440.72         5.08 o                         
   1   2   4          0.08         -0.73         3.19 o                         
   2   2   4       1887.13       1885.31         8.89 o                         
   3   2   4         50.17         37.06         3.65 o                         
   4   2   4         73.80         71.46         4.19 o                         
   5   2   4         76.45         61.76         5.93 o                         
   6   2   4          4.55          0.80         4.34 o                         
   7   2   4       1335.09       1473.81        15.51 o                         
   8   2   4        236.58        283.45         6.42 o                         
   9   2   4         77.19         73.30         5.07 o                         
  10   2   4        225.90        257.35         9.62 o                         
  11   2   4         25.96         18.95         5.35 o                         
  12   2   4          0.56         -0.87         4.39 o                         
  13   2   4          5.85         -0.60         4.60 o                         
 -16   3   4         18.27         20.00         7.08 o                         
 -15   3   4         10.31          7.85         6.46 o                         
 -14   3   4        128.31        107.57         7.70 o                         
 -13   3   4        141.50        119.21         7.61 o                         
 -12   3   4          0.64         10.79         4.99 o                         
 -11   3   4          0.00         -5.60         5.60 o                         
 -10   3   4          0.61         17.48         4.98 o                         
  -9   3   4       1131.62       1284.83        41.18 o                         
  -8   3   4        348.13        322.00        35.86 o                         
  -7   3   4        625.00        730.76         7.89 o                         
  -6   3   4        141.37        140.57         2.18 o                         
  -5   3   4       2282.84       2271.79        22.10 o                         
  -4   3   4          1.16         -3.02         4.14 o                         
  -3   3   4         79.39         64.31        14.48 o                         
  -2   3   4         63.03         68.83         4.81 o                         
  -1   3   4       1835.91       1795.01        22.06 o                         
   0   3   4       4704.43       4656.43        89.73 o                         
   1   3   4       6180.28       6036.25        57.27 o                         
   2   3   4       2604.28       2685.34        27.34 o                         
   3   3   4         35.62         23.85         3.96 o                         
   4   3   4        108.14         99.32         4.40 o                         
   5   3   4       1888.46       1802.20        51.33 o                         
   6   3   4         51.52         67.46         5.32 o                         
   7   3   4        854.15        923.34        43.82 o                         
   8   3   4          3.19          6.98        10.06 o                         
   9   3   4         45.25         89.59         9.00 o                         
  10   3   4         22.98         58.05         9.51 o                         
  11   3   4        135.47        147.64        12.24 o                         
  12   3   4         26.45         28.00         3.92 o                         
  13   3   4        196.72        214.30         9.37 o                         
 -16   4   4         57.15         62.10         9.51 o                         
 -15   4   4         37.33         44.25         8.38 o                         
 -14   4   4         47.64         53.53         8.72 o                         
 -13   4   4          7.05         15.70         7.81 o                         
 -12   4   4        274.74        279.09         7.98 o                         
 -11   4   4         46.67         43.87         6.37 o                         
 -10   4   4        521.03        517.08        11.85 o                         
  -9   4   4        149.50        147.39         9.79 o                         
  -8   4   4        125.71        158.58        12.48 o                         
  -7   4   4        436.20        552.47        17.47 o                         
  -6   4   4        937.86       1048.32        32.85 o                         
  -5   4   4       1339.77       1468.06        21.09 o                         
  -4   4   4        883.97        879.35         6.71 o                         
  -3   4   4        703.51        591.85         6.07 o                         
  -2   4   4         60.10         74.39         4.84 o                         
  -1   4   4        699.53        662.91        18.23 o                         
   0   4   4          0.80         -5.19         5.19 o                         
   1   4   4       2790.50       2622.87        86.22 o                         
   2   4   4         27.45         34.40         3.90 o                         
   3   4   4        103.61         92.90         4.39 o                         
   4   4   4        471.39        510.36         6.86 o                         
   5   4   4        420.39        484.25        16.65 o                         
   6   4   4        219.23        240.50         4.69 o                         
   7   4   4       1171.36       1273.84        56.88 o                         
   8   4   4        730.34        743.60        15.25 o                         
   9   4   4          4.11         -8.76         8.76 o                         
  10   4   4          8.82         11.83        10.28 o                         
  11   4   4         11.75          8.06         6.72 o                         
  12   4   4         98.36        121.10         6.46 o                         
  13   4   4         61.64        108.05         6.64 o                         
 -15   5   4          1.63         -1.79         8.57 o                         
 -14   5   4         39.91         63.64         9.32 o                         
 -13   5   4          2.65         10.11         8.19 o                         
 -12   5   4         14.68         18.41        11.52 o                         
 -11   5   4         84.02        123.13         7.95 o                         
 -10   5   4        547.70        600.59        48.71 o                         
  -9   5   4         76.01         91.34         7.03 o                         
  -8   5   4          0.07          1.17         5.80 o                         
  -7   5   4         69.27         69.60        10.06 o                         
  -6   5   4         41.70         66.33         5.50 o                         
  -5   5   4         15.58         10.15         4.80 o                         
  -4   5   4        559.28        582.61        12.00 o                         
  -3   5   4         91.34         73.84         3.94 o                         
  -2   5   4        410.88        435.27         6.49 o                         
  -1   5   4       1034.94        976.26         8.92 o                         
   0   5   4          0.23         -0.14         6.78 o                         
   1   5   4       1408.57       1534.11        10.38 o                         
   2   5   4        106.27        125.72         5.87 o                         
   3   5   4        103.41        133.19         5.15 o                         
   4   5   4        198.30        223.80         6.12 o                         
   5   5   4       1204.89       1300.19        14.11 o                         
   6   5   4       1048.48       1030.85         9.72 o                         
   7   5   4         36.82         32.47         3.99 o                         
   8   5   4         32.22         25.68         9.73 o                         
   9   5   4        107.30        117.85        12.67 o                         
  10   5   4          4.60          5.73         8.83 o                         
  11   5   4        215.59        194.20        40.84 o                         
  12   5   4         36.46         18.95         5.38 o                         
 -14   6   4         28.79         30.01        10.49 o                         
 -13   6   4         82.71         88.67        10.39 o                         
 -12   6   4          3.69          8.24         7.79 o                         
 -11   6   4        163.27        173.19         8.26 o                         
 -10   6   4        933.91       1095.53       109.12 o                         
  -9   6   4          0.03          6.38        10.67 o                         
  -8   6   4         76.84         67.23         6.52 o                         
  -7   6   4          4.43          2.75         3.32 o                         
  -6   6   4         44.92         59.86         4.40 o                         
  -5   6   4         15.49         31.71        10.62 o                         
  -4   6   4        784.04        794.01        12.24 o                         
  -3   6   4          3.70         -4.55         4.55 o                         
  -2   6   4        312.57        296.84        12.66 o                         
  -1   6   4        789.17        833.63        26.79 o                         
   0   6   4        252.11        278.44         5.75 o                         
   1   6   4        123.09        112.85         5.92 o                         
   2   6   4       1062.38       1169.25        10.74 o                         
   3   6   4         85.87         76.62         5.50 o                         
   4   6   4          0.34          3.96         5.51 o                         
   5   6   4         33.51         18.50         4.76 o                         
   6   6   4        267.73        288.36         8.36 o                         
   7   6   4        233.92        250.85        18.57 o                         
   8   6   4        159.65        156.05         6.41 o                         
   9   6   4         96.04         80.96         7.74 o                         
  10   6   4          0.76         -3.31         4.11 o                         
  11   6   4          9.94         -4.02         4.02 o                         
  12   6   4         15.75         12.67         4.90 o                         
 -14   7   4         13.67         15.38         8.81 o                         
 -13   7   4          0.00         -8.79         8.79 o                         
 -12   7   4         77.89         88.49        19.80 o                         
 -11   7   4          1.02         -7.72         7.72 o                         
 -10   7   4         37.87         26.59        16.52 o                         
  -9   7   4         87.31         64.74        13.34 o                         
  -8   7   4         18.28         15.02         3.16 o                         
  -7   7   4         17.32         28.17         9.56 o                         
  -6   7   4          7.16          9.96         3.93 o                         
  -5   7   4          6.86         10.40         4.82 o                         
  -4   7   4         16.06          5.25         5.28 o                         
  -3   7   4          0.07         -5.54         5.54 o                         
  -2   7   4         10.53         21.93         6.90 o                         
  -1   7   4        175.85        191.59         7.10 o                         
   0   7   4         88.43         92.76         6.33 o                         
   1   7   4        114.60         95.23         6.36 o                         
   2   7   4          5.03          2.99         4.19 o                         
   3   7   4          0.09          3.62         4.32 o                         
   4   7   4          0.43          3.61         4.97 o                         
   5   7   4        295.61        242.44         5.68 o                         
   6   7   4        182.12        160.14        10.99 o                         
   7   7   4          0.30          5.72         4.32 o                         
   8   7   4         50.62         47.08         6.05 o                         
   9   7   4          1.83         -0.98        11.91 o                         
  10   7   4          1.26         -2.83         4.45 o                         
  11   7   4          8.37         -1.16         4.27 o                         
 -13   8   4          2.65         -2.81        10.38 o                         
 -12   8   4          1.86          2.47         9.00 o                         
 -11   8   4          7.59         -0.83         8.32 o                         
 -10   8   4         72.97         67.27        13.32 o                         
  -9   8   4          4.80         11.37        11.53 o                         
  -8   8   4        494.96        523.56         7.26 o                         
  -7   8   4          2.74          1.56         4.17 o                         
  -6   8   4        221.53        238.12         6.06 o                         
  -5   8   4        575.16        639.71         8.77 o                         
  -4   8   4        258.45        256.36        14.45 o                         
  -3   8   4        759.10        719.61        22.59 o                         
  -2   8   4         17.67         14.29         5.29 o                         
  -1   8   4         16.28         19.40         5.87 o                         
   0   8   4         97.30        112.36         6.23 o                         
   1   8   4         11.31         13.45         6.71 o                         
   2   8   4         50.20         53.95         6.86 o                         
   3   8   4          3.79          3.58         5.21 o                         
   4   8   4          3.37          0.95         5.13 o                         
   5   8   4         27.54         28.89         5.18 o                         
   6   8   4         16.43         10.23         5.81 o                         
   7   8   4          2.02         -1.09         3.97 o                         
   8   8   4         34.45         44.71        31.69 o                         
   9   8   4         50.39         42.95        19.81 o                         
  10   8   4         65.94         48.34        27.22 o                         
 -12   9   4          1.99          6.86        13.14 o                         
 -11   9   4          2.19          2.37        10.19 o                         
 -10   9   4          1.13         20.17        15.42 o                         
  -9   9   4         73.46         58.77         3.99 o                         
  -8   9   4         54.42         57.96         4.56 o                         
  -7   9   4         32.93         21.79         8.60 o                         
  -6   9   4          8.44          5.29         4.68 o                         
  -5   9   4         26.89         22.78         5.02 o                         
  -4   9   4        397.33        408.69        15.56 o                         
  -3   9   4        227.46        189.87         7.76 o                         
  -2   9   4        504.39        540.43         8.13 o                         
  -1   9   4         93.31         98.05         7.59 o                         
   0   9   4         21.53          7.70         6.53 o                         
   1   9   4         61.20         64.32         6.91 o                         
   2   9   4         20.78         11.31         6.22 o                         
   3   9   4        118.55         84.18         7.28 o                         
   4   9   4         23.63         28.44         6.39 o                         
   5   9   4         16.50         19.55         6.33 o                         
   6   9   4         12.66          5.80         4.46 o                         
   7   9   4         37.46         31.77         6.17 o                         
   8   9   4         46.22         52.68        25.20 o                         
   9   9   4         13.55          1.78         6.64 o                         
 -10  10   4         10.42         18.66         8.62 o                         
  -9  10   4         16.82          4.97         4.61 o                         
  -8  10   4        217.15        276.24        11.59 o                         
  -7  10   4          3.12         -9.11         9.11 o                         
  -6  10   4         21.97         13.39         5.41 o                         
  -5  10   4         32.74         36.17         5.41 o                         
  -4  10   4          8.92         28.22         6.22 o                         
  -3  10   4        231.06        266.27         9.21 o                         
  -2  10   4          0.07          1.53         5.80 o                         
  -1  10   4         11.66         33.31         7.64 o                         
   0  10   4         12.27          2.88         6.91 o                         
   1  10   4         95.46        123.41        15.29 o                         
   2  10   4        151.72        171.04        12.51 o                         
   3  10   4          4.23         -7.15         7.15 o                         
   4  10   4         14.46         35.42         8.04 o                         
   5  10   4          6.15          4.28         6.21 o                         
   6  10   4        196.59        219.03        11.34 o                         
   7  10   4          2.47          3.55         4.66 o                         
  -8  11   4         82.79         59.80         5.93 o                         
  -7  11   4          0.82          2.43         8.40 o                         
  -6  11   4         52.76         50.43         6.95 o                         
  -5  11   4         41.20         30.99         6.13 o                         
  -4  11   4          6.21         22.00         6.67 o                         
  -3  11   4         20.55         32.12         6.32 o                         
  -2  11   4        213.57        263.16         9.39 o                         
  -1  11   4         15.11         19.53         6.99 o                         
   0  11   4        214.15        191.37        16.28 o                         
   1  11   4         22.97         25.54         7.94 o                         
   2  11   4         81.88         93.60         8.18 o                         
   3  11   4          5.21          1.13         7.34 o                         
   4  11   4          2.31         -6.97         6.97 o                         
   5  11   4        230.95        158.70         8.68 o                         
  -5  12   4          9.89          5.27         7.39 o                         
  -4  12   4          0.41          7.09         7.50 o                         
  -3  12   4         91.53        118.08         9.15 o                         
  -2  12   4         57.35         62.65         8.36 o                         
  -1  12   4         19.51         46.62         8.11 o                         
   0  12   4         64.57         62.18         7.07 o                         
   1  12   4        130.29        126.49        15.92 o                         
   2  12   4          0.45         -4.53         6.36 o                         
 -17   1   5         84.00         56.04         5.35 o                         
 -16   1   5        147.70        134.99         6.04 o                         
 -15   1   5         52.66         51.80         5.35 o                         
 -14   1   5          4.54          5.42         4.31 o                         
 -13   1   5          9.62          6.76         1.90 o                         
 -12   1   5         49.36         45.20         4.08 o                         
 -11   1   5         46.55         53.23         2.28 o                         
 -10   1   5         16.11         23.88         2.54 o                         
  -9   1   5         78.94         96.71         2.47 o                         
  -8   1   5         77.71        103.15         3.15 o                         
  -7   1   5        180.90        186.45        12.47 o                         
  -6   1   5         39.33         40.57         2.36 o                         
  -5   1   5        397.44        408.90         3.55 o                         
  -4   1   5        812.89        770.26        11.95 o                         
  -3   1   5        226.52        213.79         3.49 o                         
  -2   1   5        982.83        933.48         4.56 o                         
  -1   1   5       3304.73       3128.42        20.92 o                         
   0   1   5       1991.29       1840.82        29.82 o                         
   1   1   5         37.31         41.09         4.07 o                         
   2   1   5          0.51          3.48         3.44 o                         
   3   1   5        172.87        178.51        16.11 o                         
   4   1   5        568.83        620.20        23.17 o                         
   5   1   5        116.43        116.74         8.75 o                         
   6   1   5        102.89        108.24         8.84 o                         
   7   1   5          0.19          0.96         5.87 o                         
   8   1   5        124.55        118.85        10.30 o                         
   9   1   5        102.25        101.13         6.21 o                         
  10   1   5         55.33         57.94         5.67 o                         
  11   1   5          0.94         -5.38         5.38 o                         
  12   1   5         40.26         47.61         5.65 o                         
  13   1   5          5.09          7.49         5.13 o                         
 -16   2   5          1.30         -3.94         5.23 o                         
 -15   2   5         28.97         35.57         5.46 o                         
 -14   2   5         27.67         11.56         5.78 o                         
 -13   2   5          2.28         -5.37         5.37 o                         
 -12   2   5        197.27        154.69        17.54 o                         
 -11   2   5         23.29         25.99         4.66 o                         
 -10   2   5        334.83        369.13         6.47 o                         
  -9   2   5         46.75         34.26         4.09 o                         
  -8   2   5         84.29         71.31         4.68 o                         
  -7   2   5        139.96        116.99         4.51 o                         
  -6   2   5        287.31        288.45         5.29 o                         
  -5   2   5        107.72         67.06         3.38 o                         
  -4   2   5       1054.11       1062.14        11.82 o                         
  -3   2   5        142.44        127.66         3.93 o                         
  -2   2   5          3.44          3.93         3.25 o                         
  -1   2   5         25.87          6.09         5.41 o                         
   0   2   5        274.23        282.27         8.94 o                         
   1   2   5        283.89        234.14         8.67 o                         
   2   2   5         15.25         19.51         3.48 o                         
   3   2   5         22.12         23.36         3.85 o                         
   4   2   5          5.60          8.75         4.36 o                         
   5   2   5         18.38         11.32         5.25 o                         
   6   2   5        120.31        124.73         6.25 o                         
   7   2   5       1072.98       1101.35        12.79 o                         
   8   2   5        860.68        864.94        18.01 o                         
   9   2   5         15.07         16.83         5.23 o                         
  10   2   5          9.99         11.40         6.74 o                         
  11   2   5         20.72         17.82         5.05 o                         
  12   2   5         52.00         63.59         4.65 o                         
  13   2   5        237.38        232.16         8.51 o                         
 -16   3   5         39.07         39.43         7.06 o                         
 -15   3   5          1.32          2.37         5.63 o                         
 -14   3   5         24.53         31.11         6.91 o                         
 -13   3   5         67.71         59.16        10.24 o                         
 -12   3   5        299.74        323.24        20.42 o                         
 -11   3   5        862.38        901.37         9.83 o                         
 -10   3   5        129.67        156.61         7.24 o                         
  -9   3   5        133.84        129.99         8.77 o                         
  -8   3   5          0.92         -5.54        11.41 o                         
  -7   3   5         13.61         12.04         1.49 o                         
  -6   3   5         13.82          8.21         2.36 o                         
  -5   3   5          6.75         23.49         3.66 o                         
  -4   3   5         85.48         81.77         3.51 o                         
  -3   3   5        995.09        957.54        10.22 o                         
  -2   3   5          6.59          9.39         3.68 o                         
  -1   3   5       2369.58       2404.07        86.38 o                         
   0   3   5          0.67         -1.21         3.44 o                         
   1   3   5       4477.85       4405.89        44.16 o                         
   2   3   5        554.34        511.88        17.49 o                         
   3   3   5         91.96        104.64         4.44 o                         
   4   3   5         32.70         46.43        13.20 o                         
   5   3   5         40.33         46.17         4.50 o                         
   6   3   5       1926.90       2089.22        13.05 o                         
   7   3   5        259.85        275.50         6.56 o                         
   8   3   5         85.67         74.13        14.87 o                         
   9   3   5         68.08         59.86         5.56 o                         
  10   3   5          2.61          3.58         4.88 o                         
  11   3   5          5.67         72.78        23.93 o                         
  12   3   5          0.56          1.92         5.65 o                         
  13   3   5         39.77         36.44         4.49 o                         
 -16   4   5         54.48         43.72         8.96 o                         
 -15   4   5         40.86         55.19         7.57 o                         
 -14   4   5          1.10         -2.92         8.00 o                         
 -13   4   5        136.02        116.67         6.98 o                         
 -12   4   5         31.81         25.08         6.47 o                         
 -11   4   5          3.00         17.78         5.78 o                         
 -10   4   5        160.27        176.90        25.66 o                         
  -9   4   5          8.86          6.89        10.47 o                         
  -8   4   5         64.18         90.86        14.34 o                         
  -7   4   5        184.15        207.82         3.85 o                         
  -6   4   5         38.45         38.38         3.04 o                         
  -5   4   5         91.88         92.25         6.17 o                         
  -4   4   5        291.94        270.13         6.11 o                         
  -3   4   5        234.59        184.48         7.75 o                         
  -2   4   5         89.68         69.09         7.14 o                         
  -1   4   5       2023.06       2123.84        26.17 o                         
   0   4   5       4833.92       4795.28        81.88 o                         
   1   4   5         72.87         65.18         5.03 o                         
   2   4   5        113.92        134.09         5.12 o                         
   3   4   5        140.81        145.67         5.03 o                         
   4   4   5         84.61         75.69         5.80 o                         
   5   4   5        443.13        470.22        17.78 o                         
   6   4   5        183.49        168.33        11.59 o                         
   7   4   5         76.17         79.57         8.90 o                         
   8   4   5        501.62        470.79        76.43 o                         
   9   4   5          3.40         19.24         5.05 o                         
  10   4   5         25.84         22.82         9.40 o                         
  11   4   5          2.16         -6.50        11.35 o                         
  12   4   5        116.93        109.21        48.03 o                         
 -15   5   5          4.50         -7.25         8.51 o                         
 -14   5   5          1.24          1.39         9.53 o                         
 -13   5   5         18.60         16.11        26.24 o                         
 -12   5   5        331.49        329.85        23.92 o                         
 -11   5   5         59.56         81.81         7.42 o                         
 -10   5   5         16.38         15.37         6.57 o                         
  -9   5   5          1.22          6.83         6.17 o                         
  -8   5   5        577.19        655.53        10.51 o                         
  -7   5   5        174.15        177.62         2.61 o                         
  -6   5   5        234.37        253.35        12.19 o                         
  -5   5   5          7.72          0.39         2.88 o                         
  -4   5   5        770.27        771.15         7.33 o                         
  -3   5   5         13.47         18.32         3.65 o                         
  -2   5   5         69.71         84.77         4.95 o                         
  -1   5   5        851.49        817.56         8.45 o                         
   0   5   5       1714.13       1708.80        32.79 o                         
   1   5   5        175.47        159.77         9.11 o                         
   2   5   5         99.03         90.53         5.45 o                         
   3   5   5         57.61         62.42         4.78 o                         
   4   5   5         23.68         15.12         5.12 o                         
   5   5   5        336.63        328.11         6.76 o                         
   6   5   5        425.68        395.78         7.03 o                         
   7   5   5         18.80         14.38         4.31 o                         
   8   5   5          7.86         -5.08         5.08 o                         
   9   5   5         42.92         71.74        11.05 o                         
  10   5   5         51.59         86.96        12.35 o                         
  11   5   5          0.22         10.22         9.86 o                         
  12   5   5          4.82          8.02         4.51 o                         
 -15   6   5          0.01          2.58        10.73 o                         
 -14   6   5          3.49          7.91         9.85 o                         
 -13   6   5          6.36         31.99        18.38 o                         
 -12   6   5         14.75         20.22        13.50 o                         
 -11   6   5         83.72         94.25        26.20 o                         
 -10   6   5         10.61         -4.43         7.28 o                         
  -9   6   5          9.98          8.36         9.70 o                         
  -8   6   5          9.61          7.25         5.17 o                         
  -7   6   5        268.10        284.49        24.48 o                         
  -6   6   5          6.96         15.51         3.88 o                         
  -5   6   5        198.93        213.37         6.92 o                         
  -4   6   5        190.32        184.96         5.79 o                         
  -3   6   5         69.64         48.66         6.00 o                         
  -2   6   5        836.61        867.84        15.74 o                         
  -1   6   5          0.77         -4.57         4.57 o                         
   0   6   5        162.88        203.62         6.60 o                         
   1   6   5         31.00         24.41         6.02 o                         
   2   6   5        472.34        508.73         8.97 o                         
   3   6   5         72.03         72.30         4.64 o                         
   4   6   5         40.99         23.56         5.53 o                         
   5   6   5        388.83        390.69         9.41 o                         
   6   6   5         42.59         52.03         4.52 o                         
   7   6   5         83.95         82.96         4.79 o                         
   8   6   5         41.96         43.14         6.91 o                         
   9   6   5          5.82         13.12        10.39 o                         
  10   6   5         28.55         19.68        21.99 o                         
  11   6   5          8.75          2.72         4.63 o                         
 -14   7   5          5.36         11.26         8.11 o                         
 -13   7   5          0.09         -3.60         7.96 o                         
 -12   7   5         27.32         41.51         9.42 o                         
 -11   7   5        442.07        481.17        16.34 o                         
 -10   7   5          4.14          7.99         7.49 o                         
  -9   7   5        150.05        167.61        11.51 o                         
  -8   7   5        143.43        141.33         7.30 o                         
  -7   7   5         74.89        108.59         4.76 o                         
  -6   7   5         41.37         30.01         6.20 o                         
  -5   7   5         51.16         65.21         9.01 o                         
  -4   7   5        383.37        383.75         6.15 o                         
  -3   7   5        195.68        187.98         8.43 o                         
  -2   7   5       1515.80       1478.83        28.60 o                         
  -1   7   5         28.88         46.87         6.16 o                         
   0   7   5          1.38          5.76         5.39 o                         
   1   7   5         40.09         59.83         5.57 o                         
   2   7   5          0.08         -4.56         4.56 o                         
   3   7   5         19.82        -10.35        10.35 o                         
   4   7   5         23.38         18.68         4.39 o                         
   5   7   5          0.47         -4.99         4.99 o                         
   6   7   5          6.50         -0.88         4.46 o                         
   7   7   5         11.64         14.18         5.60 o                         
   8   7   5         46.29         26.57         6.27 o                         
   9   7   5         16.65         21.60        14.44 o                         
  10   7   5         63.75         61.49        39.62 o                         
 -13   8   5         28.53         27.19        17.32 o                         
 -12   8   5         11.99          5.31        10.85 o                         
 -11   8   5        116.41        129.66        10.02 o                         
 -10   8   5         95.84         90.60         8.72 o                         
  -9   8   5          0.08         -0.60         1.77 o                         
  -8   8   5        182.28        201.21         5.23 o                         
  -7   8   5          2.74          8.22         4.49 o                         
  -6   8   5        123.09        120.24         5.44 o                         
  -5   8   5         11.81          8.07         4.78 o                         
  -4   8   5          1.16         12.27         5.87 o                         
  -3   8   5          0.15         15.31         5.68 o                         
  -2   8   5          3.11          3.96         5.52 o                         
  -1   8   5        102.36        110.57         7.53 o                         
   0   8   5          5.78         20.14         6.24 o                         
   1   8   5         67.01         80.02         6.89 o                         
   2   8   5         14.58         19.31         6.13 o                         
   3   8   5         80.06         48.77         9.22 o                         
   4   8   5         71.36         51.51         6.16 o                         
   5   8   5          3.68          5.60         4.71 o                         
   6   8   5         35.69         23.20         5.39 o                         
   7   8   5         18.11         17.64         5.90 o                         
   8   8   5          1.96         -0.57         6.64 o                         
   9   8   5          0.33         -3.16        10.88 o                         
 -12   9   5         74.55         84.76        10.22 o                         
 -11   9   5        211.07        288.29        36.29 o                         
 -10   9   5          0.15          9.19         7.87 o                         
  -9   9   5         18.27         22.92         2.83 o                         
  -8   9   5        273.45        309.71        13.29 o                         
  -7   9   5         58.43         74.84         5.42 o                         
  -6   9   5          4.60         -3.74         5.24 o                         
  -5   9   5        254.57        278.69         7.64 o                         
  -4   9   5        222.52        185.59         8.88 o                         
  -3   9   5          5.28          9.11         5.65 o                         
  -2   9   5          9.07         25.26        14.56 o                         
  -1   9   5        182.84        183.66         8.74 o                         
   0   9   5         24.22         46.78         6.49 o                         
   1   9   5        198.74        174.75        12.12 o                         
   2   9   5         93.43         77.28         5.85 o                         
   3   9   5          4.98         19.86         4.87 o                         
   4   9   5          5.93          8.49         9.41 o                         
   5   9   5          0.78         -4.69         4.69 o                         
   6   9   5         22.62         29.57         5.76 o                         
   7   9   5         34.00         27.16        15.30 o                         
   8   9   5         53.83         36.48        18.19 o                         
 -10  10   5         63.81         73.05        18.08 o                         
  -9  10   5          0.02          2.82         2.96 o                         
  -8  10   5          0.91         -5.31         5.31 o                         
  -7  10   5         15.21          8.49         5.40 o                         
  -6  10   5          1.39         -0.23         4.54 o                         
  -5  10   5        181.77        165.87         9.46 o                         
  -4  10   5        155.16        167.23         7.79 o                         
  -3  10   5         40.68         60.42         6.30 o                         
  -2  10   5         56.67         63.41         7.03 o                         
  -1  10   5        243.62        241.41        12.19 o                         
   0  10   5         59.70         76.39         7.58 o                         
   1  10   5         29.77         34.30         7.31 o                         
   2  10   5         19.29          4.36         5.98 o                         
   3  10   5         52.89         65.15         8.30 o                         
   4  10   5          0.07         -5.78         6.41 o                         
   5  10   5         12.35         11.59         6.32 o                         
   6  10   5         91.62        119.18         9.05 o                         
   7  10   5         39.37         43.67         7.36 o                         
  -8  11   5         30.16         25.51         5.70 o                         
  -7  11   5         36.98         41.20         6.43 o                         
  -6  11   5         79.33         77.85         6.34 o                         
  -5  11   5         53.26         41.66         8.12 o                         
  -4  11   5          0.26          8.33         6.54 o                         
  -3  11   5         26.25         43.21         6.43 o                         
  -2  11   5         63.06         66.71         8.52 o                         
  -1  11   5         58.87         52.80         7.66 o                         
   0  11   5         11.07         14.45         6.78 o                         
   1  11   5          5.02          9.87         8.10 o                         
   2  11   5         63.83         58.33         8.51 o                         
   3  11   5          0.23          5.08         7.44 o                         
   4  11   5          4.44         -7.63         7.63 o                         
   5  11   5        109.84         75.92        12.31 o                         
  -5  12   5          8.60         -6.99         9.55 o                         
  -4  12   5         54.86         83.67        10.28 o                         
  -3  12   5          0.26         -7.47         7.47 o                         
  -2  12   5         23.14         18.41         8.91 o                         
  -1  12   5          1.58         11.11         7.65 o                         
   0  12   5         14.37          6.50         6.64 o                         
   1  12   5         22.75         49.81        10.87 o                         
 -16   0   6        231.85        200.39         5.33 o                         
 -15   0   6          0.13          3.75         3.48 o                         
 -14   0   6        223.52        214.21         5.22 o                         
 -13   0   6        125.81        110.38         4.50 o                         
 -12   0   6        104.13         88.45         5.64 o                         
 -11   0   6        424.95        437.25        31.29 o                         
 -10   0   6       2618.33       2824.57        10.46 o                         
  -9   0   6        603.17        658.97         8.21 o                         
  -8   0   6       1357.25       1454.39        25.55 o                         
  -7   0   6        157.71        149.36        10.86 o                         
  -6   0   6        465.96        446.61        18.39 o                         
  -5   0   6        369.22        400.17         4.79 o                         
  -4   0   6      13362.02      13240.95       118.47 o                         
  -3   0   6         86.64         97.69         7.34 o                         
  -2   0   6        597.41        651.26         6.33 o                         
  -1   0   6        123.53        125.29         5.14 o                         
   0   0   6         12.60          8.99         3.80 o                         
   1   0   6       2279.39       2351.14       173.32 o                         
   2   0   6       1433.75       1238.60        12.99 o                         
   3   0   6        412.80        355.73         8.44 o                         
   4   0   6        188.18        234.34         8.06 o                         
   5   0   6        999.17       1094.68        14.67 o                         
   6   0   6        872.09        928.17        13.92 o                         
   7   0   6        148.00        165.38         9.28 o                         
   8   0   6       1386.76       1397.97        17.25 o                         
   9   0   6        210.52        236.37        10.43 o                         
  10   0   6         36.21         38.54        10.97 o                         
  11   0   6        254.87        303.87         8.49 o                         
  12   0   6          2.18         -3.93        16.33 o                         
  13   0   6          3.98         -9.45         9.45 o                         
 -17   1   6         43.64         41.07         5.01 o                         
 -16   1   6        116.36        125.31         5.89 o                         
 -15   1   6          2.00         -2.03         4.50 o                         
 -14   1   6         18.24         25.34         4.33 o                         
 -13   1   6          0.09          6.15         2.01 o                         
 -12   1   6        206.36        222.98         4.89 o                         
 -11   1   6       1151.28       1157.28        28.26 o                         
 -10   1   6       2708.50       2864.24         9.65 o                         
  -9   1   6        197.04        230.23         3.68 o                         
  -8   1   6        134.05        126.67         6.81 o                         
  -7   1   6         47.26         63.09         2.30 o                         
  -6   1   6        182.73        198.86         3.73 o                         
  -5   1   6        214.38        180.84         5.01 o                         
  -4   1   6        601.55        586.56         4.46 o                         
  -3   1   6         94.91        111.41         3.93 o                         
  -2   1   6        355.87        300.74         4.19 o                         
  -1   1   6         13.36          2.89         4.62 o                         
   0   1   6         44.66         49.32         5.50 o                         
   1   1   6        223.84        226.29         4.46 o                         
   2   1   6       1403.08       1553.28        28.24 o                         
   3   1   6         64.43         66.77         9.51 o                         
   4   1   6         90.07         97.29        11.96 o                         
   5   1   6        179.04        215.36        20.67 o                         
   6   1   6          0.10         -5.46        10.01 o                         
   7   1   6        963.60       1158.68        10.77 o                         
   8   1   6        168.31        180.16        19.95 o                         
   9   1   6         36.15         35.65         5.18 o                         
  10   1   6         46.56         55.02         6.27 o                         
  11   1   6         24.26         36.70         5.16 o                         
  12   1   6        112.30        122.35         6.23 o                         
 -16   2   6         68.28         63.06         6.23 o                         
 -15   2   6         28.10         35.49         5.12 o                         
 -14   2   6         24.36          9.90         5.69 o                         
 -13   2   6        152.03        149.53        17.07 o                         
 -12   2   6        756.55        847.40        11.24 o                         
 -11   2   6        209.44        193.04        11.16 o                         
 -10   2   6        226.96        230.19        17.13 o                         
  -9   2   6         55.11         57.76         2.54 o                         
  -8   2   6        459.97        518.69         5.58 o                         
  -7   2   6          7.30          8.00         2.51 o                         
  -6   2   6        253.16        250.09         3.41 o                         
  -5   2   6       1261.66       1266.14        10.77 o                         
  -4   2   6          1.05          8.92         4.27 o                         
  -3   2   6       1454.24       1382.72        25.04 o                         
  -2   2   6       1606.96       1513.29        25.32 o                         
  -1   2   6         57.55         49.52         3.98 o                         
   0   2   6        650.03        679.29         9.82 o                         
   1   2   6        690.17        690.27         9.17 o                         
   2   2   6         20.92         30.92         5.93 o                         
   3   2   6         54.90         55.99         6.06 o                         
   4   2   6        457.08        439.05         6.98 o                         
   5   2   6        285.28        303.14        34.21 o                         
   6   2   6        103.18        107.30         5.88 o                         
   7   2   6        155.68        167.35         6.60 o                         
   8   2   6         78.71         73.71         5.91 o                         
   9   2   6          3.13          6.63         5.29 o                         
  10   2   6         40.90         12.45        11.14 o                         
  11   2   6          0.16          2.77         4.46 o                         
  12   2   6          5.21         13.42         5.28 o                         
 -16   3   6        208.92        265.05         9.66 o                         
 -15   3   6         18.28         20.22         6.23 o                         
 -14   3   6          3.66          0.75         9.58 o                         
 -13   3   6          0.00         -1.31         5.55 o                         
 -12   3   6        138.44        153.31        11.30 o                         
 -11   3   6         24.33         16.82         5.60 o                         
 -10   3   6         10.97         20.50         8.87 o                         
  -9   3   6         75.14         96.82        23.00 o                         
  -8   3   6        626.26        649.69        12.71 o                         
  -7   3   6        333.68        406.90         4.70 o                         
  -6   3   6          5.86         11.55         3.24 o                         
  -5   3   6        124.18        129.53         3.90 o                         
  -4   3   6        103.24        100.17         4.63 o                         
  -3   3   6        193.66        201.48         4.33 o                         
  -2   3   6        273.24        243.07         4.85 o                         
  -1   3   6        229.16        236.76         5.40 o                         
   0   3   6        193.32        191.38         4.91 o                         
   1   3   6        834.72        799.64        57.68 o                         
   2   3   6          9.69         12.21         4.35 o                         
   3   3   6        182.11        163.93         5.85 o                         
   4   3   6        238.71        233.35         6.16 o                         
   5   3   6         18.09         16.56         4.80 o                         
   6   3   6        838.92        962.27        13.77 o                         
   7   3   6         54.00         52.16         5.90 o                         
   8   3   6          4.73         16.50         5.54 o                         
   9   3   6          0.14         -4.84         4.84 o                         
  10   3   6          6.37         11.26         6.07 o                         
  11   3   6         10.76          2.31         5.49 o                         
  12   3   6         25.03         41.40         9.40 o                         
 -16   4   6          2.16          8.93         7.80 o                         
 -15   4   6          7.74          7.04         7.36 o                         
 -14   4   6          6.91          3.74        14.65 o                         
 -13   4   6         75.41         97.34         7.17 o                         
 -12   4   6         16.53         10.20         9.82 o                         
 -11   4   6        378.25        448.17        16.55 o                         
 -10   4   6         40.44         47.64         5.98 o                         
  -9   4   6          5.58         -2.15        19.98 o                         
  -8   4   6         12.68         15.68         2.26 o                         
  -7   4   6        136.15        155.12         6.44 o                         
  -6   4   6         47.90         41.07         3.28 o                         
  -5   4   6         59.22         59.57         3.14 o                         
  -4   4   6        146.57        168.05        16.07 o                         
  -3   4   6         85.14         75.89         4.98 o                         
  -2   4   6          0.15          4.21         4.07 o                         
  -1   4   6          0.51          6.41         4.03 o                         
   0   4   6          0.00          0.01         4.03 o                         
   1   4   6        801.32        894.15        29.20 o                         
   2   4   6         35.51         31.80         5.49 o                         
   3   4   6        178.12        184.35        13.61 o                         
   4   4   6         25.21         30.10         5.57 o                         
   5   4   6          9.76         18.05         5.32 o                         
   6   4   6        174.52        200.57         6.58 o                         
   7   4   6         45.33         48.34        18.68 o                         
   8   4   6        205.29        226.62        42.33 o                         
   9   4   6         51.78         38.61         5.59 o                         
  10   4   6          7.93         14.05         5.16 o                         
  11   4   6          1.12         -7.61         7.61 o                         
  12   4   6         38.00         15.67         9.46 o                         
 -15   5   6          6.81          0.94         7.64 o                         
 -14   5   6          5.44          9.72        23.96 o                         
 -13   5   6         11.91         20.06        10.88 o                         
 -12   5   6         11.83         14.45        18.03 o                         
 -11   5   6          1.69          3.91        13.46 o                         
 -10   5   6         13.69          5.70         6.53 o                         
  -9   5   6          0.15          2.11         7.80 o                         
  -8   5   6         28.53         32.21         2.45 o                         
  -7   5   6         48.53         48.43         4.68 o                         
  -6   5   6        174.62        200.16         8.38 o                         
  -5   5   6         69.72         69.82         3.63 o                         
  -4   5   6         14.44         11.14         5.50 o                         
  -3   5   6          6.08         13.19         5.12 o                         
  -2   5   6         83.68         84.32         5.76 o                         
  -1   5   6          2.65         13.47         4.91 o                         
   0   5   6        119.02        135.71         5.81 o                         
   1   5   6         62.55         41.88         5.46 o                         
   2   5   6        127.14        139.17         5.64 o                         
   3   5   6        221.51        273.68         6.63 o                         
   4   5   6          0.50          0.80        11.26 o                         
   5   5   6         20.45         28.21        11.21 o                         
   6   5   6         21.18         23.83         7.12 o                         
   7   5   6         21.55         36.67         6.09 o                         
   8   5   6        119.12        126.96        18.69 o                         
   9   5   6          3.72          1.25         7.19 o                         
  10   5   6         16.42         -5.40        11.92 o                         
  11   5   6          1.66        -10.47        10.47 o                         
 -15   6   6         54.06         47.47        10.49 o                         
 -14   6   6         15.66         15.80         7.68 o                         
 -13   6   6         20.35         20.37        12.99 o                         
 -12   6   6          0.00          8.20         6.71 o                         
 -11   6   6        231.67        227.69        24.36 o                         
 -10   6   6         66.98         85.28        18.22 o                         
  -9   6   6        143.37        164.42        15.41 o                         
  -8   6   6        102.21         84.92         8.82 o                         
  -7   6   6         18.86         27.16         2.68 o                         
  -6   6   6        325.51        318.94        23.24 o                         
  -5   6   6        854.92        934.12        14.56 o                         
  -4   6   6        134.29        139.46         5.47 o                         
  -3   6   6          1.04          1.36         8.30 o                         
  -2   6   6        494.93        512.05         8.46 o                         
  -1   6   6        320.37        311.80        14.10 o                         
   0   6   6        354.22        459.34         8.16 o                         
   1   6   6         73.74        105.18         5.80 o                         
   2   6   6        654.59        747.49         9.27 o                         
   3   6   6         20.98         39.18         6.03 o                         
   4   6   6         48.64         35.17         6.29 o                         
   5   6   6         42.69         33.73         5.62 o                         
   6   6   6         48.44         49.38        11.45 o                         
   7   6   6          0.52          4.86         4.66 o                         
   8   6   6         80.06         90.71        39.26 o                         
   9   6   6          2.40         23.03         5.55 o                         
  10   6   6         16.46         36.68        11.88 o                         
 -14   7   6          0.70         10.04         9.27 o                         
 -13   7   6         35.27         31.04         9.14 o                         
 -12   7   6          0.45         22.66         7.44 o                         
 -11   7   6          6.48         29.94         7.85 o                         
 -10   7   6          9.47          4.92         7.83 o                         
  -9   7   6        109.87         83.30        12.33 o                         
  -8   7   6          0.18          3.33         2.84 o                         
  -7   7   6        110.69        102.88         7.15 o                         
  -6   7   6        229.75        256.75         5.90 o                         
  -5   7   6        131.13        134.60        11.91 o                         
  -4   7   6        105.00        130.33         6.17 o                         
  -3   7   6          6.16          7.52         5.75 o                         
  -2   7   6          0.56          5.93         5.36 o                         
  -1   7   6         36.25         45.83         6.14 o                         
   0   7   6        123.33        133.31         6.57 o                         
   1   7   6         75.06         69.15         6.84 o                         
   2   7   6        118.70        147.95         7.47 o                         
   3   7   6          2.40         12.11         5.43 o                         
   4   7   6          0.75          8.51         6.17 o                         
   5   7   6          9.54         13.86         4.62 o                         
   6   7   6         11.44         11.46         4.68 o                         
   7   7   6          0.23         -5.56         5.56 o                         
   8   7   6          1.53          4.03         5.23 o                         
   9   7   6         18.71         39.28        14.16 o                         
  10   7   6          8.94         29.77        13.95 o                         
 -13   8   6         25.60         37.16        23.22 o                         
 -12   8   6         59.03         65.22         9.20 o                         
 -11   8   6          4.23          9.93        10.21 o                         
 -10   8   6        166.68        178.16        10.15 o                         
  -9   8   6        154.57        166.28        16.93 o                         
  -8   8   6         43.68         43.32         7.73 o                         
  -7   8   6         85.87         83.51         5.16 o                         
  -6   8   6        188.56        191.54         6.24 o                         
  -5   8   6         31.85         47.40         5.39 o                         
  -4   8   6         64.36         64.91         5.19 o                         
  -3   8   6        159.65        159.30         6.97 o                         
  -2   8   6        826.09        761.88        32.72 o                         
  -1   8   6         16.44         30.28         5.93 o                         
   0   8   6          3.77          2.05         5.48 o                         
   1   8   6          7.92         12.91         5.15 o                         
   2   8   6          1.52         12.99         5.76 o                         
   3   8   6         70.48         62.62         6.50 o                         
   4   8   6          0.52          3.56         5.71 o                         
   5   8   6         83.14         83.06         6.92 o                         
   6   8   6         31.93         19.14         5.61 o                         
   7   8   6         57.56         48.79         5.89 o                         
   8   8   6          1.78         32.02         8.56 o                         
   9   8   6         19.89         43.61        12.50 o                         
 -12   9   6         28.96         25.94        11.56 o                         
 -11   9   6          9.34         22.11        10.45 o                         
 -10   9   6        224.05        171.13        26.98 o                         
  -9   9   6         91.84         99.72         4.31 o                         
  -8   9   6         90.25         94.29         8.51 o                         
  -7   9   6          6.22          8.41         5.14 o                         
  -6   9   6          7.43         -1.78        14.86 o                         
  -5   9   6         61.59         62.89         6.26 o                         
  -4   9   6        153.46        152.25         8.47 o                         
  -3   9   6        117.05        112.71         7.52 o                         
  -2   9   6         17.49         -6.94         6.94 o                         
  -1   9   6          3.70         -0.65         6.24 o                         
   0   9   6         28.70         31.60         6.62 o                         
   1   9   6         23.85         39.21         6.14 o                         
   2   9   6          5.10         10.15         5.65 o                         
   3   9   6         84.16         63.65         7.36 o                         
   4   9   6         62.76         61.96         7.48 o                         
   5   9   6         17.74         26.22         5.77 o                         
   6   9   6        131.28        130.41         9.78 o                         
   7   9   6         16.51         -6.06         6.06 o                         
 -10  10   6         18.34         50.13        10.01 o                         
  -9  10   6         24.36         26.48         5.48 o                         
  -8  10   6         18.62         17.66         5.65 o                         
  -7  10   6         33.06         44.79         5.99 o                         
  -6  10   6          6.64          3.04         4.69 o                         
  -5  10   6         20.79         46.06         6.37 o                         
  -4  10   6          0.71         -6.79         6.79 o                         
  -3  10   6         82.98         67.72         8.26 o                         
  -2  10   6          0.00         -4.88         6.47 o                         
  -1  10   6         75.34         93.50        14.26 o                         
   0  10   6        234.20        237.24         9.74 o                         
   1  10   6         10.61         20.00         5.93 o                         
   2  10   6          1.91          7.11         5.86 o                         
   3  10   6         12.26          0.72         6.83 o                         
   4  10   6          4.06         13.68         6.72 o                         
   5  10   6         68.12         81.24         7.85 o                         
   6  10   6          0.07         -5.91         5.91 o                         
  -8  11   6         26.20         31.82         5.87 o                         
  -7  11   6         29.03         55.19        16.41 o                         
  -6  11   6          2.35          2.75         6.19 o                         
  -5  11   6         20.21          0.83         6.76 o                         
  -4  11   6          1.32          0.89         6.81 o                         
  -3  11   6        261.62        261.62         9.96 o                         
  -2  11   6         31.37         45.28         8.09 o                         
  -1  11   6         11.70         26.83         6.75 o                         
   0  11   6         75.89         84.38         8.53 o                         
   1  11   6          0.74          6.87         7.07 o                         
   2  11   6          0.33          0.45         6.42 o                         
   3  11   6          5.33          7.97         7.85 o                         
   4  11   6          2.47         -7.80         7.80 o                         
  -4  12   6         33.75         -9.70        14.33 o                         
  -3  12   6          2.60         19.02         8.02 o                         
  -2  12   6        173.12        155.00        11.11 o                         
  -1  12   6         82.85         83.28        10.23 o                         
 -17   1   7          3.29         -3.07         4.31 o                         
 -16   1   7        156.25        122.86         6.55 o                         
 -15   1   7        294.18        302.91         7.83 o                         
 -14   1   7          0.33         -1.31         1.85 o                         
 -13   1   7         67.93         66.94         2.84 o                         
 -12   1   7        588.23        605.29        26.35 o                         
 -11   1   7        224.63        226.36         3.69 o                         
 -10   1   7       1764.33       2085.72        38.88 o                         
  -9   1   7          2.45          6.25         2.74 o                         
  -8   1   7          0.33          2.26         2.82 o                         
  -7   1   7         21.95         23.86         3.46 o                         
  -6   1   7       3440.87       3722.62        13.02 o                         
  -5   1   7         83.61         83.30         3.18 o                         
  -4   1   7        414.03        349.29         3.82 o                         
  -3   1   7         37.35         41.85         6.91 o                         
  -2   1   7       3671.86       3672.85        37.10 o                         
  -1   1   7          0.94         -3.64         3.64 o                         
   0   1   7        464.29        415.57        10.90 o                         
   1   1   7        425.79        470.47         5.32 o                         
   2   1   7         72.57         59.10         3.86 o                         
   3   1   7        378.64        461.60        58.88 o                         
   4   1   7          6.34          7.19         5.74 o                         
   5   1   7          9.50         19.28         5.04 o                         
   6   1   7          8.35          3.98         5.30 o                         
   7   1   7         26.81         36.93         7.17 o                         
   8   1   7        155.75        179.70        21.00 o                         
   9   1   7          7.46         14.90         6.27 o                         
  10   1   7          9.42          7.62         4.79 o                         
  11   1   7          0.21         -5.20         5.20 o                         
  12   1   7        264.88        278.35        23.37 o                         
 -17   2   7          5.11          3.56         5.03 o                         
 -16   2   7         71.25         79.91         6.57 o                         
 -15   2   7          0.34         -5.27         5.27 o                         
 -14   2   7         47.35         47.28         4.66 o                         
 -13   2   7         27.18         38.36         9.53 o                         
 -12   2   7        213.94        208.34        19.29 o                         
 -11   2   7        211.46        228.83        16.49 o                         
 -10   2   7        126.91        130.73         5.73 o                         
  -9   2   7        648.89        753.12         6.00 o                         
  -8   2   7        138.91        145.65         8.96 o                         
  -7   2   7         79.85         95.08         3.67 o                         
  -6   2   7        108.68        118.11        11.04 o                         
  -5   2   7          0.07         -4.20         4.20 o                         
  -4   2   7       1646.38       1686.85         9.69 o                         
  -3   2   7        233.68        208.51        10.07 o                         
  -2   2   7       1041.65       1030.62         8.27 o                         
  -1   2   7          1.10         -4.63         4.63 o                         
   0   2   7        717.00        825.72         7.88 o                         
   1   2   7        617.27        615.51         5.83 o                         
   2   2   7         26.53         30.85         4.06 o                         
   3   2   7          9.32         11.89         5.00 o                         
   4   2   7          3.09         20.16         5.67 o                         
   5   2   7         24.45         30.62         9.73 o                         
   6   2   7       1281.43       1449.32        12.88 o                         
   7   2   7        159.72        186.52        12.78 o                         
   8   2   7          0.35          6.88         5.82 o                         
   9   2   7         54.52         35.90         7.00 o                         
  10   2   7         11.39         10.06         5.00 o                         
  11   2   7         34.21         17.44         6.72 o                         
  12   2   7          0.23          6.10         6.98 o                         
 -16   3   7         16.72         15.42         6.67 o                         
 -15   3   7         21.96         21.96         4.79 o                         
 -14   3   7        113.41        124.85         6.13 o                         
 -13   3   7         24.23         13.81         7.89 o                         
 -12   3   7        260.77        304.69         7.59 o                         
 -11   3   7        136.87        123.34         6.61 o                         
 -10   3   7        272.35        257.21        20.23 o                         
  -9   3   7        384.78        430.11         4.07 o                         
  -8   3   7         28.24         30.12         3.31 o                         
  -7   3   7        424.62        475.85        12.76 o                         
  -6   3   7         10.06         21.41         3.78 o                         
  -5   3   7          0.57          5.78         3.35 o                         
  -4   3   7         45.28         29.80         3.19 o                         
  -3   3   7         85.73         76.93         4.17 o                         
  -2   3   7         67.79         68.45         4.43 o                         
  -1   3   7          2.01         -3.14         3.14 o                         
   0   3   7        426.89        487.73        15.82 o                         
   1   3   7        740.38        750.93         7.99 o                         
   2   3   7         83.71        102.88         6.23 o                         
   3   3   7         44.37         41.46         9.97 o                         
   4   3   7        111.96        149.43        21.04 o                         
   5   3   7         61.58         69.88         6.35 o                         
   6   3   7        427.18        484.75        18.85 o                         
   7   3   7        332.36        358.03         7.97 o                         
   8   3   7        226.59        276.62         7.78 o                         
   9   3   7         10.79          3.34         5.28 o                         
  10   3   7         18.32         19.71         5.89 o                         
  11   3   7          1.08         11.39         5.22 o                         
 -16   4   7         52.45         54.62         8.94 o                         
 -15   4   7          8.91         29.10        15.26 o                         
 -14   4   7          0.66         -5.85         5.85 o                         
 -13   4   7         28.05         21.45         6.30 o                         
 -12   4   7         84.89         78.36         8.64 o                         
 -11   4   7         49.72         57.99        25.04 o                         
 -10   4   7        268.58        290.17        21.84 o                         
  -9   4   7          1.28          3.76         1.35 o                         
  -8   4   7         26.28         32.81         2.45 o                         
  -7   4   7        152.57        175.83         4.73 o                         
  -6   4   7         17.22         30.01         6.37 o                         
  -5   4   7        238.11        244.09         5.34 o                         
  -4   4   7         30.85         25.93         4.10 o                         
  -3   4   7         40.30         43.74         4.20 o                         
  -2   4   7       2361.97       2465.54        68.99 o                         
  -1   4   7        584.61        619.25         9.89 o                         
   0   4   7         22.80         17.32         4.91 o                         
   1   4   7          3.99         -6.14         7.70 o                         
   2   4   7        674.61        755.12        27.82 o                         
   3   4   7         23.43         29.87         5.38 o                         
   4   4   7        233.87        218.64         7.28 o                         
   5   4   7          0.04         -2.18         4.53 o                         
   6   4   7          8.12          2.71         5.58 o                         
   7   4   7        267.24        337.49        21.46 o                         
   8   4   7         47.91         35.74        14.45 o                         
   9   4   7         48.78         38.40         8.91 o                         
  10   4   7          0.87         11.16         4.89 o                         
  11   4   7          3.84          7.15         5.71 o                         
 -15   5   7         12.56         18.61        11.60 o                         
 -14   5   7          2.20         16.77         6.48 o                         
 -13   5   7          5.59          2.43        12.47 o                         
 -12   5   7         25.46         16.67         6.77 o                         
 -11   5   7          0.93          3.86         6.34 o                         
 -10   5   7          5.76         10.15         6.54 o                         
  -9   5   7        303.56        334.50         4.28 o                         
  -8   5   7          4.14          7.64         3.18 o                         
  -7   5   7        139.04        127.24         4.92 o                         
  -6   5   7         17.58         10.49         3.09 o                         
  -5   5   7        302.49        307.30         4.48 o                         
  -4   5   7         18.91         15.86         3.49 o                         
  -3   5   7        102.09         75.19         5.51 o                         
  -2   5   7        560.39        572.47         8.28 o                         
  -1   5   7         13.58          9.08         4.82 o                         
   0   5   7         14.84         25.89         5.24 o                         
   1   5   7          1.42         -1.11         5.55 o                         
   2   5   7          0.03          2.76         4.34 o                         
   3   5   7        296.30        340.71        16.57 o                         
   4   5   7        226.85        230.58        15.42 o                         
   5   5   7         80.32         92.55         6.64 o                         
   6   5   7         28.43         36.62         5.65 o                         
   7   5   7         30.91         29.53         5.79 o                         
   8   5   7          1.86          8.28         5.71 o                         
   9   5   7         15.45          4.37         6.77 o                         
  10   5   7          5.57         13.29         8.59 o                         
  11   5   7         17.87         10.26         9.64 o                         
 -15   6   7          1.47          4.35        10.42 o                         
 -14   6   7         66.16         79.65         8.29 o                         
 -13   6   7         18.52         33.16        13.50 o                         
 -12   6   7        441.42        466.11        56.63 o                         
 -11   6   7         51.89         83.96         8.72 o                         
 -10   6   7        154.69        137.82        19.46 o                         
  -9   6   7         31.37         33.40         2.86 o                         
  -8   6   7        182.43        200.54         4.52 o                         
  -7   6   7         59.59         47.07         4.16 o                         
  -6   6   7          0.05          5.58         5.79 o                         
  -5   6   7         50.79         40.93         8.19 o                         
  -4   6   7        139.29        138.98         6.34 o                         
  -3   6   7         73.51         82.00         5.62 o                         
  -2   6   7        539.28        489.31         8.28 o                         
  -1   6   7        325.46        345.22         7.42 o                         
   0   6   7         54.07         86.29         6.27 o                         
   1   6   7        395.34        430.83         6.72 o                         
   2   6   7         74.68         93.41         6.00 o                         
   3   6   7         18.57         22.74         5.71 o                         
   4   6   7         16.60         21.79         5.69 o                         
   5   6   7         21.79         30.70         7.16 o                         
   6   6   7         38.30         41.68         6.26 o                         
   7   6   7         35.85         33.87         6.36 o                         
   8   6   7         44.92         43.30         6.41 o                         
   9   6   7        138.83        145.43        51.43 o                         
  10   6   7          4.88         13.75         8.23 o                         
 -14   7   7         13.86          5.30        16.13 o                         
 -13   7   7          0.40          7.00         8.38 o                         
 -12   7   7        158.70        191.52        28.80 o                         
 -11   7   7        541.26        651.96        25.04 o                         
 -10   7   7        399.67        406.31        30.95 o                         
  -9   7   7        803.74        829.94        23.93 o                         
  -8   7   7        448.78        449.57        29.01 o                         
  -7   7   7        187.81        216.74        15.65 o                         
  -6   7   7        205.96        246.54         6.10 o                         
  -5   7   7        189.07        213.15         7.60 o                         
  -4   7   7        502.41        456.27        32.57 o                         
  -3   7   7         82.57         63.31         9.89 o                         
  -2   7   7        164.69        144.35        11.87 o                         
  -1   7   7         42.92         46.65         5.78 o                         
   0   7   7         37.21         42.50         5.37 o                         
   1   7   7         36.41         54.31         5.54 o                         
   2   7   7        327.05        316.41        17.14 o                         
   3   7   7          6.33          5.16         5.45 o                         
   4   7   7        256.03        263.75         9.14 o                         
   5   7   7         78.15         59.82         7.03 o                         
   6   7   7         26.68         29.48         4.76 o                         
   7   7   7         30.69         34.16         5.83 o                         
   8   7   7        499.83        459.94       183.45 o                         
   9   7   7        116.93        117.92        60.20 o                         
 -13   8   7          1.23         -7.64         9.33 o                         
 -12   8   7         21.57         17.36         9.70 o                         
 -11   8   7          1.41         12.63         9.14 o                         
 -10   8   7          1.58          0.46         8.12 o                         
  -9   8   7         20.80         20.57         2.85 o                         
  -8   8   7         86.63         83.05        11.10 o                         
  -7   8   7          2.45          9.09         4.98 o                         
  -6   8   7        126.91        158.90         9.41 o                         
  -5   8   7          0.45          2.18         4.46 o                         
  -4   8   7       1092.43       1199.31        12.17 o                         
  -3   8   7        604.35        647.81        19.15 o                         
  -2   8   7        253.61        275.44        12.81 o                         
  -1   8   7        222.18        203.65         9.29 o                         
   0   8   7        186.70        265.72        10.87 o                         
   1   8   7        367.88        383.06         8.96 o                         
   2   8   7          9.58          9.53         5.98 o                         
   3   8   7          2.49          3.79         6.31 o                         
   4   8   7          1.25         -6.07         6.07 o                         
   5   8   7         11.37          7.50         6.30 o                         
   6   8   7         12.87          2.63         6.87 o                         
   7   8   7          1.77         -1.75         6.73 o                         
   8   8   7          0.02         19.60         6.99 o                         
 -12   9   7         24.34         13.16        10.01 o                         
 -11   9   7         12.00         24.06         9.50 o                         
 -10   9   7         21.84          3.10        20.98 o                         
  -9   9   7          7.40          4.27         5.39 o                         
  -8   9   7          2.50          7.03         7.88 o                         
  -7   9   7         10.41         29.55         6.27 o                         
  -6   9   7        140.58        182.47         6.87 o                         
  -5   9   7        148.65        144.04         8.58 o                         
  -4   9   7          9.94         17.41         6.35 o                         
  -3   9   7         61.93         56.67         7.05 o                         
  -2   9   7         65.37         71.45         7.54 o                         
  -1   9   7          6.60         18.46         5.36 o                         
   0   9   7          2.92         -7.24         7.24 o                         
   1   9   7          0.87          1.96         6.69 o                         
   2   9   7         14.92         21.58         6.95 o                         
   3   9   7         18.04         16.57         7.04 o                         
   4   9   7          4.25         -6.64         6.64 o                         
   5   9   7         97.65         70.34         7.23 o                         
   6   9   7         46.26         24.02         7.44 o                         
   7   9   7        111.14         78.39         7.60 o                         
 -10  10   7          1.96          7.28         9.05 o                         
  -9  10   7         78.35         70.43         7.80 o                         
  -8  10   7         13.37          6.25         5.30 o                         
  -7  10   7         14.16         26.50         5.41 o                         
  -6  10   7         87.36        105.59         6.62 o                         
  -5  10   7          0.00          3.31         5.38 o                         
  -4  10   7         24.61         25.48         6.17 o                         
  -3  10   7         67.41         68.09         6.67 o                         
  -2  10   7          2.32         -7.50         7.50 o                         
  -1  10   7         23.92         38.49         5.83 o                         
   0  10   7         31.03         15.37         7.71 o                         
   1  10   7          2.88         12.47         7.26 o                         
   2  10   7          2.51         -1.02         6.43 o                         
   3  10   7         27.78         37.57         7.85 o                         
   4  10   7         77.06         54.16         7.44 o                         
   5  10   7          7.50         19.03         7.34 o                         
  -8  11   7          2.06         -0.28         9.09 o                         
  -7  11   7          0.04          6.95         6.15 o                         
  -6  11   7         26.03          0.92         8.68 o                         
  -5  11   7        112.88        127.49         7.98 o                         
  -4  11   7          1.13          9.07         6.50 o                         
  -3  11   7         71.34         99.11         8.86 o                         
  -2  11   7         29.10         12.66         8.52 o                         
  -1  11   7          3.75          7.02         7.46 o                         
   0  11   7         70.59         67.56         8.63 o                         
   1  11   7         16.37         18.47         7.83 o                         
   2  11   7        107.71         82.21         8.91 o                         
   3  11   7          2.78          4.26        20.69 o                         
 -17   0   8         43.30         16.65         2.84 o                         
 -16   0   8          1.41         -1.54         3.71 o                         
 -15   0   8         26.29         24.86         4.39 o                         
 -14   0   8        161.50        148.45        19.06 o                         
 -13   0   8         12.99          4.40         4.03 o                         
 -12   0   8        431.89        424.39        21.34 o                         
 -11   0   8       4623.70       5029.64        15.74 o                         
 -10   0   8       1161.21       1351.50        73.23 o                         
  -9   0   8        552.28        610.34         9.86 o                         
  -8   0   8         87.96         88.24         8.55 o                         
  -7   0   8        247.89        289.26        11.22 o                         
  -6   0   8         30.70         67.46        14.51 o                         
  -5   0   8       1304.43       1291.74        23.76 o                         
  -4   0   8          6.21         10.63         4.07 o                         
  -3   0   8        314.02        364.94        26.59 o                         
  -2   0   8         49.49         66.78         5.12 o                         
  -1   0   8         40.53         37.67         4.66 o                         
   0   0   8        598.07        542.07         9.62 o                         
   1   0   8        461.00        547.92        10.45 o                         
   2   0   8        840.49        852.70        12.82 o                         
   3   0   8         20.88          9.58         6.52 o                         
   4   0   8        679.66        785.27        14.12 o                         
   5   0   8          9.98         -6.01         7.29 o                         
   6   0   8       1091.92       1251.95        17.36 o                         
   7   0   8       1774.01       2200.49        21.90 o                         
   8   0   8        300.04        277.74        12.03 o                         
   9   0   8          2.79         -6.80         9.60 o                         
  10   0   8          9.43         -1.88         9.47 o                         
  11   0   8         41.65         40.14         7.22 o                         
 -17   1   8        372.03        299.15         8.21 o                         
 -16   1   8          4.79          5.44         4.86 o                         
 -15   1   8         17.84         16.78         4.78 o                         
 -14   1   8         36.74         33.36         3.62 o                         
 -13   1   8          0.10          2.18         6.18 o                         
 -12   1   8        615.73        596.04         6.05 o                         
 -11   1   8        142.99        155.33         4.05 o                         
 -10   1   8        344.56        377.69         6.28 o                         
  -9   1   8        112.95        135.10         3.78 o                         
  -8   1   8        358.43        418.91        11.81 o                         
  -7   1   8        171.50        217.52         5.00 o                         
  -6   1   8        120.84        189.63         6.94 o                         
  -5   1   8       2923.96       3143.69        26.22 o                         
  -4   1   8          4.27          0.67         3.77 o                         
  -3   1   8         22.90         13.29         3.65 o                         
  -2   1   8        618.07        619.36         5.85 o                         
  -1   1   8        529.99        549.89        12.61 o                         
   0   1   8        474.72        521.61         7.10 o                         
   1   1   8        534.74        587.67         8.01 o                         
   2   1   8        375.90        415.88         7.29 o                         
   3   1   8         21.56         22.91        12.05 o                         
   4   1   8         61.97         63.76         6.83 o                         
   5   1   8         53.10         72.51        11.62 o                         
   6   1   8         67.41         76.52         6.58 o                         
   7   1   8       1147.20       1389.76        78.76 o                         
   8   1   8        123.45        144.65        16.49 o                         
   9   1   8         34.42         36.28         8.49 o                         
  10   1   8          4.51         -4.11         4.95 o                         
  11   1   8          8.49          0.12         5.59 o                         
 -17   2   8         12.04          4.26         5.63 o                         
 -16   2   8         41.39         37.68         6.18 o                         
 -15   2   8         20.17          9.42         4.08 o                         
 -14   2   8          6.93          1.92         4.67 o                         
 -13   2   8          1.49          2.14         5.75 o                         
 -12   2   8         36.80         58.54         4.80 o                         
 -11   2   8        348.02        427.27        11.46 o                         
 -10   2   8         48.00         41.71         3.85 o                         
  -9   2   8         57.59         61.06         2.90 o                         
  -8   2   8          0.00         -3.56         3.56 o                         
  -7   2   8         41.67         43.75         3.06 o                         
  -6   2   8        182.36        216.33        13.09 o                         
  -5   2   8         43.04         44.81         3.10 o                         
  -4   2   8        194.90        192.08         4.87 o                         
  -3   2   8         52.96         48.43         4.26 o                         
  -2   2   8        129.19        112.77         4.88 o                         
  -1   2   8        449.09        394.77        12.15 o                         
   0   2   8        911.23        950.14         7.48 o                         
   1   2   8        709.78        738.75         9.19 o                         
   2   2   8        118.78        113.67         6.41 o                         
   3   2   8        125.80        144.58         9.13 o                         
   4   2   8          9.44         12.93         4.80 o                         
   5   2   8        104.01        128.97         7.25 o                         
   6   2   8         12.82         21.18        12.74 o                         
   7   2   8         78.08         99.01         6.30 o                         
   8   2   8         76.75         78.26        14.47 o                         
   9   2   8          0.38         -4.22         7.73 o                         
  10   2   8          4.93         30.31        10.93 o                         
  11   2   8          8.33          6.10         6.22 o                         
 -16   3   8         28.80         40.50         7.44 o                         
 -15   3   8          5.20          4.18         5.01 o                         
 -14   3   8          1.02         -0.79         5.42 o                         
 -13   3   8         29.79         27.84         8.36 o                         
 -12   3   8          6.86         21.93         5.43 o                         
 -11   3   8          6.39         10.51         5.87 o                         
 -10   3   8        338.55        373.29         8.21 o                         
  -9   3   8        221.64        250.24         8.94 o                         
  -8   3   8         23.66         10.42         3.69 o                         
  -7   3   8          5.50         16.81         3.93 o                         
  -6   3   8         45.51         60.10         4.43 o                         
  -5   3   8        229.75        254.25         5.27 o                         
  -4   3   8          4.07         -4.70         4.70 o                         
  -3   3   8        296.95        348.26         6.24 o                         
  -2   3   8         10.84          8.13         3.81 o                         
  -1   3   8         20.78         30.91         4.59 o                         
   0   3   8         67.99         66.38         5.11 o                         
   1   3   8        414.44        425.60         7.15 o                         
   2   3   8         38.79         39.74         4.30 o                         
   3   3   8         56.88         50.99         5.85 o                         
   4   3   8        156.22        191.89         7.05 o                         
   5   3   8        354.16        351.03        15.10 o                         
   6   3   8          0.18          1.49         5.70 o                         
   7   3   8         46.18         65.83         6.99 o                         
   8   3   8        100.85        100.88         7.58 o                         
   9   3   8          2.33         -1.46         5.06 o                         
  10   3   8         19.00         19.20         7.99 o                         
  11   3   8          5.58         14.48         5.97 o                         
 -16   4   8         19.48         14.28        10.31 o                         
 -15   4   8         11.62         19.44        12.82 o                         
 -14   4   8         81.25         78.99        23.14 o                         
 -13   4   8          7.55          1.06         5.27 o                         
 -12   4   8          0.41         -1.14        10.74 o                         
 -11   4   8         91.42         74.36        10.08 o                         
 -10   4   8         19.13         35.10        10.47 o                         
  -9   4   8         14.07         22.03         2.29 o                         
  -8   4   8          0.85         -5.65         5.65 o                         
  -7   4   8          9.23          9.48         3.95 o                         
  -6   4   8         14.62          8.70         5.20 o                         
  -5   4   8        381.36        398.03         7.43 o                         
  -4   4   8        474.05        508.25         8.08 o                         
  -3   4   8        342.84        366.79         6.54 o                         
  -2   4   8         94.91        112.66         5.48 o                         
  -1   4   8         61.08         57.49         5.19 o                         
   0   4   8        615.03        574.30        37.76 o                         
   1   4   8         57.54         60.57         5.87 o                         
   2   4   8        154.30        175.89         7.25 o                         
   3   4   8         21.16         17.56        10.21 o                         
   4   4   8          5.07         12.56         8.30 o                         
   5   4   8         13.41          3.73         6.49 o                         
   6   4   8          2.11         19.92         5.56 o                         
   7   4   8         19.65         22.65         5.12 o                         
   8   4   8          2.24         -1.77         6.13 o                         
   9   4   8          0.51         -5.75         5.75 o                         
  10   4   8          0.00         17.62         6.86 o                         
 -15   5   8          5.70          4.07         6.98 o                         
 -14   5   8          0.33         -0.41        12.96 o                         
 -13   5   8          1.69          5.13         6.68 o                         
 -12   5   8          1.30         -1.37         5.99 o                         
 -11   5   8         46.03         53.29        13.66 o                         
 -10   5   8          0.18         -2.47         6.22 o                         
  -9   5   8         53.20         47.42         2.63 o                         
  -8   5   8         12.30         24.98         4.17 o                         
  -7   5   8         12.62         12.86         4.29 o                         
  -6   5   8        185.86        197.16         7.16 o                         
  -5   5   8        208.42        179.52         5.08 o                         
  -4   5   8        799.83        757.16        30.64 o                         
  -3   5   8        227.07        236.31         6.76 o                         
  -2   5   8         88.66         82.12         9.27 o                         
  -1   5   8         13.91          0.57        13.80 o                         
   0   5   8        106.35        115.01        14.56 o                         
   1   5   8         45.32         47.50         6.08 o                         
   2   5   8        205.79        217.09         7.60 o                         
   3   5   8        156.25        133.29         6.62 o                         
   4   5   8          0.02          0.64         6.13 o                         
   5   5   8         57.03         65.42        14.10 o                         
   6   5   8         10.71          9.72         7.13 o                         
   7   5   8          0.32         -0.63         6.48 o                         
   8   5   8          0.90         -0.23         6.25 o                         
   9   5   8          5.35          0.82         6.41 o                         
  10   5   8         12.45         17.53         6.61 o                         
 -15   6   8         35.61         50.30        29.75 o                         
 -14   6   8         12.74          5.68        17.21 o                         
 -13   6   8          0.84          3.85        10.15 o                         
 -12   6   8        140.47        138.43         9.59 o                         
 -11   6   8         70.51         48.47        18.73 o                         
 -10   6   8         39.77         19.57        11.24 o                         
  -9   6   8         86.60         90.91         8.96 o                         
  -8   6   8          0.64         -2.81         2.81 o                         
  -7   6   8          5.94         13.14         4.76 o                         
  -6   6   8         79.53         71.61        11.43 o                         
  -5   6   8        604.49        543.98         7.23 o                         
  -4   6   8        552.36        542.54         8.51 o                         
  -3   6   8       2436.92       2450.77        22.92 o                         
  -2   6   8         49.92         72.11         7.09 o                         
  -1   6   8         10.84         23.66         5.33 o                         
   0   6   8          2.14         13.32         5.45 o                         
   1   6   8         13.82         12.57         5.35 o                         
   2   6   8        341.71        250.97        15.77 o                         
   3   6   8        247.06        213.92        10.01 o                         
   4   6   8         39.10         31.09         6.46 o                         
   5   6   8          0.84         -2.45         8.07 o                         
   6   6   8          4.83          7.04         6.72 o                         
   7   6   8          0.03          7.27         6.91 o                         
   8   6   8          5.34         19.34        11.80 o                         
   9   6   8          0.10         -7.09         7.09 o                         
 -14   7   8         12.03         17.61         8.22 o                         
 -13   7   8         42.44         54.02         7.95 o                         
 -12   7   8        102.60        119.43        11.88 o                         
 -11   7   8         13.10          9.95         9.15 o                         
 -10   7   8         70.69         67.83        12.43 o                         
  -9   7   8          1.84         -1.99         2.49 o                         
  -8   7   8         80.26         97.08         9.02 o                         
  -7   7   8          2.65         -0.36         4.11 o                         
  -6   7   8         63.15         77.80         7.97 o                         
  -5   7   8        121.41        120.02         5.89 o                         
  -4   7   8         44.58         26.04         6.12 o                         
  -3   7   8        151.80        150.15         5.88 o                         
  -2   7   8         14.40         30.56         6.04 o                         
  -1   7   8          8.05         -6.11         6.11 o                         
   0   7   8        109.38         90.99        10.72 o                         
   1   7   8         19.31          9.34         5.73 o                         
   2   7   8         10.34          3.53         6.77 o                         
   3   7   8        171.35        146.73         7.83 o                         
   4   7   8         19.26          8.71         8.18 o                         
   5   7   8         28.14         42.73         6.32 o                         
   6   7   8         46.98         53.94         7.31 o                         
   7   7   8         32.71         18.10         6.14 o                         
   8   7   8         58.19         69.45        33.63 o                         
 -13   8   8         35.36         35.34         9.61 o                         
 -12   8   8         72.85         88.32        12.66 o                         
 -11   8   8         23.08         20.18        13.36 o                         
 -10   8   8         95.44        101.05        10.36 o                         
  -9   8   8        420.84        464.97        39.21 o                         
  -8   8   8          2.10          4.51         7.55 o                         
  -7   8   8        111.33        116.64         5.93 o                         
  -6   8   8        108.24        102.20         6.34 o                         
  -5   8   8         42.10         38.53         5.27 o                         
  -4   8   8        482.05        475.98         7.86 o                         
  -3   8   8        432.74        336.31        10.91 o                         
  -2   8   8          0.30         -7.61         7.75 o                         
  -1   8   8        270.80        291.86         9.10 o                         
   0   8   8          6.69         23.72         5.49 o                         
   1   8   8         77.70        114.18         7.88 o                         
   2   8   8          0.29          3.54         6.52 o                         
   3   8   8        110.59         91.56         7.64 o                         
   4   8   8         27.54         50.52        11.09 o                         
   5   8   8         33.96         58.10         6.75 o                         
   6   8   8          9.97         13.67         5.94 o                         
   7   8   8         56.15         52.86         9.55 o                         
 -11   9   8         72.46        105.54        10.92 o                         
 -10   9   8         36.00         30.93         2.54 o                         
  -9   9   8        409.86        432.89         7.65 o                         
  -8   9   8         61.13         52.60         5.76 o                         
  -7   9   8        107.04         70.13        13.12 o                         
  -6   9   8         17.44         21.95         5.69 o                         
  -5   9   8         11.61         19.77         6.29 o                         
  -4   9   8         17.22         15.65         5.91 o                         
  -3   9   8         15.77         14.74         7.33 o                         
  -2   9   8          6.97          6.83         6.63 o                         
  -1   9   8         12.36         -4.69         7.63 o                         
   0   9   8         26.24         26.24         7.51 o                         
   1   9   8         10.34         13.16         7.28 o                         
   2   9   8         93.63         75.05         7.93 o                         
   3   9   8         25.47         17.64         7.14 o                         
   4   9   8          0.86         10.11         5.44 o                         
   5   9   8         14.51         -0.78         5.77 o                         
   6   9   8          4.64         10.06         7.06 o                         
 -10  10   8          6.41          6.07         2.90 o                         
  -9  10   8         12.03         17.92         5.75 o                         
  -8  10   8          7.10         -2.63         3.82 o                         
  -7  10   8          0.28          4.49         5.75 o                         
  -6  10   8          4.19         -5.90         5.90 o                         
  -5  10   8          7.52         14.71         6.29 o                         
  -4  10   8         44.13         58.88        10.06 o                         
  -3  10   8         53.73         34.94         9.00 o                         
  -2  10   8         21.41          9.96         8.00 o                         
  -1  10   8         78.00         86.94         7.82 o                         
   0  10   8          1.32         22.87         7.41 o                         
   1  10   8          0.41         -0.82         6.55 o                         
   2  10   8         17.37          8.90        11.00 o                         
   3  10   8          0.01         10.46         7.55 o                         
   4  10   8          0.07         -7.91         7.91 o                         
  -7  11   8         25.78         24.07         6.49 o                         
  -6  11   8          0.12         -0.38         6.76 o                         
  -5  11   8          1.06          3.92         6.02 o                         
  -4  11   8         45.72         45.64         7.82 o                         
  -3  11   8        122.73        116.85        10.58 o                         
  -2  11   8          2.24         -4.36         7.74 o                         
  -1  11   8         25.98         28.52         8.54 o                         
   0  11   8          0.94         13.72         6.55 o                         
   1  11   8         48.45         19.55         8.20 o                         
 -17   1   9        130.06         99.08         6.36 o                         
 -16   1   9         91.08         67.52         5.99 o                         
 -15   1   9         29.74         24.38         9.41 o                         
 -14   1   9          5.24          3.00         3.02 o                         
 -13   1   9         10.33          7.43         2.40 o                         
 -12   1   9        203.31        216.75         5.58 o                         
 -11   1   9          6.77          9.81         3.44 o                         
 -10   1   9        102.49        122.40         5.85 o                         
  -9   1   9        116.10        127.26         4.71 o                         
  -8   1   9         23.80         33.32         3.47 o                         
  -7   1   9         15.26         11.38         3.46 o                         
  -6   1   9         30.99         41.45         8.72 o                         
  -5   1   9       2347.88       2887.03        23.65 o                         
  -4   1   9        104.78        107.60         5.88 o                         
  -3   1   9         88.54         94.16         5.17 o                         
  -2   1   9        138.80        133.16         5.49 o                         
  -1   1   9          0.00         -1.41         4.77 o                         
   0   1   9        242.48        257.66         6.30 o                         
   1   1   9        347.24        378.52         7.45 o                         
   2   1   9         13.63         12.26        10.12 o                         
   3   1   9          0.61         -3.84        10.68 o                         
   4   1   9         13.72          8.10        18.93 o                         
   5   1   9         10.03          4.43         7.17 o                         
   6   1   9         57.77         60.58         7.02 o                         
   7   1   9          4.55         10.72         5.88 o                         
   8   1   9          8.13         -7.10         7.10 o                         
   9   1   9         23.32         -0.25         7.26 o                         
  10   1   9         20.57         17.25         6.80 o                         
 -17   2   9         13.84          3.30         5.59 o                         
 -16   2   9         20.01         29.51         5.60 o                         
 -15   2   9         17.80         13.42         4.45 o                         
 -14   2   9         15.91          9.56         4.41 o                         
 -13   2   9          8.24          2.65         4.69 o                         
 -12   2   9        142.31        139.32         3.73 o                         
 -11   2   9       1076.33       1183.94        20.74 o                         
 -10   2   9        467.76        534.38        28.66 o                         
  -9   2   9        149.13        192.55         5.10 o                         
  -8   2   9          5.69         14.26         3.50 o                         
  -7   2   9         92.45        128.53         4.57 o                         
  -6   2   9         70.39         74.72         6.45 o                         
  -5   2   9        265.44        270.40         6.34 o                         
  -4   2   9         40.33         50.52         3.90 o                         
  -3   2   9          0.14         -3.99         4.78 o                         
  -2   2   9          2.88          3.49         4.43 o                         
  -1   2   9         55.85         53.69         4.97 o                         
   0   2   9         40.13         36.02         5.37 o                         
   1   2   9         57.30         62.77         5.74 o                         
   2   2   9         35.74         23.39         4.94 o                         
   3   2   9        368.20        398.44         9.19 o                         
   4   2   9         14.42         25.47         9.82 o                         
   5   2   9          3.29         -0.29         9.59 o                         
   6   2   9          0.85          6.00        16.05 o                         
   7   2   9         42.12         36.08         6.46 o                         
   8   2   9         35.55         21.88        16.90 o                         
   9   2   9          3.18         17.76         7.13 o                         
  10   2   9          7.24         22.73         6.44 o                         
 -16   3   9          9.19          7.33        11.79 o                         
 -15   3   9        127.51        108.34         6.32 o                         
 -14   3   9          6.54          9.12         5.55 o                         
 -13   3   9          0.77         19.00         9.65 o                         
 -12   3   9        167.06        141.95        25.68 o                         
 -11   3   9        107.24         98.44         3.62 o                         
 -10   3   9          1.67         20.99         5.44 o                         
  -9   3   9        207.81        223.07         4.99 o                         
  -8   3   9          4.53          9.11         5.51 o                         
  -7   3   9          5.79         17.58         4.13 o                         
  -6   3   9         20.57         15.74         3.96 o                         
  -5   3   9         66.07         43.65         5.16 o                         
  -4   3   9        144.69        162.95         5.23 o                         
  -3   3   9        183.44        222.07         6.10 o                         
  -2   3   9        108.21        115.24         5.35 o                         
  -1   3   9          8.55         13.43         4.81 o                         
   0   3   9        151.08        157.38         6.30 o                         
   1   3   9         12.41          8.70         4.71 o                         
   2   3   9          3.63         -1.35         4.46 o                         
   3   3   9         24.48         34.49         5.33 o                         
   4   3   9         23.29         16.81         4.89 o                         
   5   3   9        235.93        240.52        25.83 o                         
   6   3   9        137.45        153.18        24.23 o                         
   7   3   9          0.20         -4.23         6.80 o                         
   8   3   9        104.79        137.35         7.73 o                         
   9   3   9         90.58         80.93         7.00 o                         
  10   3   9          0.31          4.39         7.41 o                         
 -16   4   9         11.56         10.84         6.59 o                         
 -15   4   9         28.53         28.10         6.29 o                         
 -14   4   9         57.61         34.62         9.97 o                         
 -13   4   9          8.08          9.31         6.12 o                         
 -12   4   9         94.74         94.17        14.70 o                         
 -11   4   9        209.48        230.33        15.50 o                         
 -10   4   9        554.71        578.78        15.36 o                         
  -9   4   9        272.62        297.53         8.19 o                         
  -8   4   9          0.56         -2.89         3.89 o                         
  -7   4   9         22.54         30.11         5.07 o                         
  -6   4   9        376.30        344.62         8.07 o                         
  -5   4   9         47.27         47.26         5.24 o                         
  -4   4   9         77.30         58.82         5.77 o                         
  -3   4   9       1015.85       1114.74        10.14 o                         
  -2   4   9         71.25         77.38         5.49 o                         
  -1   4   9        183.55        206.22         6.51 o                         
   0   4   9         25.29         13.41         5.16 o                         
   1   4   9        166.60        210.22         7.11 o                         
   2   4   9          9.82         19.54         5.29 o                         
   3   4   9        508.15        563.75        31.18 o                         
   4   4   9         15.00         23.44         5.99 o                         
   5   4   9          0.45          6.32         5.37 o                         
   6   4   9         30.60         29.06         6.67 o                         
   7   4   9          5.64         -3.87         6.47 o                         
   8   4   9          0.08         -6.05         6.05 o                         
   9   4   9          9.45          0.36         7.39 o                         
  10   4   9         15.55         18.13        10.00 o                         
 -15   5   9          3.71          8.76        15.53 o                         
 -14   5   9          0.20          1.34        14.91 o                         
 -13   5   9          4.20         -0.09        16.62 o                         
 -12   5   9         16.58         10.23        22.22 o                         
 -11   5   9         99.44        115.05        23.83 o                         
 -10   5   9        186.62        189.65         3.00 o                         
  -9   5   9        342.81        327.81         5.56 o                         
  -8   5   9          0.07         -4.42         4.42 o                         
  -7   5   9        119.36         98.93         4.57 o                         
  -6   5   9         12.51         22.75         3.80 o                         
  -5   5   9         15.94          0.55         4.59 o                         
  -4   5   9        517.48        523.47         9.30 o                         
  -3   5   9        497.02        529.45         8.74 o                         
  -2   5   9        737.92        753.14         7.84 o                         
  -1   5   9        203.99        199.98         8.02 o                         
   0   5   9          0.01          3.55         5.50 o                         
   1   5   9          1.61          0.76         5.67 o                         
   2   5   9         89.24        102.00        10.03 o                         
   3   5   9         15.06         17.43         6.61 o                         
   4   5   9          6.45         -6.78         6.78 o                         
   5   5   9         14.16         15.20         6.33 o                         
   6   5   9          0.60          1.97         7.05 o                         
   7   5   9         44.03         38.48         7.71 o                         
   8   5   9        106.85        113.57         8.76 o                         
   9   5   9          9.92         24.32         7.33 o                         
 -15   6   9          4.02          6.97         7.78 o                         
 -14   6   9          0.09          1.98        24.66 o                         
 -13   6   9          6.44         -3.34         6.80 o                         
 -12   6   9         33.35         13.79        14.65 o                         
 -11   6   9         80.90         72.96        12.90 o                         
 -10   6   9         90.46         77.44         2.47 o                         
  -9   6   9        115.75        115.23         3.44 o                         
  -8   6   9        368.81        331.53        15.69 o                         
  -7   6   9          8.82          2.09         3.30 o                         
  -6   6   9        181.36        190.00         5.30 o                         
  -5   6   9        173.63        149.26         4.88 o                         
  -4   6   9         89.95         87.72         4.10 o                         
  -3   6   9        173.35        156.41         6.27 o                         
  -2   6   9         38.01         12.89         5.91 o                         
  -1   6   9        172.82        146.16         6.50 o                         
   0   6   9         22.72         39.19         6.26 o                         
   1   6   9        100.53        122.26         6.70 o                         
   2   6   9         65.36         72.63         5.51 o                         
   3   6   9          0.89         -1.72         4.84 o                         
   4   6   9        192.63        184.28         7.88 o                         
   5   6   9         35.27         54.16         7.45 o                         
   6   6   9         23.99         13.09         5.61 o                         
   7   6   9         40.85         33.88         7.64 o                         
   8   6   9        108.45        120.19        10.05 o                         
 -14   7   9          7.70          4.69         8.77 o                         
 -13   7   9         19.68         16.34         8.05 o                         
 -12   7   9         30.06         14.79         7.88 o                         
 -11   7   9          0.27        -10.54        17.76 o                         
 -10   7   9        172.81        178.46         4.28 o                         
  -9   7   9        140.75        161.42         3.91 o                         
  -8   7   9          5.06          8.79         5.93 o                         
  -7   7   9         44.22         40.72         5.08 o                         
  -6   7   9         71.66         69.37         5.95 o                         
  -5   7   9         29.72         30.21         5.12 o                         
  -4   7   9         61.98         52.12         5.38 o                         
  -3   7   9        126.02         80.37        17.18 o                         
  -2   7   9        166.27        158.78         7.69 o                         
  -1   7   9         21.48         27.38         6.88 o                         
   0   7   9         27.23         14.72         6.51 o                         
   1   7   9          0.05         -2.26         7.14 o                         
   2   7   9         11.95         13.75         6.60 o                         
   3   7   9         53.12         47.32         8.01 o                         
   4   7   9         56.83         49.29         7.54 o                         
   5   7   9          0.00         -5.12         5.12 o                         
   6   7   9         45.22         54.19         6.07 o                         
   7   7   9         16.02          7.60         8.29 o                         
 -13   8   9         14.69          9.51        12.65 o                         
 -12   8   9          0.09          3.21        12.31 o                         
 -11   8   9          6.80         -2.14        11.51 o                         
 -10   8   9         10.93         13.87         2.86 o                         
  -9   8   9         13.34         20.43         4.27 o                         
  -8   8   9         18.96         29.96         3.34 o                         
  -7   8   9          9.45         10.05        10.59 o                         
  -6   8   9         28.23         15.73         3.28 o                         
  -5   8   9         73.50         79.66         8.16 o                         
  -4   8   9         54.20         64.02        10.63 o                         
  -3   8   9        149.94        104.71        18.73 o                         
  -2   8   9         76.42         70.11         6.69 o                         
  -1   8   9          0.13          2.80         5.74 o                         
   0   8   9          5.39         -3.93         6.35 o                         
   1   8   9         23.21         26.73         7.06 o                         
   2   8   9         16.04         -2.25         7.63 o                         
   3   8   9         67.97         46.75         7.63 o                         
   4   8   9          0.31         -6.63         6.63 o                         
   5   8   9         75.58         43.77         7.39 o                         
   6   8   9          9.07          4.32         6.34 o                         
 -11   9   9          8.04          7.62        11.40 o                         
 -10   9   9         22.26         23.51         3.16 o                         
  -9   9   9         22.76         12.86         6.83 o                         
  -8   9   9         12.77         16.75         5.50 o                         
  -7   9   9         27.68         16.31         4.43 o                         
  -6   9   9         24.68         15.45         3.06 o                         
  -5   9   9        146.46        149.01         9.60 o                         
  -4   9   9         11.90          1.08         5.69 o                         
  -3   9   9         21.00         24.86         7.25 o                         
  -2   9   9         79.00         79.84         8.17 o                         
  -1   9   9        133.86        108.03        12.81 o                         
   0   9   9          3.24          1.72         7.29 o                         
   1   9   9          0.00          0.28         7.84 o                         
   2   9   9         15.11         16.70         6.22 o                         
   3   9   9         13.42         15.10         7.66 o                         
   4   9   9          0.25          7.93         7.77 o                         
   5   9   9         36.30         32.27         8.99 o                         
  -9  10   9         66.95         48.66         5.49 o                         
  -8  10   9          1.43          2.99         4.69 o                         
  -7  10   9         35.12         30.40         8.52 o                         
  -6  10   9          7.98         15.08         8.12 o                         
  -5  10   9         12.79         23.17         6.75 o                         
  -4  10   9         30.76          1.73         7.78 o                         
  -3  10   9        115.95        103.17        10.43 o                         
  -2  10   9         25.71         22.84         7.92 o                         
  -1  10   9          2.52         -7.36         7.36 o                         
   0  10   9         12.62         -0.68         7.79 o                         
   1  10   9         60.20         37.72        13.98 o                         
   2  10   9         73.67         96.51         9.72 o                         
   3  10   9         13.98         22.15         7.84 o                         
  -6  11   9          2.68          0.30         6.00 o                         
  -5  11   9         32.31         39.30         7.49 o                         
  -4  11   9         34.51         49.30         9.71 o                         
  -3  11   9         43.96         71.30         8.79 o                         
  -2  11   9          8.52          2.52         9.11 o                         
  -1  11   9         22.76         35.52         6.95 o                         
   0  11   9         45.68         50.23        11.23 o                         
 -17   0  10        144.35         74.17         4.84 o                         
 -16   0  10         37.55         26.78         4.59 o                         
 -15   0  10         49.61         41.06         4.24 o                         
 -14   0  10         13.03         13.82         3.71 o                         
 -13   0  10        275.00        302.83        16.31 o                         
 -12   0  10        147.52        171.09        46.92 o                         
 -11   0  10        211.08        252.33        23.11 o                         
 -10   0  10          0.22         -1.58         7.04 o                         
  -9   0  10        439.03        519.69        16.06 o                         
  -8   0  10          3.31          3.51         4.65 o                         
  -7   0  10         44.59         50.97         5.04 o                         
  -6   0  10         65.10         45.14         5.32 o                         
  -5   0  10        161.22        215.85        26.49 o                         
  -4   0  10        393.72        371.08        40.77 o                         
  -3   0  10         45.12         54.39        10.89 o                         
  -2   0  10         39.32         40.89         5.01 o                         
  -1   0  10          9.20         -4.42        14.21 o                         
   0   0  10          1.22          3.18         7.71 o                         
   1   0  10          0.41         -3.63         6.72 o                         
   2   0  10        310.90        305.91        10.90 o                         
   3   0  10         10.78          5.35         8.38 o                         
   4   0  10         41.62         72.02         9.06 o                         
   5   0  10        172.84        189.80        11.24 o                         
   6   0  10         33.27         39.47         9.32 o                         
   7   0  10         66.55         87.09         9.98 o                         
   8   0  10          0.98         -6.65        10.22 o                         
   9   0  10        182.91        159.94        13.22 o                         
  10   0  10          0.05         -0.88         8.89 o                         
 -17   1  10          0.88         16.01         5.22 o                         
 -16   1  10          1.78          5.10         3.98 o                         
 -15   1  10          0.01         -1.91         3.14 o                         
 -14   1  10          5.02          9.64         3.57 o                         
 -13   1  10          8.92          9.21         2.70 o                         
 -12   1  10        177.65        201.60         8.31 o                         
 -11   1  10        327.76        367.82         6.56 o                         
 -10   1  10         81.90         78.96         6.16 o                         
  -9   1  10         53.73         53.46         4.82 o                         
  -8   1  10          0.86         11.25         4.62 o                         
  -7   1  10          3.88         -2.99         3.32 o                         
  -6   1  10         69.07         63.38        10.62 o                         
  -5   1  10          1.18          0.54         3.94 o                         
  -4   1  10         32.27         33.67         6.22 o                         
  -3   1  10         20.22         14.07         3.62 o                         
  -2   1  10          2.11         16.50         5.12 o                         
  -1   1  10        351.86        360.66         7.49 o                         
   0   1  10        309.80        309.08         9.98 o                         
   1   1  10        196.92        222.10        11.31 o                         
   2   1  10          0.00         -9.20        10.39 o                         
   3   1  10         88.26        112.87         6.48 o                         
   4   1  10         21.06         27.31         5.79 o                         
   5   1  10         47.46         64.15         7.12 o                         
   6   1  10         25.07         10.42         7.56 o                         
   7   1  10         26.32         37.88         6.50 o                         
   8   1  10        129.84        137.69         8.18 o                         
   9   1  10         21.87         22.98         7.41 o                         
  10   1  10         28.85         10.48         7.04 o                         
 -16   2  10          0.00          5.30         8.81 o                         
 -15   2  10         36.03         31.16         9.55 o                         
 -14   2  10          6.36          0.04         8.58 o                         
 -13   2  10          3.05          4.32         3.25 o                         
 -12   2  10         46.32         41.02         4.17 o                         
 -11   2  10        771.43        880.28         7.31 o                         
 -10   2  10        355.28        412.23         5.02 o                         
  -9   2  10         40.06         33.43         3.37 o                         
  -8   2  10         66.96         78.67        10.86 o                         
  -7   2  10         10.84         24.22         3.83 o                         
  -6   2  10         60.14         94.23         6.95 o                         
  -5   2  10        234.29        211.79        20.19 o                         
  -4   2  10        190.54        233.52        18.14 o                         
  -3   2  10          9.78         18.52         4.92 o                         
  -2   2  10          5.83          9.19         4.76 o                         
  -1   2  10        461.47        478.17        29.13 o                         
   0   2  10          7.25         10.92         5.03 o                         
   1   2  10          1.57         -5.05         5.05 o                         
   2   2  10          1.90         -1.44         4.99 o                         
   3   2  10         12.60         10.55         5.87 o                         
   4   2  10          5.75          8.95         6.19 o                         
   5   2  10        184.37        233.70        12.50 o                         
   6   2  10        275.00        272.82         9.13 o                         
   7   2  10        171.45        225.68        22.93 o                         
   8   2  10          1.98         -5.74        12.64 o                         
   9   2  10         12.30          7.05         6.27 o                         
 -16   3  10        151.54        172.72         7.78 o                         
 -15   3  10          1.24         -5.43         5.43 o                         
 -14   3  10         42.73         50.66        10.11 o                         
 -13   3  10         39.50         38.04        17.14 o                         
 -12   3  10         22.80         17.55         6.51 o                         
 -11   3  10        278.11        339.77         9.59 o                         
 -10   3  10         17.45         14.45         3.81 o                         
  -9   3  10        143.77        147.28        10.60 o                         
  -8   3  10        159.99        151.29         5.76 o                         
  -7   3  10        473.67        543.02        11.56 o                         
  -6   3  10         46.75         58.43         5.23 o                         
  -5   3  10       1056.09       1188.26        62.88 o                         
  -4   3  10         34.84         39.21         4.46 o                         
  -3   3  10       3404.84       3316.49        34.55 o                         
  -2   3  10        217.84        225.51         6.58 o                         
  -1   3  10        122.34         96.08         5.93 o                         
   0   3  10         73.39         89.97         6.39 o                         
   1   3  10          3.95         25.27         6.01 o                         
   2   3  10        129.18        126.36         6.38 o                         
   3   3  10          0.38         10.53         6.18 o                         
   4   3  10          3.07         -2.72         5.66 o                         
   5   3  10         34.48         31.92         6.45 o                         
   6   3  10          9.69         22.25         6.91 o                         
   7   3  10         11.09          1.45        15.82 o                         
   8   3  10          1.30          8.19         5.71 o                         
   9   3  10          7.64         10.95         7.04 o                         
 -16   4  10          0.00          3.46         6.32 o                         
 -15   4  10          7.67          1.02         9.84 o                         
 -14   4  10         27.68         46.93         6.92 o                         
 -13   4  10          4.03          6.30         6.50 o                         
 -12   4  10          2.46         18.86        10.27 o                         
 -11   4  10        181.86        170.77        15.05 o                         
 -10   4  10        143.19        171.15         7.04 o                         
  -9   4  10        110.43        125.60         9.84 o                         
  -8   4  10        366.36        418.69        15.07 o                         
  -7   4  10         52.51         45.03         7.34 o                         
  -6   4  10          2.46         10.07         6.06 o                         
  -5   4  10         19.13          9.21         4.19 o                         
  -4   4  10          6.05         14.99         5.22 o                         
  -3   4  10         12.50         22.07         5.31 o                         
  -2   4  10         33.66         43.73         5.86 o                         
  -1   4  10        147.14        150.46         6.50 o                         
   0   4  10          1.16         -1.31         4.72 o                         
   1   4  10          0.16         -0.96         5.86 o                         
   2   4  10        252.55        228.43         9.27 o                         
   3   4  10        582.74        536.96        10.99 o                         
   4   4  10        170.49        188.73         7.92 o                         
   5   4  10          0.93         -0.53         6.00 o                         
   6   4  10          3.26         -3.94         6.50 o                         
   7   4  10         18.42          9.18         6.51 o                         
   8   4  10          1.37         -7.08         7.08 o                         
   9   4  10         39.86         43.72         8.76 o                         
 -15   5  10         14.10          1.82        18.36 o                         
 -14   5  10          2.86          1.05         6.93 o                         
 -13   5  10         70.54         94.84         7.98 o                         
 -12   5  10          0.15         13.35         9.25 o                         
 -11   5  10        172.38        183.53         3.59 o                         
 -10   5  10         26.12         24.25         4.56 o                         
  -9   5  10        404.04        374.64         5.32 o                         
  -8   5  10         91.81         83.76         6.17 o                         
  -7   5  10        175.71        151.35        10.70 o                         
  -6   5  10        107.05         93.97         5.41 o                         
  -5   5  10          1.01          1.25         4.70 o                         
  -4   5  10        225.47        164.43         7.62 o                         
  -3   5  10         17.58         18.19         5.72 o                         
  -2   5  10        118.65        111.62         7.99 o                         
  -1   5  10         32.96         31.02         5.60 o                         
   0   5  10          0.55         -4.50         4.50 o                         
   1   5  10        392.00        399.45        18.19 o                         
   2   5  10         55.25         36.81         5.02 o                         
   3   5  10         40.62         47.51         6.84 o                         
   4   5  10         21.78         37.87         5.78 o                         
   5   5  10        112.96         95.78         5.44 o                         
   6   5  10         58.58         46.77         6.97 o                         
   7   5  10         21.01         36.82         6.02 o                         
   8   5  10         10.12          2.82         7.32 o                         
 -14   6  10          0.96          2.71         8.81 o                         
 -13   6  10         17.85         45.79         7.65 o                         
 -12   6  10        223.87        252.02        32.68 o                         
 -11   6  10         36.49         15.73        14.79 o                         
 -10   6  10        103.95        103.01         4.35 o                         
  -9   6  10         97.11         99.03         4.58 o                         
  -8   6  10         14.30         23.97        11.74 o                         
  -7   6  10        109.95        106.05        11.77 o                         
  -6   6  10          0.97         -1.80         4.87 o                         
  -5   6  10       1174.76       1144.97        29.66 o                         
  -4   6  10        370.98        368.91        31.45 o                         
  -3   6  10         15.02         11.34         6.23 o                         
  -2   6  10         96.47         93.58         4.88 o                         
  -1   6  10         15.43         17.07         5.72 o                         
   0   6  10         73.12         62.08         6.86 o                         
   1   6  10         18.07         14.09         6.28 o                         
   2   6  10         64.85         33.36         7.68 o                         
   3   6  10          0.06         -6.33         6.33 o                         
   4   6  10         49.86         38.00         6.85 o                         
   5   6  10         12.21          8.38         5.74 o                         
   6   6  10          1.30          1.63         7.61 o                         
   7   6  10        141.27        161.22         9.72 o                         
 -13   7  10          1.99          6.61        10.76 o                         
 -12   7  10          2.21         10.64        14.10 o                         
 -11   7  10          2.47         13.22        12.87 o                         
 -10   7  10          5.26         13.97         3.65 o                         
  -9   7  10         76.99         74.26         5.44 o                         
  -8   7  10         31.27         36.08         3.48 o                         
  -7   7  10         17.55          9.15         5.24 o                         
  -6   7  10        172.48        166.19        11.96 o                         
  -5   7  10          5.08         13.90         3.50 o                         
  -4   7  10         40.94         34.02         4.38 o                         
  -3   7  10         82.32         73.32         7.30 o                         
  -2   7  10        114.35        138.66         7.33 o                         
  -1   7  10         38.66         15.22         6.94 o                         
   0   7  10          0.00         -7.72         7.72 o                         
   1   7  10         15.92         10.98         7.60 o                         
   2   7  10         69.16         49.73         8.23 o                         
   3   7  10          0.68         17.08         6.97 o                         
   4   7  10         23.23         20.70         6.74 o                         
   5   7  10         34.58         53.66         8.25 o                         
   6   7  10          5.08         -7.36         7.36 o                         
   7   7  10         17.39         10.42         7.96 o                         
 -12   8  10         57.65         72.47         9.93 o                         
 -11   8  10          2.02          9.35         9.34 o                         
 -10   8  10         73.62         87.99        11.52 o                         
  -9   8  10         59.00         60.96         4.25 o                         
  -8   8  10          2.00         -3.53         4.74 o                         
  -7   8  10          0.00          5.38         3.55 o                         
  -6   8  10          0.73          5.07         3.83 o                         
  -5   8  10          0.04         -3.10         3.10 o                         
  -4   8  10         19.72         11.61         7.40 o                         
  -3   8  10         10.35         26.47         7.03 o                         
  -2   8  10        101.98         77.90         8.73 o                         
  -1   8  10         32.03         38.70         7.33 o                         
   0   8  10         10.00         17.64         7.42 o                         
   1   8  10          3.72         20.15         6.17 o                         
   2   8  10          8.49         21.75         6.80 o                         
   3   8  10         14.79         22.53         7.09 o                         
   4   8  10          2.93         -0.12         6.34 o                         
   5   8  10         42.92         66.11         8.36 o                         
 -11   9  10         12.22         18.85         9.16 o                         
 -10   9  10         23.41         16.86         3.62 o                         
  -9   9  10         21.07         34.96         9.72 o                         
  -8   9  10          1.58          4.35         8.58 o                         
  -7   9  10         17.01         14.93         3.71 o                         
  -6   9  10          4.43          7.12         3.27 o                         
  -5   9  10          6.31          3.43         3.23 o                         
  -4   9  10          1.54         -1.16         5.28 o                         
  -3   9  10         59.79         59.89         8.63 o                         
  -2   9  10         27.76         21.08         6.99 o                         
  -1   9  10        159.33        145.36        20.42 o                         
   0   9  10         13.68          7.25         7.54 o                         
   1   9  10          0.77         12.19         7.55 o                         
   2   9  10          0.84          6.11         6.03 o                         
   3   9  10         32.21         29.75         8.26 o                         
   4   9  10         29.60          0.09         7.41 o                         
  -9  10  10         27.79         15.67         6.68 o                         
  -8  10  10          2.35          1.43         3.83 o                         
  -7  10  10          2.85         -0.60         3.95 o                         
  -6  10  10          0.93         -3.32         3.39 o                         
  -5  10  10         16.84         33.41         6.39 o                         
  -4  10  10         76.88        111.68         9.11 o                         
  -3  10  10         20.29         47.02         7.99 o                         
  -2  10  10         26.66         29.11         7.48 o                         
  -1  10  10         78.25         71.00         9.07 o                         
   0  10  10         58.60         57.18        11.45 o                         
   1  10  10          1.23          0.24         7.82 o                         
 -16   1  11          5.81          2.75         4.07 o                         
 -15   1  11         21.31         22.35         3.14 o                         
 -14   1  11         83.82         82.11         4.51 o                         
 -13   1  11        185.00        211.01         6.40 o                         
 -12   1  11          7.10          5.60         4.56 o                         
 -11   1  11         87.17        113.69         7.50 o                         
 -10   1  11          8.37         -2.67         4.13 o                         
  -9   1  11         14.69         26.38         4.66 o                         
  -8   1  11          7.68         18.13         5.08 o                         
  -7   1  11         18.43         21.09         4.88 o                         
  -6   1  11         17.55         29.84         5.73 o                         
  -5   1  11         32.85         23.86         4.32 o                         
  -4   1  11         32.44         30.29         3.95 o                         
  -3   1  11          1.79         -0.64         3.97 o                         
  -2   1  11        194.69        224.97         6.72 o                         
  -1   1  11          0.02         11.71         5.37 o                         
   0   1  11         27.63         12.82         5.58 o                         
   1   1  11         54.66         44.61         5.96 o                         
   2   1  11         71.78         55.50         6.35 o                         
   3   1  11        191.97        222.80        32.24 o                         
   4   1  11        137.84        152.20         8.29 o                         
   5   1  11         42.42         35.74        23.41 o                         
   6   1  11          5.99          9.27         9.38 o                         
   7   1  11          8.25         14.47         8.58 o                         
   8   1  11         52.64         47.71         8.44 o                         
   9   1  11         21.27         24.14        17.44 o                         
 -16   2  11          0.33         -0.35         5.18 o                         
 -15   2  11          4.00         -0.14         4.91 o                         
 -14   2  11        131.79        134.81         4.01 o                         
 -13   2  11         62.73         40.08         4.40 o                         
 -12   2  11         16.47         11.83         4.19 o                         
 -11   2  11        183.61        199.03         6.82 o                         
 -10   2  11         19.46         22.18         4.56 o                         
  -9   2  11        105.11         90.78         5.37 o                         
  -8   2  11         54.75         75.40         5.30 o                         
  -7   2  11        114.10        116.42         6.12 o                         
  -6   2  11         54.90         73.19         5.66 o                         
  -5   2  11          0.89          9.45         4.10 o                         
  -4   2  11          4.47         -5.38         5.38 o                         
  -3   2  11        101.65         68.31         6.03 o                         
  -2   2  11          6.22         11.20         5.73 o                         
  -1   2  11          0.00          1.63         4.26 o                         
   0   2  11         11.18         21.22         5.71 o                         
   1   2  11          2.77         -3.44         6.94 o                         
   2   2  11         11.37          9.39         6.90 o                         
   3   2  11        167.76        174.58        22.47 o                         
   4   2  11        325.56        399.32        51.30 o                         
   5   2  11         63.16         60.35         7.33 o                         
   6   2  11         72.17         81.09        26.06 o                         
   7   2  11         21.76         21.21         7.41 o                         
   8   2  11         91.57        102.37        28.06 o                         
 -16   3  11         15.82         20.19         6.27 o                         
 -15   3  11          5.46         10.14         6.09 o                         
 -14   3  11          7.05         11.78         9.15 o                         
 -13   3  11        233.97        251.57         4.70 o                         
 -12   3  11         17.09          8.08         3.77 o                         
 -11   3  11        388.40        389.38         7.31 o                         
 -10   3  11        543.18        625.58         8.02 o                         
  -9   3  11         64.21         89.48         6.17 o                         
  -8   3  11         85.93         81.78         5.50 o                         
  -7   3  11          8.89          9.66         4.65 o                         
  -6   3  11         62.53         70.72         4.54 o                         
  -5   3  11        195.40        212.45         6.82 o                         
  -4   3  11        825.24        966.79        17.05 o                         
  -3   3  11        971.95       1052.77        11.48 o                         
  -2   3  11         70.98         62.36         6.05 o                         
  -1   3  11          3.76         -5.55         5.55 o                         
   0   3  11         50.96         46.40         6.18 o                         
   1   3  11          0.34          8.57         5.18 o                         
   2   3  11          0.38          1.69         8.92 o                         
   3   3  11          3.49         17.29         6.40 o                         
   4   3  11         29.01         33.04        14.27 o                         
   5   3  11         51.65         79.63         8.36 o                         
   6   3  11          0.00         23.09         7.43 o                         
   7   3  11         45.17         60.67         7.79 o                         
   8   3  11          3.30          4.31         7.19 o                         
 -15   4  11         31.43         46.19         8.09 o                         
 -14   4  11         17.17         14.54         9.36 o                         
 -13   4  11          2.32         15.69         6.70 o                         
 -12   4  11          2.17         -2.74         2.74 o                         
 -11   4  11          0.80         -2.20         3.22 o                         
 -10   4  11       1476.30       1812.26        33.73 o                         
  -9   4  11         29.76         40.03         4.54 o                         
  -8   4  11         24.58         21.72         4.86 o                         
  -7   4  11        125.38         93.05         6.53 o                         
  -6   4  11        335.21        357.62        10.06 o                         
  -5   4  11       1652.88       1672.21        71.29 o                         
  -4   4  11       1857.20       1871.01        74.27 o                         
  -3   4  11          1.62         -8.40        10.00 o                         
  -2   4  11        294.33        338.69         7.82 o                         
  -1   4  11        360.95        351.85         8.19 o                         
   0   4  11         66.86         62.69         6.09 o                         
   1   4  11         30.35         28.37         5.52 o                         
   2   4  11        105.47        115.02        10.35 o                         
   3   4  11        144.58        138.09        18.38 o                         
   4   4  11         30.85         14.69         6.69 o                         
   5   4  11          3.17         10.60        14.53 o                         
   6   4  11         71.01         54.46         8.97 o                         
   7   4  11         12.75         21.75         8.89 o                         
   8   4  11        170.81        147.11         9.03 o                         
 -15   5  11          0.12         -0.88         8.09 o                         
 -14   5  11         66.59         78.07        20.25 o                         
 -13   5  11         10.81         13.14        10.34 o                         
 -12   5  11          2.76          3.73         7.54 o                         
 -11   5  11        217.72        196.47         9.89 o                         
 -10   5  11        198.79        186.84         5.95 o                         
  -9   5  11         31.45         35.40         6.12 o                         
  -8   5  11        234.82        202.40         8.99 o                         
  -7   5  11         38.31         26.28         4.88 o                         
  -6   5  11         32.15         33.32         8.45 o                         
  -5   5  11          3.98          5.01         5.79 o                         
  -4   5  11        648.22        579.26        33.19 o                         
  -3   5  11        385.79        413.91         8.17 o                         
  -2   5  11        275.51        287.82         7.66 o                         
  -1   5  11          8.05          7.38         5.97 o                         
   0   5  11        169.12        120.46        13.37 o                         
   1   5  11         38.37         25.62         6.33 o                         
   2   5  11          6.92          8.74         6.18 o                         
   3   5  11          2.01         -6.09         6.09 o                         
   4   5  11         19.45         32.49         5.94 o                         
   5   5  11         13.17         10.34         8.35 o                         
   6   5  11          7.98          2.01         7.65 o                         
   7   5  11         14.30         12.04         7.65 o                         
 -14   6  11         16.09         14.43        13.79 o                         
 -13   6  11          0.01          4.98        14.32 o                         
 -12   6  11         24.28         33.80         9.26 o                         
 -11   6  11          6.43          4.06         4.53 o                         
 -10   6  11          1.27          5.30         4.43 o                         
  -9   6  11          6.15          0.97         3.54 o                         
  -8   6  11         19.82         22.40         3.97 o                         
  -7   6  11         11.59          2.17         3.98 o                         
  -6   6  11          2.40         -2.89         3.29 o                         
  -5   6  11          3.64          6.18         5.03 o                         
  -4   6  11         12.08         20.07         4.75 o                         
  -3   6  11         32.56         44.38         6.69 o                         
  -2   6  11         27.72          7.86         5.23 o                         
  -1   6  11         50.79         60.25         5.96 o                         
   0   6  11         26.07         12.07         5.46 o                         
   1   6  11         27.57         19.05         4.57 o                         
   2   6  11          4.79         21.01         6.04 o                         
   3   6  11         96.01         64.78        19.11 o                         
   4   6  11          1.19         -2.79         6.71 o                         
   5   6  11          0.81          4.73         6.03 o                         
   6   6  11         19.48          9.57         6.73 o                         
 -13   7  11         40.92         22.57        16.07 o                         
 -12   7  11         24.60         -3.86         8.49 o                         
 -11   7  11          1.02          8.79         2.78 o                         
 -10   7  11        178.31        167.21         6.93 o                         
  -9   7  11          2.69          4.98         3.32 o                         
  -8   7  11          1.50         14.09         4.07 o                         
  -7   7  11         69.82         68.76         6.09 o                         
  -6   7  11         81.71         69.32         8.81 o                         
  -5   7  11          7.47          2.14        10.30 o                         
  -4   7  11          0.11         -0.39         3.98 o                         
  -3   7  11         31.79         24.35         4.62 o                         
  -2   7  11        198.14        201.35        16.77 o                         
  -1   7  11          0.92         -0.48         5.68 o                         
   0   7  11         32.52         44.10         5.11 o                         
   1   7  11          2.54          1.20        13.23 o                         
   2   7  11        110.91        121.89         5.97 o                         
   3   7  11         17.32         21.64         5.74 o                         
   4   7  11        143.27        123.38         5.99 o                         
   5   7  11          6.03          3.98         6.65 o                         
   6   7  11          4.32        -10.21        10.21 o                         
 -12   8  11         87.30         83.37        15.23 o                         
 -11   8  11         13.26         13.48         2.94 o                         
 -10   8  11          4.62         -3.74         4.80 o                         
  -9   8  11          8.29          0.42         5.54 o                         
  -8   8  11         44.51         44.64         5.86 o                         
  -7   8  11         58.63         60.42         3.97 o                         
  -6   8  11          0.47          1.14         3.60 o                         
  -5   8  11          6.77         -1.52         4.63 o                         
  -4   8  11         47.24         29.59         7.20 o                         
  -3   8  11          8.01          5.18         3.82 o                         
  -2   8  11         84.90         61.98         9.35 o                         
  -1   8  11          1.32         -4.36         4.36 o                         
   0   8  11          2.50          3.40         7.30 o                         
   1   8  11          7.92          4.22        11.18 o                         
   2   8  11         66.01         74.00         7.90 o                         
   3   8  11          0.00         -8.51         8.51 o                         
   4   8  11         13.48         13.60         5.80 o                         
 -10   9  11          1.30         -3.56         3.56 o                         
  -9   9  11          4.81          4.46         5.20 o                         
  -8   9  11         25.16         19.46         5.15 o                         
  -7   9  11          9.70          0.41         4.27 o                         
  -6   9  11          6.18         -2.67         3.36 o                         
  -5   9  11          0.08          7.43         9.13 o                         
  -4   9  11         17.67         23.06         6.42 o                         
  -3   9  11         20.84         20.31         4.06 o                         
  -2   9  11          7.56         -8.06         8.06 o                         
  -1   9  11         48.67         38.20         9.41 o                         
   0   9  11          0.05         -5.96         5.96 o                         
   1   9  11          0.00         -9.60        14.88 o                         
   2   9  11         17.05          5.07         8.67 o                         
  -8  10  11          0.09          3.69         6.35 o                         
  -7  10  11         12.98         16.78         4.08 o                         
  -6  10  11          6.02          0.82         3.38 o                         
  -5  10  11        146.89        122.86        10.85 o                         
  -4  10  11          9.76          3.82         3.21 o                         
  -3  10  11          0.01         -6.41         6.41 o                         
  -2  10  11         47.61         39.23         8.01 o                         
  -1  10  11          6.54         -0.92         8.85 o                         
   0  10  11          0.65          9.46         7.86 o                         
 -16   0  12         39.84         36.93         6.10 o                         
 -15   0  12         17.56         22.02         4.30 o                         
 -14   0  12        109.23        119.38         9.19 o                         
 -13   0  12        234.76        234.47        11.13 o                         
 -12   0  12        114.63        137.66        25.02 o                         
 -11   0  12         19.85          7.00         5.13 o                         
 -10   0  12         75.86         70.12        13.55 o                         
  -9   0  12         53.45         44.25         5.95 o                         
  -8   0  12        180.06        314.98        40.43 o                         
  -7   0  12        114.16        140.64         6.49 o                         
  -6   0  12         16.03         18.29         5.84 o                         
  -5   0  12        140.74        168.92        14.95 o                         
  -4   0  12         15.96          6.55         5.40 o                         
  -3   0  12        248.60        223.93        28.15 o                         
  -2   0  12        240.33        263.90        25.35 o                         
  -1   0  12          0.19          0.48         5.86 o                         
   0   0  12         57.89         61.23         8.62 o                         
   1   0  12          9.69         -1.15         8.21 o                         
   2   0  12        203.99        177.58        10.45 o                         
   3   0  12          3.41         16.65         7.96 o                         
   4   0  12        107.69        133.43        12.35 o                         
   5   0  12          3.26        -10.75        10.75 o                         
   6   0  12        159.89        169.03        12.63 o                         
   7   0  12        102.90        130.60        13.20 o                         
   8   0  12          3.48         -1.77         9.49 o                         
 -16   1  12          5.36          4.93         3.24 o                         
 -15   1  12          2.45          4.43         5.89 o                         
 -14   1  12        131.30        133.73         3.91 o                         
 -13   1  12          6.40         15.25         3.17 o                         
 -12   1  12          3.72         14.75         3.61 o                         
 -11   1  12        137.06        158.00         9.71 o                         
 -10   1  12         61.78         51.43         4.22 o                         
  -9   1  12         68.96         63.54         5.63 o                         
  -8   1  12          0.35         -4.58         4.58 o                         
  -7   1  12        130.41        134.19         6.17 o                         
  -6   1  12         58.07         68.25         9.47 o                         
  -5   1  12          0.00         -5.38         5.38 o                         
  -4   1  12          8.58         19.07         4.59 o                         
  -3   1  12        366.39        387.66        20.51 o                         
  -2   1  12        177.71        164.33        12.30 o                         
  -1   1  12         29.24         25.48         6.51 o                         
   0   1  12         49.26         42.57         5.20 o                         
   1   1  12         36.71         31.89         6.26 o                         
   2   1  12         11.00         18.46         5.81 o                         
   3   1  12          1.42          0.26        16.57 o                         
   4   1  12        101.37        100.02         7.53 o                         
   5   1  12         22.18         23.01        19.23 o                         
   6   1  12         62.15         70.91        20.43 o                         
   7   1  12          6.31         20.47         7.75 o                         
   8   1  12         67.44         78.81         9.97 o                         
 -16   2  12         11.82          6.16         5.50 o                         
 -15   2  12         13.85         14.73         3.07 o                         
 -14   2  12         59.99         67.52         6.01 o                         
 -13   2  12          7.52          7.65         4.42 o                         
 -12   2  12         36.43         23.86         4.74 o                         
 -11   2  12         52.78         31.00         5.11 o                         
 -10   2  12          9.24         10.38         4.83 o                         
  -9   2  12        496.73        568.57         8.55 o                         
  -8   2  12         28.23         40.48         6.15 o                         
  -7   2  12        118.56        108.22         6.24 o                         
  -6   2  12         33.31         33.51         5.58 o                         
  -5   2  12          1.66         -5.21         5.21 o                         
  -4   2  12       1488.70       1819.58        14.06 o                         
  -3   2  12         79.23         80.69         6.42 o                         
  -2   2  12          0.78         -1.55         5.42 o                         
  -1   2  12        248.14        264.93         7.45 o                         
   0   2  12          8.89          2.61         5.70 o                         
   1   2  12          1.08         -6.08         6.08 o                         
   2   2  12         66.31         88.26         7.25 o                         
   3   2  12         94.61         83.85         8.18 o                         
   4   2  12         36.39         45.85        39.45 o                         
   5   2  12          8.24         15.85         7.23 o                         
   6   2  12         33.61         27.64         7.18 o                         
   7   2  12          1.89          7.32         7.85 o                         
 -16   3  12          3.54          7.15        13.36 o                         
 -15   3  12          0.84          1.25        14.11 o                         
 -14   3  12          0.06         -2.45         2.80 o                         
 -13   3  12         22.83         10.53         4.69 o                         
 -12   3  12         81.27         76.35         6.47 o                         
 -11   3  12          0.89         -3.10         4.50 o                         
 -10   3  12        468.56        540.62         8.28 o                         
  -9   3  12        188.15        168.42         8.19 o                         
  -8   3  12         29.43         24.97         5.85 o                         
  -7   3  12          2.80          4.81         7.09 o                         
  -6   3  12         13.04         18.17         7.28 o                         
  -5   3  12        244.52        220.88         7.86 o                         
  -4   3  12         52.20         61.33         6.21 o                         
  -3   3  12         36.63         24.87         4.80 o                         
  -2   3  12        190.99        181.45        14.55 o                         
  -1   3  12         35.33         49.19        10.01 o                         
   0   3  12         33.93         40.13         6.52 o                         
   1   3  12         81.13         75.66         6.91 o                         
   2   3  12        748.62        782.32        30.54 o                         
   3   3  12          0.21         -2.58         5.30 o                         
   4   3  12          7.74         -9.45        10.38 o                         
   5   3  12          0.15         -6.68         6.68 o                         
   6   3  12          1.80         16.26         7.46 o                         
   7   3  12          0.49          9.19         7.35 o                         
 -15   4  12         10.01         12.90        10.86 o                         
 -14   4  12         42.78         55.36         7.59 o                         
 -13   4  12         14.19          6.31         3.32 o                         
 -12   4  12          0.92         -3.83         3.83 o                         
 -11   4  12          0.63          5.29         4.19 o                         
 -10   4  12         99.54        112.75         4.92 o                         
  -9   4  12        183.13        170.58        19.32 o                         
  -8   4  12          0.43         -4.89         5.12 o                         
  -7   4  12          9.76         22.06         4.95 o                         
  -6   4  12        153.31        140.20         7.48 o                         
  -5   4  12          1.54          9.69         6.43 o                         
  -4   4  12        153.20        154.37        10.78 o                         
  -3   4  12        343.18        342.47         9.32 o                         
  -2   4  12        126.61        118.79         7.17 o                         
  -1   4  12          3.60         11.75         6.12 o                         
   0   4  12         51.01         42.23         6.57 o                         
   1   4  12         81.73         46.70         7.12 o                         
   2   4  12         16.70          3.95         5.63 o                         
   3   4  12         13.83         21.78         5.48 o                         
   4   4  12          0.98         -7.20         7.20 o                         
   5   4  12          2.94         -9.32         9.32 o                         
   6   4  12          2.09         -7.30         7.30 o                         
   7   4  12         11.44         -7.49         7.49 o                         
 -15   5  12         30.59         14.00         7.71 o                         
 -14   5  12          0.96          3.41         7.14 o                         
 -13   5  12         22.17         19.07         7.37 o                         
 -12   5  12         25.46         32.48         4.09 o                         
 -11   5  12        147.59        152.58         8.51 o                         
 -10   5  12         85.99         70.20         5.01 o                         
  -9   5  12         15.99          7.97         5.07 o                         
  -8   5  12          6.40         -3.58         4.87 o                         
  -7   5  12          0.70          2.88         4.89 o                         
  -6   5  12         41.87         -0.31         6.17 o                         
  -5   5  12         53.66         27.48         7.48 o                         
  -4   5  12        341.28        330.19         8.68 o                         
  -3   5  12         19.37          8.14         6.94 o                         
  -2   5  12        114.63        114.60         6.72 o                         
  -1   5  12         20.93         28.01         5.87 o                         
   0   5  12         14.65         22.97         5.33 o                         
   1   5  12          0.03         13.39         6.59 o                         
   2   5  12          0.18         14.57         6.42 o                         
   3   5  12         27.03         15.96         7.51 o                         
   4   5  12         29.82         31.95         8.15 o                         
   5   5  12         47.54         37.41         6.18 o                         
   6   5  12          7.33         -2.71         7.29 o                         
 -14   6  12         88.80         80.99         8.84 o                         
 -13   6  12         15.10         10.05         7.28 o                         
 -12   6  12          1.79         -0.74         3.12 o                         
 -11   6  12         34.34         19.89         4.60 o                         
 -10   6  12         30.86         25.40         4.77 o                         
  -9   6  12         53.45         58.96         3.88 o                         
  -8   6  12         18.40         16.28         5.07 o                         
  -7   6  12          7.70          0.42         9.30 o                         
  -6   6  12         30.72          1.64         9.49 o                         
  -5   6  12         40.07         32.77         7.52 o                         
  -4   6  12         29.50         16.18         5.85 o                         
  -3   6  12         14.60          5.50         6.58 o                         
  -2   6  12          6.95          1.43         6.94 o                         
  -1   6  12          0.37         -2.61         5.46 o                         
   0   6  12         14.40         19.82         6.40 o                         
   1   6  12          0.20          1.18         5.32 o                         
   2   6  12         53.57         46.06         6.02 o                         
   3   6  12         75.40         75.97        10.23 o                         
   4   6  12         49.99         32.41         5.23 o                         
   5   6  12         16.35         14.98         5.61 o                         
 -13   7  12          9.32         20.03        12.99 o                         
 -12   7  12          4.01          4.11         8.28 o                         
 -11   7  12          0.86         -4.81         4.81 o                         
 -10   7  12         75.06         78.00         6.16 o                         
  -9   7  12          3.60          7.29         3.84 o                         
  -8   7  12        120.22        106.85         5.70 o                         
  -7   7  12         12.64         10.93         3.72 o                         
  -6   7  12         28.52         23.87         4.02 o                         
  -5   7  12         35.86         26.73         4.52 o                         
  -4   7  12         30.31         24.63         5.59 o                         
  -3   7  12         18.96          1.74        10.47 o                         
  -2   7  12          5.11          6.12         5.51 o                         
  -1   7  12          1.71         -0.43         4.99 o                         
   0   7  12          6.28         16.63         5.50 o                         
   1   7  12         38.69         24.49         8.07 o                         
   2   7  12         19.84         15.07         5.61 o                         
   3   7  12          0.32          1.49         6.26 o                         
   4   7  12          7.67         -3.55         5.60 o                         
 -11   8  12          4.51         -1.54         3.20 o                         
 -10   8  12         37.90         30.13         5.13 o                         
  -9   8  12         30.02         21.22         8.96 o                         
  -8   8  12          0.70         -1.16         4.53 o                         
  -7   8  12          8.60         12.24         3.94 o                         
  -6   8  12          8.83          8.44         6.23 o                         
  -5   8  12          3.24         -6.36         7.71 o                         
  -4   8  12         10.34         15.80         5.05 o                         
  -3   8  12          5.15          1.88         7.28 o                         
  -2   8  12         30.33         16.01         5.75 o                         
  -1   8  12          0.23         -2.13         8.45 o                         
   0   8  12          0.00         -4.64         5.08 o                         
   1   8  12         69.90         86.54         8.45 o                         
   2   8  12         27.47         20.84         8.91 o                         
   3   8  12         65.51         30.54         6.22 o                         
  -9   9  12          3.03          4.99         3.80 o                         
  -8   9  12          2.67          2.91         4.44 o                         
  -7   9  12          5.54         21.58         6.27 o                         
  -6   9  12         49.88         43.49         9.16 o                         
  -5   9  12          6.09          3.62         3.67 o                         
  -4   9  12          7.92          6.21         3.59 o                         
  -3   9  12         11.87          6.97         9.83 o                         
  -2   9  12         56.70         50.80         5.25 o                         
  -1   9  12        143.85        104.69        11.24 o                         
   0   9  12         14.87         17.74         6.60 o                         
   1   9  12         11.61          0.50         6.95 o                         
  -5  10  12        115.41        156.53        12.45 o                         
  -4  10  12          0.14         13.93        18.74 o                         
  -3  10  12         11.90          2.92        13.82 o                         
 -16   1  13         37.67         16.29         4.65 o                         
 -15   1  13          4.02          4.58         4.07 o                         
 -14   1  13        100.23         82.35         6.81 o                         
 -13   1  13          0.01         -4.02         5.13 o                         
 -12   1  13         13.35         14.40         3.89 o                         
 -11   1  13        117.50        131.31         5.08 o                         
 -10   1  13        312.29        358.49         8.71 o                         
  -9   1  13         79.01         64.53         5.91 o                         
  -8   1  13         55.70         71.15         5.54 o                         
  -7   1  13         10.09          1.99         5.48 o                         
  -6   1  13          9.33         26.26         4.99 o                         
  -5   1  13         37.73         50.01         5.05 o                         
  -4   1  13        199.48        231.94        11.01 o                         
  -3   1  13         19.20         10.61         6.61 o                         
  -2   1  13         16.19         17.64         5.97 o                         
  -1   1  13         21.26         10.55         5.97 o                         
   0   1  13        171.88        176.46         8.79 o                         
   1   1  13         44.99         44.27         8.53 o                         
   2   1  13         50.37         45.78         6.67 o                         
   3   1  13         78.68         62.36         7.46 o                         
   4   1  13        123.83        116.42         8.85 o                         
   5   1  13         13.04         33.49         7.69 o                         
   6   1  13         41.13         51.98         8.22 o                         
   7   1  13         59.90         76.19         8.86 o                         
 -16   2  13          5.60          3.41         9.73 o                         
 -15   2  13          9.09         -1.82         4.46 o                         
 -14   2  13          8.92         -1.04         4.80 o                         
 -13   2  13          0.75         -2.79         4.40 o                         
 -12   2  13         38.99         41.74         6.61 o                         
 -11   2  13        107.77         81.44         7.56 o                         
 -10   2  13         15.64         15.49         5.70 o                         
  -9   2  13          7.23          2.15         4.62 o                         
  -8   2  13         36.72         27.77         6.36 o                         
  -7   2  13         11.02         11.48         4.62 o                         
  -6   2  13         62.17         59.35         7.48 o                         
  -5   2  13         17.37         29.01         5.72 o                         
  -4   2  13       1191.35       1110.51        87.77 o                         
  -3   2  13        167.92        165.96         7.13 o                         
  -2   2  13         22.68          5.58         4.84 o                         
  -1   2  13          1.60         -3.06         5.96 o                         
   0   2  13         42.94         33.37         7.19 o                         
   1   2  13          4.33         -0.52         5.31 o                         
   2   2  13        145.87        164.98        48.07 o                         
   3   2  13         15.31          8.24         6.84 o                         
   4   2  13          1.67          6.92         7.23 o                         
   5   2  13          0.13         -8.07         8.07 o                         
   6   2  13          1.66          0.75         8.79 o                         
 -15   3  13         32.56         30.52         7.43 o                         
 -14   3  13         19.02         22.96         4.43 o                         
 -13   3  13          2.75         11.58         4.51 o                         
 -12   3  13         39.38         33.81         5.26 o                         
 -11   3  13          2.07         -5.19         5.19 o                         
 -10   3  13         57.16         43.88         5.19 o                         
  -9   3  13          7.09         -6.13         6.13 o                         
  -8   3  13          0.81          1.13         4.88 o                         
  -7   3  13          0.22         19.69         5.56 o                         
  -6   3  13          4.88         -6.25         6.25 o                         
  -5   3  13        298.37        298.37         8.94 o                         
  -4   3  13        169.92        159.93         8.44 o                         
  -3   3  13          1.24          7.02         6.58 o                         
  -2   3  13          2.76         -1.35         5.23 o                         
  -1   3  13         32.69          5.95         7.12 o                         
   0   3  13         72.57         47.56         6.76 o                         
   1   3  13          5.73          9.02         6.41 o                         
   2   3  13         36.97         21.87         7.29 o                         
   3   3  13         38.29         18.82        11.67 o                         
   4   3  13          1.11          6.75         6.68 o                         
   5   3  13         31.40         19.14         7.51 o                         
   6   3  13         14.21         32.26         8.17 o                         
 -15   4  13         13.37          8.05         7.68 o                         
 -14   4  13          0.18         12.60         6.43 o                         
 -13   4  13         29.55         36.17         4.63 o                         
 -12   4  13         17.61         10.23         4.78 o                         
 -11   4  13        149.79        129.00         6.22 o                         
 -10   4  13        105.18         93.35         5.84 o                         
  -9   4  13          0.58         -4.53         4.53 o                         
  -8   4  13         44.18         65.89         7.61 o                         
  -7   4  13         10.75         18.69         5.27 o                         
  -6   4  13          8.22         29.51         6.23 o                         
  -5   4  13          1.03          2.10         5.46 o                         
  -4   4  13          4.56         -5.18         7.26 o                         
  -3   4  13         28.65         31.85         6.47 o                         
  -2   4  13         36.64         31.01         6.02 o                         
  -1   4  13         22.28         10.00         7.17 o                         
   0   4  13          2.02          2.06         6.33 o                         
   1   4  13          0.20         -7.97         7.97 o                         
   2   4  13          0.13          2.42         6.26 o                         
   3   4  13          1.02         -5.80         5.80 o                         
   4   4  13         30.39         45.30         8.15 o                         
   5   4  13          9.84         20.16         7.31 o                         
   6   4  13          0.32         -7.64         7.64 o                         
 -14   5  13         16.89          7.16         7.17 o                         
 -13   5  13          0.20          0.65         2.45 o                         
 -12   5  13        107.78         88.09         5.84 o                         
 -11   5  13        182.57        129.49         6.58 o                         
 -10   5  13         40.04         45.98         4.97 o                         
  -9   5  13         45.23         33.22         5.17 o                         
  -8   5  13          0.02         -3.20         4.32 o                         
  -7   5  13         42.76         41.83         5.90 o                         
  -6   5  13         32.03         33.74         5.09 o                         
  -5   5  13         20.17         17.44         5.54 o                         
  -4   5  13         86.89         68.30         7.55 o                         
  -3   5  13         74.99         71.20         6.79 o                         
  -2   5  13          1.22          4.28         6.10 o                         
  -1   5  13          4.81         -4.85         4.85 o                         
   0   5  13          8.58          2.52         6.00 o                         
   1   5  13          1.11         -0.94         7.13 o                         
   2   5  13         49.60         44.48         7.34 o                         
   3   5  13         10.25          2.58         6.86 o                         
   4   5  13         33.92         40.90         7.89 o                         
   5   5  13          2.92          5.21         6.72 o                         
 -13   6  13         32.93          8.98         7.62 o                         
 -12   6  13         17.22         10.00         3.12 o                         
 -11   6  13          9.31          2.38         3.56 o                         
 -10   6  13          0.95         -3.65         3.65 o                         
  -9   6  13         47.11         42.36         5.66 o                         
  -8   6  13          0.00         -4.79         4.79 o                         
  -7   6  13          1.53         -0.02         4.78 o                         
  -6   6  13         85.67         85.71         5.72 o                         
  -5   6  13         42.78         22.17         7.87 o                         
  -4   6  13         39.63         40.75         6.52 o                         
  -3   6  13          0.01         -0.78         6.11 o                         
  -2   6  13          7.66         12.31         5.14 o                         
  -1   6  13          0.38         -3.49         5.11 o                         
   0   6  13         48.03         84.57         7.61 o                         
   1   6  13         36.38         26.07         8.55 o                         
   2   6  13          4.92          0.95         6.52 o                         
   3   6  13          1.82         -1.36         6.48 o                         
   4   6  13         27.76          7.90         6.76 o                         
 -12   7  13         86.95         77.21         4.79 o                         
 -11   7  13          1.97          0.70         3.49 o                         
 -10   7  13         77.35         66.60         9.34 o                         
  -9   7  13         54.82         53.15         9.54 o                         
  -8   7  13          8.14          3.61         4.75 o                         
  -7   7  13          0.01          0.29         3.96 o                         
  -6   7  13          8.94         -3.73         5.08 o                         
  -5   7  13         20.02         18.49         4.26 o                         
  -4   7  13        100.11         80.88         5.10 o                         
  -3   7  13          0.20          4.75         4.42 o                         
  -2   7  13         47.95         36.77        11.34 o                         
  -1   7  13         60.41         52.67         9.24 o                         
   0   7  13          0.04         -3.74         6.30 o                         
   1   7  13         10.71         12.49         6.03 o                         
   2   7  13          0.02         15.18         5.21 o                         
   3   7  13         10.08          2.29         5.91 o                         
 -11   8  13          2.12          6.03         5.93 o                         
 -10   8  13          0.07         -3.68         3.68 o                         
  -9   8  13          1.63          1.51         5.78 o                         
  -8   8  13          4.56         18.11         5.13 o                         
  -7   8  13          8.34         20.22         4.64 o                         
  -6   8  13          1.43         -0.98         3.93 o                         
  -5   8  13         32.36         45.04         8.22 o                         
  -4   8  13         43.11         34.87         4.44 o                         
  -3   8  13          2.39          6.15         4.57 o                         
  -2   8  13         63.46         69.28         5.72 o                         
  -1   8  13         50.83         61.37         7.10 o                         
   0   8  13          4.62         -2.49         5.76 o                         
   1   8  13          0.02         -2.92         5.00 o                         
  -8   9  13          6.15         -0.56         4.44 o                         
  -7   9  13          0.49         -4.40         4.73 o                         
  -6   9  13         16.35         17.06         3.93 o                         
  -5   9  13         59.13         34.19        14.87 o                         
  -4   9  13        163.90        124.47         5.89 o                         
  -3   9  13         41.59         29.33         7.36 o                         
  -2   9  13          3.29         -4.49         4.49 o                         
  -1   9  13         17.27         13.77         5.63 o                         
 -16   0  14         24.14          8.70         6.03 o                         
 -15   0  14         33.38         45.90         7.68 o                         
 -14   0  14        136.07        106.87        28.70 o                         
 -13   0  14          3.34         -5.93        10.64 o                         
 -12   0  14        160.28        158.51        20.66 o                         
 -11   0  14          2.52          0.66         7.19 o                         
 -10   0  14        363.06        332.90         9.07 o                         
  -9   0  14         37.25         47.68         6.41 o                         
  -8   0  14        132.51        128.89         6.80 o                         
  -7   0  14         14.52         23.60         6.46 o                         
  -6   0  14        355.04        438.62         9.46 o                         
  -5   0  14         49.97        104.61        27.47 o                         
  -4   0  14        436.57        465.84        30.68 o                         
  -3   0  14       2339.60       2524.72       248.50 o                         
  -2   0  14          0.31         -8.91         8.91 o                         
  -1   0  14          0.22          4.39         9.38 o                         
   0   0  14          9.70          5.82         9.06 o                         
   1   0  14         62.53         49.07        10.45 o                         
   2   0  14        395.80        431.18        15.48 o                         
   3   0  14         65.68         35.64        12.22 o                         
   4   0  14         77.62        115.20        14.14 o                         
   5   0  14          0.02         22.54        12.28 o                         
   6   0  14         18.37         16.66        11.41 o                         
 -15   1  14         62.70         40.90         6.41 o                         
 -14   1  14          2.48          5.70         4.70 o                         
 -13   1  14          0.04          2.22         3.64 o                         
 -12   1  14          0.38         -5.51         5.51 o                         
 -11   1  14          4.55          8.32         5.49 o                         
 -10   1  14         40.56         39.15         5.15 o                         
  -9   1  14        342.06        363.60        10.11 o                         
  -8   1  14          5.77         27.91         5.10 o                         
  -7   1  14         17.63          7.23         5.25 o                         
  -6   1  14        122.00        153.76         7.78 o                         
  -5   1  14          9.98          1.81         5.44 o                         
  -4   1  14        594.23        837.12        40.48 o                         
  -3   1  14         48.84         65.51         6.79 o                         
  -2   1  14         40.75         50.74         6.63 o                         
  -1   1  14         63.50         60.40         6.40 o                         
   0   1  14         26.57         17.76         6.66 o                         
   1   1  14         10.61          9.42        10.19 o                         
   2   1  14         57.10         43.82         7.93 o                         
   3   1  14        166.98        141.21        24.13 o                         
   4   1  14         11.75         26.85         8.34 o                         
   5   1  14          8.46         13.80         8.48 o                         
   6   1  14          3.84         -3.39        10.38 o                         
 -15   2  14         11.49         10.80         5.19 o                         
 -14   2  14          0.10         -4.26         4.26 o                         
 -13   2  14         18.28         24.23         4.84 o                         
 -12   2  14          0.42          6.79         5.71 o                         
 -11   2  14         32.94         18.99         6.18 o                         
 -10   2  14        149.03        174.07         7.08 o                         
  -9   2  14         17.95          9.54         6.24 o                         
  -8   2  14          0.33         -5.93         5.93 o                         
  -7   2  14        121.21        142.70         8.08 o                         
  -6   2  14         90.85         99.99        13.81 o                         
  -5   2  14          8.73         16.86         6.39 o                         
  -4   2  14         27.78         22.53         6.83 o                         
  -3   2  14         84.95         81.37         6.68 o                         
  -2   2  14          3.62         15.53         6.07 o                         
  -1   2  14         11.95          6.87         6.94 o                         
   0   2  14         36.95         49.70         6.04 o                         
   1   2  14         22.96         29.32         7.78 o                         
   2   2  14         12.43         45.13         7.29 o                         
   3   2  14         38.55         45.47        12.72 o                         
   4   2  14         29.80         29.79         7.97 o                         
   5   2  14         16.53         13.81         7.61 o                         
 -15   3  14          0.11         -4.21         4.21 o                         
 -14   3  14         39.64         27.42         5.36 o                         
 -13   3  14        143.88        122.85         8.53 o                         
 -12   3  14         12.11         20.32         5.81 o                         
 -11   3  14          1.42         10.63         5.53 o                         
 -10   3  14         10.27         -2.69         4.77 o                         
  -9   3  14         32.51         51.83         7.70 o                         
  -8   3  14         51.13         57.86         5.40 o                         
  -7   3  14         60.57         69.55         6.72 o                         
  -6   3  14         13.15          3.21         5.77 o                         
  -5   3  14         53.81         47.39         7.12 o                         
  -4   3  14         80.67         68.68         6.04 o                         
  -3   3  14          6.91         13.42         7.19 o                         
  -2   3  14         21.67         14.33         7.01 o                         
  -1   3  14          1.83         10.80         6.87 o                         
   0   3  14          0.01         -5.33         6.47 o                         
   1   3  14          2.92         22.34         7.16 o                         
   2   3  14          1.34         -8.03         8.03 o                         
   3   3  14          7.86          9.81        25.39 o                         
   4   3  14          8.91          4.48         7.33 o                         
   5   3  14         70.05        103.54        40.17 o                         
 -14   4  14         31.25         42.26         4.54 o                         
 -13   4  14          2.25         14.84         4.77 o                         
 -12   4  14          0.00          6.71         4.69 o                         
 -11   4  14         31.42         23.55         4.98 o                         
 -10   4  14          8.31          1.62         5.16 o                         
  -9   4  14         59.04         70.60         8.19 o                         
  -8   4  14          2.44          0.94         5.18 o                         
  -7   4  14          2.24          2.18         4.45 o                         
  -6   4  14         71.07         61.11         6.75 o                         
  -5   4  14         23.17         11.39         7.07 o                         
  -4   4  14         58.08         52.20         7.79 o                         
  -3   4  14          9.08         10.90         6.50 o                         
  -2   4  14         50.31         20.17         7.81 o                         
  -1   4  14          8.43         22.31         6.22 o                         
   0   4  14          1.34         -6.63         6.63 o                         
   1   4  14          0.02         -8.34         8.34 o                         
   2   4  14          3.38          6.69         6.19 o                         
   3   4  14         42.31         53.30         9.67 o                         
   4   4  14          0.27          2.40         7.29 o                         
 -14   5  14         71.82         90.75        13.12 o                         
 -13   5  14        107.33         64.72        10.06 o                         
 -12   5  14          0.10          8.30         7.59 o                         
 -11   5  14         10.80          8.60         4.82 o                         
 -10   5  14         33.75         34.52         7.64 o                         
  -9   5  14         16.34         34.99         5.84 o                         
  -8   5  14        256.63        301.45         8.97 o                         
  -7   5  14         19.35         15.23         5.74 o                         
  -6   5  14         17.24         27.45         6.90 o                         
  -5   5  14          0.15          2.45         6.48 o                         
  -4   5  14          0.33         15.77         5.92 o                         
  -3   5  14          9.00          3.40         6.58 o                         
  -2   5  14         23.73         16.85         7.23 o                         
  -1   5  14          1.25         -6.61         8.11 o                         
   0   5  14          0.61         -6.90         6.90 o                         
   1   5  14          0.31         -8.35         8.35 o                         
   2   5  14          4.16         20.97         7.82 o                         
   3   5  14          8.88          6.59         6.42 o                         
   4   5  14          5.11          1.47         8.54 o                         
 -13   6  14         60.66          8.85        23.38 o                         
 -12   6  14         40.79         50.35         5.09 o                         
 -11   6  14          0.06          0.22         4.73 o                         
 -10   6  14          2.30          7.82         4.85 o                         
  -9   6  14         43.24         59.02         8.83 o                         
  -8   6  14          3.83          7.08         5.63 o                         
  -7   6  14         68.09         53.31         6.50 o                         
  -6   6  14         45.35         32.23         8.02 o                         
  -5   6  14         21.45         10.89         6.03 o                         
  -4   6  14         68.27         64.84         8.51 o                         
  -3   6  14          5.61         22.76         7.58 o                         
  -2   6  14         27.85         22.32         7.93 o                         
  -1   6  14          4.74         -7.13         7.13 o                         
   0   6  14          3.34         -0.93         7.00 o                         
   1   6  14         15.47         14.78         8.80 o                         
   2   6  14         63.36         49.96         6.34 o                         
   3   6  14         21.52         21.44         6.42 o                         
 -11   7  14         41.02         39.18         8.78 o                         
 -10   7  14         13.44         22.44         4.06 o                         
  -9   7  14         17.30         11.85         4.35 o                         
  -8   7  14         12.23          7.31         4.08 o                         
  -7   7  14          3.14          4.66         3.85 o                         
  -6   7  14          9.73          4.29         4.55 o                         
  -5   7  14         24.83         27.24         4.37 o                         
  -4   7  14          8.63          8.24         5.16 o                         
  -3   7  14          4.36         16.98         6.81 o                         
  -2   7  14         21.55         32.74         6.34 o                         
  -1   7  14          6.79         12.40        10.73 o                         
   0   7  14         16.41         25.57         6.35 o                         
   1   7  14          0.76          0.49         8.72 o                         
  -9   8  14          4.86          8.60         8.75 o                         
  -8   8  14         19.63         10.74         4.40 o                         
  -7   8  14         35.02         39.31        10.32 o                         
  -6   8  14         36.15         29.11         5.61 o                         
  -5   8  14          0.54         -2.65         4.50 o                         
  -4   8  14          3.35          7.73         5.33 o                         
  -3   8  14        127.80        120.49        17.72 o                         
  -2   8  14         31.16         14.06         5.72 o                         
  -1   8  14          0.48         -2.03         5.46 o                         
 -15   1  15         72.90         80.07         7.02 o                         
 -14   1  15         14.38          3.54         5.72 o                         
 -13   1  15         84.20         93.90         8.92 o                         
 -12   1  15         92.64         90.84         6.92 o                         
 -11   1  15         69.43         84.28         5.82 o                         
 -10   1  15          3.33          7.36         6.34 o                         
  -9   1  15         28.80         24.35         5.53 o                         
  -8   1  15         78.82        109.45        12.17 o                         
  -7   1  15         31.48         26.89         6.73 o                         
  -6   1  15         40.82         64.12         8.29 o                         
  -5   1  15         66.50         56.41         5.58 o                         
  -4   1  15         10.51         19.96         7.58 o                         
  -3   1  15        172.04        191.46         8.38 o                         
  -2   1  15         27.35         32.70         7.35 o                         
  -1   1  15          2.88         10.22         6.90 o                         
   0   1  15          7.60         38.26         7.81 o                         
   1   1  15         95.68         89.27        31.00 o                         
   2   1  15          1.66          7.81        16.52 o                         
   3   1  15         40.69         41.68        13.42 o                         
   4   1  15         15.35         33.42        15.10 o                         
 -15   2  15         73.94         67.84         7.69 o                         
 -14   2  15          0.28         -5.52         5.52 o                         
 -13   2  15          3.52         -6.12         6.12 o                         
 -12   2  15          6.03         15.77         5.76 o                         
 -11   2  15          0.05          8.38         5.12 o                         
 -10   2  15         15.12         -7.73         7.73 o                         
  -9   2  15         59.12         45.56         7.10 o                         
  -8   2  15         33.35         39.68         6.33 o                         
  -7   2  15         68.34         87.20        11.51 o                         
  -6   2  15          6.14         -4.06         6.32 o                         
  -5   2  15         82.43         85.61         6.34 o                         
  -4   2  15          0.65         -2.68         8.58 o                         
  -3   2  15         95.71         62.19         7.68 o                         
  -2   2  15         94.61         68.94        11.34 o                         
  -1   2  15          3.18         -0.32         6.88 o                         
   0   2  15         36.27         26.81         8.01 o                         
   1   2  15         19.61         23.77         8.32 o                         
   2   2  15          2.27          4.02         7.26 o                         
   3   2  15         54.70         72.80         9.03 o                         
   4   2  15          0.84          5.84         8.54 o                         
 -14   3  15          3.77         12.11         5.66 o                         
 -13   3  15          7.24         -5.62         5.62 o                         
 -12   3  15         33.30         27.49         5.23 o                         
 -11   3  15         22.51         18.77         6.07 o                         
 -10   3  15          5.29          8.18         5.99 o                         
  -9   3  15          1.54          3.92         6.27 o                         
  -8   3  15          2.41         -6.62         6.62 o                         
  -7   3  15         59.31         99.55         8.23 o                         
  -6   3  15         48.08         32.85         6.90 o                         
  -5   3  15          5.07          6.52         7.24 o                         
  -4   3  15        111.41         92.76         8.49 o                         
  -3   3  15         54.12         59.26         8.38 o                         
  -2   3  15          6.12          2.99         6.31 o                         
  -1   3  15         12.04          7.64         7.21 o                         
   0   3  15         14.86         10.51         7.50 o                         
   1   3  15         21.22         14.72         6.46 o                         
   2   3  15          1.52         -4.94         7.71 o                         
   3   3  15          0.95         -4.29         8.33 o                         
   4   3  15          0.04         -4.63         8.39 o                         
 -14   4  15         15.61          8.32         5.18 o                         
 -13   4  15         67.88         58.88         6.45 o                         
 -12   4  15          3.58          1.78         4.82 o                         
 -11   4  15         77.51         93.95         6.30 o                         
 -10   4  15          3.48         -1.46         7.11 o                         
  -9   4  15         72.22         71.43        10.26 o                         
  -8   4  15          7.69         11.57         7.28 o                         
  -7   4  15        118.31        115.12         8.51 o                         
  -6   4  15          6.45         -1.48         7.20 o                         
  -5   4  15        191.19        224.03        17.34 o                         
  -4   4  15         34.72         31.83         7.27 o                         
  -3   4  15          0.64         20.35         6.95 o                         
  -2   4  15          3.31         23.06         7.17 o                         
  -1   4  15          5.95         -1.18         6.95 o                         
   0   4  15         33.54         17.30         7.13 o                         
   1   4  15          1.07         -8.43         8.43 o                         
   2   4  15          7.76         13.39         9.59 o                         
   3   4  15         49.55         47.69         9.24 o                         
 -13   5  15         10.76         15.47         5.39 o                         
 -12   5  15          6.28          5.69         5.23 o                         
 -11   5  15         19.40         11.61         6.07 o                         
 -10   5  15         23.95         13.87         5.12 o                         
  -9   5  15         33.00         34.60         6.14 o                         
  -8   5  15        101.02         84.33         7.42 o                         
  -7   5  15         84.10         62.11         9.45 o                         
  -6   5  15          7.77         22.20         7.44 o                         
  -5   5  15         27.45         27.47         7.80 o                         
  -4   5  15         13.81          0.19         6.30 o                         
  -3   5  15         16.51         21.20         7.07 o                         
  -2   5  15         27.78         26.99         7.33 o                         
  -1   5  15          1.08         -6.02         7.44 o                         
   0   5  15          3.81         -4.66         6.38 o                         
   1   5  15          4.72          7.59         8.15 o                         
   2   5  15          0.25         -8.44         8.44 o                         
 -12   6  15         34.57         26.14         7.41 o                         
 -11   6  15          0.28         -1.29         3.56 o                         
 -10   6  15         69.58         90.77        10.18 o                         
  -9   6  15         18.90         15.96         5.72 o                         
  -8   6  15          7.04         -1.64         5.92 o                         
  -7   6  15         28.81         33.80         6.51 o                         
  -6   6  15         14.61          5.91         5.32 o                         
  -5   6  15          4.01         -0.62         5.38 o                         
  -4   6  15         62.81         79.45         7.07 o                         
  -3   6  15         34.82         15.55         8.81 o                         
  -2   6  15        211.05        236.59        18.14 o                         
  -1   6  15          1.21         -7.11         7.11 o                         
   0   6  15         28.85         25.86         6.76 o                         
   1   6  15          0.23          4.91         6.23 o                         
 -10   7  15         14.22         15.27         4.63 o                         
  -9   7  15         19.50          5.95         4.67 o                         
  -8   7  15          0.28          1.38         5.53 o                         
  -7   7  15         27.33         38.02         5.24 o                         
  -6   7  15          3.01          7.48         5.06 o                         
  -5   7  15         47.46         38.03        12.65 o                         
  -4   7  15         10.82         12.24         5.13 o                         
  -3   7  15        233.69        233.78        12.07 o                         
  -2   7  15         60.29         57.23         5.85 o                         
  -1   7  15        101.99         89.06        11.78 o                         
  -7   8  15         17.58         -5.95         6.84 o                         
  -6   8  15          0.01          2.71         3.89 o                         
  -5   8  15         37.34         36.04         4.79 o                         
  -4   8  15          9.64          2.92         5.23 o                         
 -14   0  16         31.37         48.43        13.55 o                         
 -13   0  16         34.35         19.67         6.52 o                         
 -12   0  16         18.56         27.62         6.01 o                         
 -11   0  16         33.63         33.22         7.30 o                         
 -10   0  16        138.16        131.10        20.19 o                         
  -9   0  16          3.32         -1.99        16.54 o                         
  -8   0  16         11.39         18.94        10.51 o                         
  -7   0  16        104.60        149.63        24.48 o                         
  -6   0  16        114.19        154.35        13.53 o                         
  -5   0  16        353.82        357.46        37.08 o                         
  -4   0  16        165.60        141.30        11.79 o                         
  -3   0  16          1.56         19.02         9.49 o                         
  -2   0  16          0.90         -4.67        11.02 o                         
  -1   0  16          1.49         -6.52         9.47 o                         
   0   0  16         42.77         15.72        10.38 o                         
   1   0  16         15.60         -5.78        10.49 o                         
   2   0  16         66.45         49.71        11.99 o                         
   3   0  16         15.64          7.63        12.97 o                         
 -14   1  16          1.48         -5.50         5.50 o                         
 -13   1  16         58.29         53.17         7.04 o                         
 -12   1  16         25.00         22.21         5.53 o                         
 -11   1  16         40.63         16.58         5.76 o                         
 -10   1  16         51.50         62.39         5.47 o                         
  -9   1  16         62.70         92.75         6.26 o                         
  -8   1  16          5.84          1.82         6.60 o                         
  -7   1  16         46.93         51.98         9.82 o                         
  -6   1  16          1.88         17.28         6.66 o                         
  -5   1  16         28.94         12.91        12.69 o                         
  -4   1  16        377.17        489.89        22.10 o                         
  -3   1  16         49.45         49.66         7.46 o                         
  -2   1  16         23.14         21.85         6.04 o                         
  -1   1  16          0.61         -4.57         6.63 o                         
   0   1  16          0.15          5.50         6.83 o                         
   1   1  16         14.88         -8.85        10.84 o                         
   2   1  16          1.64         -7.50         7.90 o                         
   3   1  16         13.32          4.49         8.61 o                         
 -14   2  16          5.22         -2.94         6.31 o                         
 -13   2  16         27.56         27.35         7.29 o                         
 -12   2  16          6.83         19.99         6.61 o                         
 -11   2  16         14.60         23.48         6.02 o                         
 -10   2  16        176.15        152.01         8.93 o                         
  -9   2  16         50.05         54.79         7.71 o                         
  -8   2  16          3.52         18.11         7.25 o                         
  -7   2  16          0.26         -0.91         6.46 o                         
  -6   2  16          4.08          2.49         7.17 o                         
  -5   2  16         15.33          3.45         5.53 o                         
  -4   2  16          1.50         -0.51         5.74 o                         
  -3   2  16        178.97        147.73         9.31 o                         
  -2   2  16          3.27         -4.76         7.13 o                         
  -1   2  16          7.19         -7.00         7.00 o                         
   0   2  16         13.56         -7.38         7.38 o                         
   1   2  16          9.45         13.74        15.98 o                         
   2   2  16         12.57          6.41         8.59 o                         
   3   2  16         18.94         -3.65        11.11 o                         
 -13   3  16         82.29         62.56         6.77 o                         
 -12   3  16         25.46         34.72         7.05 o                         
 -11   3  16         12.00          6.99         6.17 o                         
 -10   3  16          0.23         -2.22         6.54 o                         
  -9   3  16          5.26         -2.14         5.62 o                         
  -8   3  16         10.27         -7.89         7.89 o                         
  -7   3  16        171.50        152.63         8.10 o                         
  -6   3  16         70.53        101.18         8.90 o                         
  -5   3  16         53.27         43.64         8.25 o                         
  -4   3  16         76.99         75.12         8.47 o                         
  -3   3  16         52.13         37.38         8.44 o                         
  -2   3  16          4.16         -5.38         6.65 o                         
  -1   3  16          8.13         23.34         7.15 o                         
   0   3  16          0.86         16.89         7.84 o                         
   1   3  16          2.38         23.69         8.63 o                         
   2   3  16         12.24         -0.36         8.02 o                         
 -13   4  16         11.02         -8.39         8.39 o                         
 -12   4  16         33.42         23.85         5.66 o                         
 -11   4  16          4.30         29.80         8.81 o                         
 -10   4  16          0.85         42.19         8.02 o                         
  -9   4  16         53.06         74.04         8.85 o                         
  -8   4  16          9.89         10.47         7.78 o                         
  -7   4  16          2.14         14.42         5.44 o                         
  -6   4  16          7.42         10.25         6.06 o                         
  -5   4  16          3.93          3.10         5.39 o                         
  -4   4  16          1.96          1.15         9.95 o                         
  -3   4  16          7.22         -4.07         7.28 o                         
  -2   4  16          2.47         -0.89         8.46 o                         
  -1   4  16          4.88         -7.58         7.58 o                         
   0   4  16          0.89         -3.44         8.32 o                         
   1   4  16          2.06          9.42         6.94 o                         
 -12   5  16          0.69          7.44         8.52 o                         
 -11   5  16          4.94          7.65         6.30 o                         
 -10   5  16         27.05         15.71         7.00 o                         
  -9   5  16          7.86          5.08         6.66 o                         
  -8   5  16         18.60         24.05         6.36 o                         
  -7   5  16          0.88          0.40         6.65 o                         
  -6   5  16          1.30          9.10         6.69 o                         
  -5   5  16          9.94         16.48         7.01 o                         
  -4   5  16          1.10         -0.45         6.26 o                         
  -3   5  16          6.50          2.39         5.97 o                         
  -2   5  16          1.39         -3.55         8.68 o                         
  -1   5  16          0.00         -2.64         7.15 o                         
   0   5  16         10.60         29.56         8.11 o                         
 -10   6  16          1.66         -6.00         6.00 o                         
  -9   6  16         33.15         19.02         7.06 o                         
  -8   6  16          1.69          7.94         5.22 o                         
  -7   6  16         13.44         14.43         7.14 o                         
  -6   6  16         21.14         21.52         8.81 o                         
  -5   6  16          0.00         -8.46         8.46 o                         
  -4   6  16         50.76         56.13         6.58 o                         
  -3   6  16          0.70         10.95         7.95 o                         
  -2   6  16          1.70         25.70         6.83 o                         
  -1   6  16          1.06          4.51         6.28 o                         
  -8   7  16         98.04        105.92        11.69 o                         
  -7   7  16          1.91         -0.11         5.06 o                         
  -6   7  16          5.76         -5.01         5.01 o                         
  -5   7  16         40.68         22.31         8.09 o                         
  -4   7  16         21.06         13.28        10.44 o                         
 -13   1  17          4.94         13.17         6.87 o                         
 -12   1  17         13.14         11.58         6.11 o                         
 -11   1  17          0.32          2.48         5.69 o                         
 -10   1  17         26.81          5.05         6.84 o                         
  -9   1  17         43.95         56.26         7.87 o                         
  -8   1  17          1.48         12.49         7.37 o                         
  -7   1  17         52.06         49.01        11.89 o                         
  -6   1  17         88.67         72.22         9.49 o                         
  -5   1  17          3.53         -0.82         7.51 o                         
  -4   1  17          4.37         -1.23         7.10 o                         
  -3   1  17          3.04         11.66         7.43 o                         
  -2   1  17          0.03        -10.45        14.56 o                         
  -1   1  17         20.61         18.74        15.75 o                         
   0   1  17          1.10         14.02         7.75 o                         
   1   1  17         43.87         40.79         8.75 o                         
 -13   2  17         54.23         70.07         9.38 o                         
 -12   2  17         12.30          8.87         7.03 o                         
 -11   2  17          1.02         -4.77         5.42 o                         
 -10   2  17          1.24         10.59         6.78 o                         
  -9   2  17         49.80         47.64         7.36 o                         
  -8   2  17          4.02          7.83         5.60 o                         
  -7   2  17          6.38         23.53         7.65 o                         
  -6   2  17         35.93         35.86         7.54 o                         
  -5   2  17          4.25         -8.31         8.31 o                         
  -4   2  17         19.00         27.38         8.10 o                         
  -3   2  17          0.83          3.96         7.37 o                         
  -2   2  17         21.60         40.49         8.03 o                         
  -1   2  17          5.60          7.97        25.18 o                         
   0   2  17         16.17          4.49         8.09 o                         
   1   2  17          4.98          2.82         7.66 o                         
 -12   3  17          2.64         -5.78         5.78 o                         
 -11   3  17          5.43          4.56         7.20 o                         
 -10   3  17          6.89         -7.18         7.18 o                         
  -9   3  17         23.04          4.87         6.87 o                         
  -8   3  17          1.43         -2.86         7.44 o                         
  -7   3  17         11.46         10.79         7.12 o                         
  -6   3  17          3.51          5.53         7.23 o                         
  -5   3  17         82.88         98.92         9.36 o                         
  -4   3  17         21.27         11.97         6.37 o                         
  -3   3  17         51.18         55.68         9.01 o                         
  -2   3  17         52.80         56.40         8.65 o                         
  -1   3  17          1.05          7.82         7.60 o                         
   0   3  17          6.44          6.01         6.90 o                         
 -12   4  17          1.73          6.52         6.59 o                         
 -11   4  17         35.05         39.00         8.44 o                         
 -10   4  17         37.32         25.21         7.56 o                         
  -9   4  17          7.50         15.07         8.76 o                         
  -8   4  17          0.30         10.37         7.98 o                         
  -7   4  17         19.64         -0.55         6.37 o                         
  -6   4  17          1.74          3.65         6.05 o                         
  -5   4  17          0.47          6.93         6.91 o                         
  -4   4  17          2.44         -7.44         7.68 o                         
  -3   4  17         30.85         14.45         7.95 o                         
  -2   4  17          4.60          0.46         8.52 o                         
  -1   4  17         16.53         14.68         6.55 o                         
   0   4  17          4.94         25.57        10.22 o                         
 -10   5  17          3.97         -6.98         6.98 o                         
  -9   5  17         25.34          4.40         6.80 o                         
  -8   5  17          5.81         -2.87         7.42 o                         
  -7   5  17         17.57         16.16         6.93 o                         
  -6   5  17          4.60         -7.09         7.09 o                         
  -5   5  17          4.00          8.41         5.79 o                         
  -4   5  17          1.62         -1.53         7.20 o                         
  -3   5  17        144.02        102.26        10.68 o                         
  -2   5  17         91.72        140.27        17.70 o                         
  -7   6  17         20.12         16.57         6.00 o                         
  -6   6  17          3.85          8.70         6.37 o                         
  -5   6  17          1.10         -5.07         5.86 o                         
  -4   6  17         14.13         22.86         7.58 o                         
 -12   0  18         54.86         36.80         8.13 o                         
 -11   0  18          7.01         -8.69        12.50 o                         
 -10   0  18          6.53         -2.39         8.97 o                         
  -9   0  18          9.06         -1.47        14.65 o                         
  -8   0  18        103.08         94.47        10.14 o                         
  -7   0  18          4.92         13.82        11.41 o                         
  -6   0  18         67.51         39.66        12.75 o                         
  -5   0  18          0.74        -12.88        12.88 o                         
  -4   0  18         69.90         71.40        13.61 o                         
  -3   0  18         18.10         43.16        10.94 o                         
  -2   0  18         75.79         71.91        14.33 o                         
  -1   0  18          7.18         14.82        11.58 o                         
 -12   1  18         10.23         12.60         6.10 o                         
 -11   1  18         13.67         45.78         8.31 o                         
 -10   1  18         21.66          9.39         6.57 o                         
  -9   1  18          0.88         27.59         8.44 o                         
  -8   1  18          7.90         -3.64         8.46 o                         
  -7   1  18          3.27         -7.88         7.88 o                         
  -6   1  18         17.60         22.86         8.07 o                         
  -5   1  18          0.41         -6.35         8.02 o                         
  -4   1  18          0.00         11.28         8.54 o                         
  -3   1  18         54.13         48.11         8.55 o                         
  -2   1  18         46.91         49.68        11.45 o                         
  -1   1  18         15.27         22.42        16.62 o                         
 -11   2  18          0.30         -7.04         7.04 o                         
 -10   2  18          8.88        -12.93        14.08 o                         
  -9   2  18         39.28         15.36         8.87 o                         
  -8   2  18         18.63         31.20         8.93 o                         
  -7   2  18         18.82         19.46         8.65 o                         
  -6   2  18         24.94          8.96         7.59 o                         
  -5   2  18         46.52         44.85         9.17 o                         
  -4   2  18         73.50         46.57         8.95 o                         
  -3   2  18          1.72         -3.03         7.55 o                         
  -2   2  18         15.46         22.31         7.97 o                         
  -1   2  18         24.05         28.69         8.38 o                         
 -11   3  18          8.94        -11.18        11.60 o                         
 -10   3  18         19.50          4.20         6.48 o                         
  -9   3  18         11.26         10.98         8.54 o                         
  -8   3  18         82.36         95.98         9.21 o                         
  -7   3  18         18.87          6.93         7.80 o                         
  -6   3  18         70.17         97.28         9.52 o                         
  -5   3  18          3.38         -6.20         6.37 o                         
  -4   3  18          0.93          9.26         9.09 o                         
  -3   3  18         14.71          4.18        13.51 o                         
  -2   3  18          9.32         40.98         9.21 o                         
  -9   4  18         28.27         32.04         7.45 o                         
  -8   4  18         64.65         44.88         8.21 o                         
  -7   4  18         39.06         49.06         6.76 o                         
  -6   4  18         16.46         16.41         7.26 o                         
  -5   4  18          0.11          6.79         7.39 o                         
  -4   4  18          0.17          5.02         7.63 o                         
  -3   4  18          6.57         -5.69         9.01 o                         
  -9   1  19          2.07         -2.40         8.31 o                         
  -8   1  19         22.29         30.73         9.05 o                         
  -7   1  19          0.03          5.80         8.39 o                         
  -6   1  19         41.67         30.25         8.93 o                         
  -5   1  19          5.66         -4.43        11.10 o                         
  -4   1  19          4.97         20.92         8.34 o                         
  -9   2  19          2.31          7.13         9.66 o                         
  -8   2  19         59.36         50.63         9.42 o                         
  -7   2  19         69.82         67.08         8.07 o                         
  -6   2  19         10.73         -4.26         8.71 o                         
  -5   2  19         14.98         23.32         8.77 o                         
                                                                                
